# Supplementary material for: Molecular diversity and selective sweeps in maize inbred lines adapted to African highlands
Source: Sci Rep. 2019 Sep 17;9:13490. doi: 10.1038/s41598-019-49861-z (PMC6748982; doi:10.1038/s41598-019-49861-z)
Supplement: Supplementary file 2 — Supplementary Information [file 41598_2019_49861_MOESM2_ESM.xlsx]

## Sheet: Table S1
Supplementary Table S1 Summary of the 298 inbred lines used in the present study, including pedigree, endosperm modification, heterotic grouping, predicted group membership based on NJ cluster analysis and the model-based STRUCTURE, and proportion of genetic purity. See methods for details.
SN	Sample Name	Sample ID	Pedigree	Origin (stock)	Stock ID	Group based on endosperm modification (kernel type)	Heterotic group	Group membership from model-based population partition (K=2)	Group membership from model-based population partition (K=3)	Groups based on NJ cluster analysis	Group based on recurrent parent genetic background	Group based on QPM donor parent	Proportion heterogeneity based on 235,019 imputed SNPs	Genetic purity based on 235,019 imputed SNPs
1	CIMMYT-ET-13132	ET13132	[KIT/SNSYN[N3/TUX]]c1F1-##(GLS=1)-21-2-3-1-1-2-#-#-#-#-#-B	AMB11A-AMB11EN18-2	AMH13-2	NON-QPM	B	Group-1	Group-1	Group-1C	Kitale_SYN	Non-QPM	0.08337	0.91663
2	CIMMYT-ET-13133	ET13133	[KIT/SNSYN[N3/TUX]]c1F1-##(GLS=2)-32-1-2-2-#-#-#-#-#-#-#-B	AMB11A-AMB11EN18-10	AMH13-9	NON-QPM	B	Group-1	Group-1	Group-1C	Kitale_SYN	Non-QPM	0.14769	0.85231
3	CIMMYT-ET-13134	ET13134	[KIT/SNSYN[N3/TUX]]c1F1-##(GLS=2.5)-34-2-1-1-2-2-#-#-#-#-#-B	AMB11A-AMB11EN18-15	AMH13-12	NON-QPM	B	Group-1	Group-1	Group-1C	Kitale_SYN	Non-QPM	0.11177	0.88823
4	CIMMYT-ET-13136	ET13136	SRSYN95[KIT//N3/TUX]F1-##(GLS=2)-22-2-2-2-2-#-#-#-#-#-#-B	AMB11A-AMB11EN18-19	AMH13-16	NON-QPM	B	Group-1	Group-1	Group-1C	Kitale_SYN	Non-QPM	0.09445	0.90555
5	CIMMYT-ET-13137	ET13137	[POOL9Ac7-SR(BC2)]FS45-3-2-2-2-1-#-1-#-#-#-#-#-#-B	AMB11A-AMB11EN18-20	AMH13-17	NON-QPM	B	Group-1	Group-1	Group-1A	Pool_9A-SR	Non-QPM	0.1522	0.8478
6	CIMMYT-ET-13138	ET13138	[POOL9Ac7-SR(BC2)]FS59-4-1-2-1-1-2-1-2-#-#-#-#-#-B	AMB11A-AMB11EN18-22	AMH13-18	NON-QPM	B	Group-1	Group-1	Group-1A	Pool_9A-SR	Non-QPM	0.21217	0.78783
7	CIMMYT-ET-13139	ET13139	[POOL9Ac7-SR(BC2)]FS108-1SR-3-2-1-#-1-#-#-#-#-#-#-B	AMB11A-AMB11EN18-28	AMH13-23	NON-QPM	B	Group-1	Group-1	Group-1A	Pool_9A-SR	Non-QPM	0.29876	0.70124
8	CIMMYT-ET-13140	ET13140	[POOL9Ac7-SR(BC2)]FS111-6-1-1-2-1-1-1-3-#-#-#-#-#-B	AMB11A-AMB11EN18-30	AMH13-25	NON-QPM	B	Group-1	Group-1	Group-1A	Pool_9A-SR	Non-QPM	0.17974	0.82026
9	CIMMYT-ET-13141	ET13141	[POOL9Ac7-SR(BC2)]FS50-1-2-3-2-#-1-3-#-#-#-#-#-B	AMB11A-AMB11EN18-35	AMH13-27	NON-QPM	B	Group-1	Group-1	Group-1A	Pool_9A-SR	Non-QPM	0.18972	0.81028
10	CIMMYT-ET-13142	ET13142	[POOL9Ac7-SR(BC2)]FS107-3-2-2-1-2-1-#-#-#-#-#-#-B	AMB11A-AMB11EN18-36	AMH13-28	NON-QPM	B	Group-1	Group-1	Group-1A	Pool_9A-SR	Non-QPM	0.22105	0.77895
11	CIMMYT-ET-13143	ET13143	[POOL9Ac7-SR(BC2)]FS69-1SR-1-2-1-1-1-2-#-#-#-#-#-B	AMB11A-AMB11EN18-39	AMH13-31	NON-QPM	B	Group-1	Group-1	Group-1A	Pool_9A-SR	Non-QPM	0.19308	0.80692
12	CIMMYT-ET-13144	ET13144	[ECU/SNSYN[SC/ETO]]c1F1-##(GLS=1.5)-3-2-1-1-1-#-#-#-#-#-#-B	AMB11A-AMB11EN18-45	AMH13-37	NON-QPM	B	Group-1	Group-1	Group-1A	Ecuador_573	Non-QPM	0.27593	0.72407
13	CIMMYT-ET-13145	ET13145	[ECU/SNSYN[SC/ETO]]c1F1-##(GLS=2.5)-8-1-2-1-1-#-#-#-#-#-#-B	AMB11A-AMB11EN18-47	AMH13-39	NON-QPM	B	Group-1	Group-1	Group-1C	Ecuador_573	Non-QPM	0.20714	0.79286
14	CIMMYT-ET-13146	ET13146	[ECU/SNSYN[SC/ETO]]c1F1-##(GLS=2.5)-31-1-1-1-1-1-#-#-#-#-#-B	AMB11A-AMB11EN18-48	AMH13-40	NON-QPM	B	Group-1	Group-1	Group-1C	Ecuador_573	Non-QPM	0.21383	0.78617
15	CIMMYT-ET-13147	ET13147	[ECU/SNSYN[SC/ETO]]c1F1-##(GLS=3.5)-3-2-3-3-1-#-#-#-#-#-#-B	AMB11A-AMB11EN18-49	AMH13-41	NON-QPM	B	Group-1	Group-1	Group-1C	Ecuador_573	Non-QPM	0.17691	0.82309
16	CIMMYT-ET-13148	ET13148	[POOL9Ac7-SR(BC2)]FS107-3-2-2-2-1-#-#-#-#-#-#-#-B	AMB11A-AMB11EN18-52	AMH13-43	NON-QPM	B	Group-1	Group-1	Group-1A	Pool_9A-SR	Non-QPM	0.08014	0.91986
17	CIMMYT-ET-13149	ET13149	[POOL9Ac7-SR(BC2)]FS89-1-2-4-2-1-2-2-###-#-#-#-B	AMB11A-AMB11PN19-1	AMH14-1	NON-QPM	AB	Group-1	Group-1	Group-1A	Pool_9A-SR	Non-QPM	0.08547	0.91453
18	CIMMYT-ET-13150	ET13150	[POOL9Ac7-SR(BC2)]FS150-2-1-2-1-1-4-2-###-#-#-#-B	AMB11A-AMB11PN19-2	AMH14-2	NON-QPM	AB	Group-1	Group-1	Group-1A	Pool_9A-SR	Non-QPM	0.07587	0.92413
19	CIMMYT-ET-13151	ET13151	[POOL9Ac7-SR(BC2)]FS151-3SR-1-2-1-1-2-2-###-#-#-#-B	AMB11A-AMB11PN19-3	AMH14-3	NON-QPM	AB	Group-1	Group-1	Group-1A	Pool_9A-SR	Non-QPM	0.05987	0.94013
20	CIMMYT-ET-13152	ET13152	[POOL9Ac7-SR(BC2)]FS222-1-2-2-1-1-1-1-##-#-#-#-B	AMB11A-AMB11PN19-4	AMH14-4	NON-QPM	AB	Group-1	Group-1	Ungrouped	Pool_9A-SR	Non-QPM	0.07267	0.92733
21	CIMMYT-ET-13153	ET13153	[POOL9Ac7-SR(BC2)]FS232-4-1-3-1-2-1-1-##-#-#-#-B	AMB11A-AMB11PN19-7	AMH14-7	NON-QPM	AB	Group-1	Group-1	Group-1A	Pool_9A-SR	Non-QPM	0.09704	0.90296
22	CIMMYT-ET-13154	ET13154	[ECU/SNSYN[SC/ETO]]c1F1-##(GLS=25)-36-2-2-1-2-1-##-#-#-#-B	AMB11A-AMB11PN19-13	AMH14-11	NON-QPM	AB	Group-1	Group-1	Group-1C	Ecuador_573	Non-QPM	0.07185	0.92815
23	CIMMYT-ET-13155	ET13155	SRSYN95[ECU//SC/ETO]F1-##(GLS=3.5)-20-2-1-1-#-#-#-#-#-B	AMB11A-AMB11PN19-19	AMH14-17	NON-QPM	AB	Group-1	Group-1	Group-1C	Ecuador_573	Non-QPM	0.09396	0.90604
24	CIMMYT-ET-13156	ET13156	[ECU/SNSYN[SC/ETO]]c1F1-##(GLS=2.5)-36-2-1-1-#-#-#-#-#-B	AMB11A-AMB11PN19-20	AMH14-18	NON-QPM	AB	Group-1	Group-1	Group-1C	Ecuador_573	Non-QPM	0.08509	0.91491
25	CIMMYT-ET-13157	ET13157	[POOL9Ac7-SR(BC2)]FS89-2SR-1-2-2-1-1-#-#-#-#-B	AMB11A-AMB11PN19-21	AMH14-19	NON-QPM	AB	Group-1	Group-1	Group-1C	Pool_9A-SR	Non-QPM	0.09138	0.90862
26	CIMMYT-ET-13158	ET13158	[KIT/SNSYN[N3/TUX]]c1F1-##(GLS=1)-10-1-2-1-1-###-#-#-#-B	AMB11A-AMB11KN20-1	AMH15-1	NON-QPM	A	Group-1	Group-1	Group-1C	Kitale_SYN	Non-QPM	0.10875	0.89125
27	CIMMYT-ET-13159	ET13159	[KIT/SNSYN[N3/TUX]]c1F1-##(GLS=2)-32-2-1-2-1-1-##-#-#-#-B	AMB11A-AMB11KN20-4	AMH15-3	NON-QPM	A	Group-1	Group-1	Group-1C	Kitale_SYN	Non-QPM	0.08686	0.91314
28	CIMMYT-ET-13160	ET13160	[KIT/SNSYN[N3/TUX]]c1F1-##(GLS=2)-35-2-3-1-1-###-#-#-#-B	AMB11A-AMB11KN20-9	AMH15-6	NON-QPM	A	Group-1	Group-1	Group-1C	Kitale_SYN	Non-QPM	0.07844	0.92156
29	CIMMYT-ET-13161	ET13161	[POOL9Ac7-SR(BC2)]FS68-1-1-1-3-1-4-#*4-#-#-#-B	AMB11A-AMB11KN20-12	AMH15-8	NON-QPM	A	Group-1	Group-1	Group-1A	Pool_9A-SR	Non-QPM	0.22741	0.77259
30	CIMMYT-ET-13162	ET13162	[POOL9Ac7-SR(BC2)]FS48-1-1-1-1-2-2-2-###-#-#-#-B	AMB11A-AMB11KN20-19	AMH15-12	NON-QPM	A	Group-1	Group-1	Group-1A	Pool_9A-SR	Non-QPM	0.20503	0.79497
31	CIMMYT-ET-13163	ET13163	[POOL9Ac7-SR(BC2)]FS45-3-2-2-1-2-#*4-#-#-#-B	AMB11A-AMB11KN20-22	AMH15-14	NON-QPM	A	Group-1	Group-1	Group-1A	Pool_9A-SR	Non-QPM	0.08905	0.91095
32	CIMMYT-ET-13164	ET13164	[POOL9Ac7-SR(BC2)]FS59-2-2-1-1-2-###-#-#-#-B	AMB11A-AMB11KN20-24	AMH15-15	NON-QPM	A	Group-1	Group-1	Group-1A	Pool_9A-SR	Non-QPM	0.06751	0.93249
33	CIMMYT-ET-13165	ET13165	[POOL9Ac7-SR(BC2)]FS67-1-2-2-1-2-1-###-#-#-#-B	AMB11A-AMB11KN20-25	AMH15-16	NON-QPM	A	Group-1	Group-1	Group-1A	Pool_9A-SR	Non-QPM	0.04963	0.95037
34	CIMMYT-ET-13166	ET13166	[POOL9Ac7-SR(BC2)]FS68-2SR-1-1-3-1-#-1-##-#-#-#-B	AMB11A-AMB11KN20-27	AMH15-18	NON-QPM	A	Group-1	Mixed	Group-2	Pool_9A-SR	Non-QPM	0.06716	0.93284
35	CIMMYT-ET-13167	ET13167	[POOL9Ac7-SR(BC2)]FS90-4-1-1-1-#-1-3-##-#-#-#-B	AMB11A-AMB11KN20-30	AMH15-21	NON-QPM	A	Group-1	Group-1	Group-1A	Pool_9A-SR	Non-QPM	0.11319	0.88681
36	CIMMYT-ET-13168	ET13168	[ECU/SNSYN[SC/ETO]]c1F1-##(GLS=1)-4-2-2-1-1-###-#-#-#-B	AMB11A-AMB11KN20-32	AMH15-23	NON-QPM	A	Group-1	Group-1	Group-1C	Ecuador_573	Non-QPM	0.1015	0.8985
37	CIMMYT-ET-13169	ET13169	[POOL9Ac7-SR(BC2)]FS211-1SR-1-1-1-#-#-#-#-B	AMB11A-AMB11KN20-34	AMH15-25	NON-QPM	A	Group-1	Group-1	Group-1A	Ecuador_573	Non-QPM	0.1474	0.8526
38	CIMMYT-ET-13170	ET13170	SRSYN95[ECU//SC/ETO]F1-##(GLS=3.5)-20-2-1-1-#-#-#-#-#-B	AMB11A-AMB11KN20-35	AMH15-26	NON-QPM	A	Group-1	Group-1	Group-1C	Ecuador_573	Non-QPM	0.11304	0.88696
39	CIMMYT-ET-13171	ET13171	[KIT/SNSYN[N3/TUX]]c1F1-##(GLS=1.5)-4-1-1-2-1-#-#-#-#-#-B	AMB11A-AMB11N17-1	AMH12-1	NON-QPM	A	Group-1	Group-1	Group-1C	Kitale_SYN	Non-QPM	0.09251	0.90749
40	CIMMYT-ET-13172	ET13172	[KIT/SNSYN[N3/TUX]]c1F1-##(GLS=1.5)-4-1-2-1-3-#-#-#-#-#-B	AMB11A-AMB11N17-5	AMH12-5	NON-QPM	B	Group-1	Group-1	Group-1C	Kitale_SYN	Non-QPM	0.09292	0.90708
41	CIMMYT-ET-13173	ET13173	[KIT/SNSYN[N3/TUX]]c1F1-##(GLS=1.5)-4-1-3-2-1-#-#-#-#-#-B	AMB11A-AMB11N17-7	AMH12-7	NON-QPM	A	Group-1	Group-1	Group-1C	Kitale_SYN	Non-QPM	0.09394	0.90606
42	CIMMYT-ET-13174	ET13174	[KIT/SNSYN[N3/TUX]]c1F1-##(GLS=1.5)-11-2-1-1-1-#-#-#-#-#-B	AMB11A-AMB11N17-8	AMH12-8	NON-QPM	A	Group-1	Group-1	Group-1C	Kitale_SYN	Non-QPM	0.0981	0.9019
43	CIMMYT-ET-13175	ET13175	SRSYN95[KIT//N3/TUX]F1-##(GLS=3.5)-1-2-2-1-#-#-#-#-#-#-B	AMB11A-AMB11N17-10	AMH12-9	NON-QPM	A	Group-1	Group-1	Group-1C	Kitale_SYN	Non-QPM	0.11525	0.88475
44	CIMMYT-ET-13177	ET13177	[POOL9Ac7-SR(BC2)]FS241-1SR-3-1-3-2-1-#-#-#-#-#-#-B	AMB11A-AMB11N17-12	AMH12-11	NON-QPM	Unknown	Group-1	Group-1	Group-1A	Pool_9A-SR	Non-QPM	0.09848	0.90152
45	CIMMYT-ET-13178	ET13178	[POOL9Ac7-SR(BC2)]FS2-3SR-2-3-1-#-#-#-#-#-#-#-B	AMB11A-AMB11N17-14	AMH12-12	NON-QPM	Unknown	Group-1	Group-1	Group-1A	Pool_9A-SR	Non-QPM	0.28401	0.71599
46	CIMMYT-ET-13179	ET13179	SRSYN95[ECU//SC/ETO]F1-##(GLS=3.5)-20-1-1-1-#-#-#-#-#-#-B	AMB11A-AMB11N17-15	AMH12-13	NON-QPM	B	Group-1	Group-1	Group-1C	Ecuador_573	Non-QPM	0.10815	0.89185
47	CIMMYT-ET-13180	ET13180	SRSYN95[ECU//SC/ETO]F1-##(GLS=3.5)-20-1-2-1-2-#-#-#-#-#-B	AMB11A-AMB11N17-16	AMH12-14	NON-QPM	B	Group-1	Group-1	Group-1C	Ecuador_573	Non-QPM	0.09794	0.90206
48	CIMMYT-ET-13181	ET13181	[KIT/SNSYN[N3/TUX]]c1F1-##(GLS=1.5)-11-1-1-1-#-B	AMB11A-AMB11N17-17	AMH12-15	NON-QPM	B	Group-1	Group-1	Group-1A	Kitale_SYN	Non-QPM	0.0972	0.9028
49	CIMMYT-ET-13182	ET13182	[KIT/SNSYN[N3/TUX]]c1F1-##(GLS=1.5)-11-2-1-1-3-B	AMB11A-AMB11N17-19	AMH12-17	NON-QPM	B	Group-1	Group-1	Group-1C	Kitale_SYN	Non-QPM	0.09183	0.90817
50	CIMMYT-ET-13183	ET13183	[POOL9Ac7-SR(BC2)]FS4-3SR-1-1-1-1-1-B	AMB11A-AMB11N17-21	AMH12-18	NON-QPM	A	Group-1	Group-1	Group-1A	Pool_9A-SR	Non-QPM	0.10738	0.89262
51	CIMMYT-ET-13184	ET13184	[POOL9Ac7-SR(BC2)]FS4-3SR-1-1-2-1-2-B	AMB11A-AMB11N17-24	AMH12-21	NON-QPM	A	Group-1	Group-1	Group-1A	Pool_9A-SR	Non-QPM	0.12833	0.87167
52	CIMMYT-ET-13185	ET13185	[KIT/SNSYN[N3/TUX]]c1F1-##(GLS=2)-32-2-2-1-1-#-#	breeder		NON-QPM	A	Group-1	Group-1	Group-1C	Kitale_SYN	Non-QPM	0.09391	0.90609
53	CIMMYT-ET-13186	ET13186	[POOL9Ac7-SR(BC2)]FS89-1-2-4-2-1-1-1-#-#-#	breeder		NON-QPM	AB	Group-1	Group-1	Group-1A	Pool_9A-SR	Non-QPM	0.08175	0.91825
54	CIMMYT-ET-13187	ET13187	[KIT/SNSYN[N3/TUX]]c1F1-##(GLS=2)-23-3-3-1-1-#-#-#	breeder		NON-QPM	AB	Group-1	Group-1	Group-1C	Kitale_SYN	Non-QPM	0.11365	0.88635
55	CIMMYT-ET-13188	ET13188	[POOL9Ac7-SR(BC2)]FS59-4-1-2-1-1-1-#-#-#-#	breeder		NON-QPM	B	Group-1	Group-1	Group-1A	Pool_9A-SR	Non-QPM	0.08776	0.91224
56	CIMMYT-ET-13189	ET13189	[KIT/SNSYN[N3/TUX]]c1F1-##(GLS=1)-21-2-3-1-1-1-#-#	breeder		NON-QPM	B	Group-1	Group-1	Group-1C	Kitale_SYN	Non-QPM	0.09127	0.90873
57	CIMMYT-ET-13190	ET13190	[POOL9Ac7-SR(BC2)]FS67-1-2-3-1-#-#-#-#-#	breeder		NON-QPM	A	Group-1	Group-1	Group-1A	Pool_9A-SR	Non-QPM	0.1378	0.8622
58	CIMMYT-ET-13191	ET13191	[POOL9Ac7-SR(BC2)]FS48-1-1-1-1-#-#-B	breeder		NON-QPM	A	Group-1	Group-1	Group-1A	Pool_9A-SR	Non-QPM	0.28618	0.71382
59	CIMMYT-ET-13192	ET13192	{G9AC7HS34-3/(GTO265XCML349)-1-1-1-1-#-#-#	AMB12A-AMB12N33-3	AMH36-1	NON-QPM	B	Group-1	Group-1	Group-1A	Pool_9A	Non-QPM	0.19469	0.80531
60	CIMMYT-ET-13194	ET13194	{POOL9AXMISSOU-MO17)-140X12-1)/POOL9AC6MHM3-1-3-1-1-2p-3p-4F-1-1-1-B-B)-3-1-1-1-#-#-#	AMB12A-AMB12N33-10	AMH36-3	NON-QPM	Unknown	Group-1	Group-3	Group-3	Pool_9A	Non-QPM	0.08072	0.91928
61	CIMMYT-ET-13195	ET13195	{POOL9AXMISSOU-MO17)-57X12-1/POOL9AC6MHM3-1-3-1-1-2p-3p-4P-1-1-1-B-B)-1-1-5-2-#-#-#	AMB12A-AMB12N33-11	AMH36-4	NON-QPM	Unknown	Group-1	Group-3	Group-3	Pool_9A	Non-QPM	0.14102	0.85898
62	CIMMYT-ET-13196	ET13196	{G9AC7HS45-1/POOL9AC6MHM3-1-3-1-1-2p-3p-4p-1-1-1-B-B)-1-1-3-1-#-#-#	AMB12A-AMB12N33-12	AMH36-5	NON-QPM	B	Group-1	Group-3	Group-3	Pool_9A	Non-QPM	0.11857	0.88143
63	CIMMYT-ET-13197	ET13197	{G9AC7HS45-1/POOL9AC6MHM3-1-3-1-1-2p-3p-4p-1-1-1-B-B)-1-1-1-2-#-#-#	AMB12A-AMB12N33-14	AMH36-6	NON-QPM	Unknown	Group-1	Group-3	Group-3	Pool_9A	Non-QPM	0.10855	0.89145
64	CIMMYT-ET-13198	ET13198	{G9AC7HS110-2/POOL9AC6MHM3-1-3-1-1-2p-3p-4p-1-1-1-B-B)-1-1-1-1-#-#-#	AMB12A-AMB12N33-18	AMH36-7	NON-QPM	Unknown	Group-1	Group-3	Group-3	Pool_9A	Non-QPM	0.13831	0.86169
65	CIMMYT-ET-13199	ET13199	{G9AC7HS110-2/POOL9AC6MHM3-1-3-1-1-2p-3p-4p-1-1-1-B-B)-1-2-2-1-#-#-#	AMB12A-AMB12N33-21	AMH36-8	NON-QPM	Unknown	Group-1	Group-3	Group-3	Pool_9A	Non-QPM	0.12118	0.87882
66	CIMMYT-ET-13200	ET13200	{G9AC7HS93-3/POOL9AC6MHM3-1-3-1-1-2p-3p-4p-1-1-1-B-B)-1-1-1-2-#-#-#	AMB12A-AMB12N33-23	AMH36-9	NON-QPM	Unknown	Group-1	Group-3	Group-3	Pool_9A	Non-QPM	0.10894	0.89106
67	CIMMYT-ET-13201	ET13201	{G9AC7HS81-1/POOL9AC6MHM3-1-3-1-1-2p-3p-4p-1-1-1-B-B)-1-1-1-1-#-#-#	AMB12A-AMB12N33-24	AMH36-10	NON-QPM	Unknown	Group-1	Group-3	Group-3	Pool_9A	Non-QPM	0.11384	0.88616
68	CIMMYT-ET-13202	ET13202	{G9AC7HS19-1/POOL9AC6MHM3-1-3-1-1-2p-3p-4p-1-1-1-B-B)-1-1-1-1-#-#-#	AMB12A-AMB12N33-26	AMH36-11	NON-QPM	Unknown	Group-1	Group-3	Group-3	Pool_9A	Non-QPM	0.08826	0.91174
69	CIMMYT-ET-13203	ET13203	{G9AC7HS102-1/POOL9AC6MHM3-1-3-1-1-2p-3p-4p-1-1-1-B-B)-1-1-1-1-#-#-#	AMB12A-AMB12N33-29	AMH36-12	NON-QPM	B	Group-1	Group-3	Group-3	Pool_9A	Non-QPM	0.0912	0.9088
70	CIMMYT-ET-13204	ET13204	{G9AC7HS10-2/POOL9AC6MHM3-1-3-1-1-2p-3p-4p-1-1-1-B-B)-2-1-1-1-#-#-#	AMB12A-AMB12N33-32	AMH36-13	NON-QPM	Unknown	Group-1	Group-3	Group-3	Pool_9A	Non-QPM	0.11618	0.88382
71	CIMMYT-ET-13205	ET13205	{G9AC7HS61-1/POOL9AC6MHM3-1-3-1-1-2p-3p-4p-1-1-1-B-B)-1-2-2-1-#-#-#	AMB12A-AMB12N33-36	AMH36-14	NON-QPM	Unknown	Group-1	Group-3	Group-3	Pool_9A	Non-QPM	0.10828	0.89172
72	CIMMYT-ET-13206	ET13206	{G9AC7HS13-3/POOL9AC6MHM3-1-3-1-1-2p-3p-4p-1-1-1-B-B)-3-3-1-2-#-#-#	AMB12A-AMB12N33-43	AMH36-15	NON-QPM	B	Group-1	Group-1	Group-3	Pool_9A	Non-QPM	0.26752	0.73248
73	CIMMYT-ET-13207	ET13207	{G9AC7HS98-2/POOL9AC6MHM3-1-3-1-1-2p-3p-4p-1-1-1-B-B)-1-1-2-1-#-#-#	AMB12A-AMB12N33-46	AMH36-16	NON-QPM	Unknown	Group-1	Group-3	Group-3	Pool_9A	Non-QPM	0.09415	0.90585
74	CIMMYT-ET-13208	ET13208	{G9AC7HS98-2/POOL9AC6MHM3-1-3-1-1-2p-3p-4p-1-1-1-B-B)-1-2-1-2-#-#-#	AMB12A-AMB12N33-49	AMH36-17	NON-QPM	Unknown	Group-1	Group-3	Group-3	Pool_9A	Non-QPM	0.18381	0.81619
75	CIMMYT-ET-13209	ET13209	{G9AC7HS134-2/POOL9AC6MHM3-1-3-1-1-2p-3p-4p-1-1-1-B-B)-1-2-1-1-#-#-#	AMB12A-AMB12N33-52	AMH36-18	NON-QPM	Unknown	Group-1	Group-3	Group-3	Pool_9A	Non-QPM	0.09611	0.90389
76	CIMMYT-ET-13210	ET13210	{G9AC7HS121-3/POOL9AC6MHM3-1-3-1-1-2p-3p-4p-1-1-1-B-B)-1-1-1-1-#-#-#	AMB12A-AMB12N33-57	AMH36-19	NON-QPM	Unknown	Group-1	Group-3	Group-3	Pool_9A	Non-QPM	0.08477	0.91523
77	CIMMYT-ET-13211	ET13211	{G9AC7HS147-3/POOL9AC6MHM3-1-3-1-1-2p-3p-4p-1-1-1-B-B)-1-1-1-1-#-#-#	AMB12A-AMB12N33-59	AMH36-20	NON-QPM	Unknown	Group-1	Group-3	Group-3	Pool_9A	Non-QPM	0.11251	0.88749
78	CIMMYT-ET-13212	ET13212	{G9AC7HS111-1/POOL9AC6MHM3-1-3-1-1-2p-3p-4p-1-1-1-B-B)-1-2-1-1-#-#-#	AMB12A-AMB12N33-63	AMH36-21	NON-QPM	Unknown	Group-1	Group-3	Group-3	Pool_9A	Non-QPM	0.08765	0.91235
79	CIMMYT-ET-13213	ET13213	{G9AC7HS119-2/POOL9AC6MHM3-1-3-1-1-2p-3p-4p-1-1-1-B-B)-2-1-2-1-#-#-#	AMB12A-AMB12N33-66	AMH36-22	NON-QPM	Unknown	Group-1	Group-3	Group-3	Pool_9A	Non-QPM	0.07287	0.92713
80	CIMMYT-ET-13214	ET13214	{G9AC7HS150-2/POOL9AC6MHM3-1-3-1-1-2p-3p-4p-1-1-1-B-B)-1-1-1-1-#-#-#	AMB12A-AMB12N33-70	AMH36-23	NON-QPM	Unknown	Group-1	Group-3	Group-3	Pool_9A	Non-QPM	0.09319	0.90681
81	CIMMYT-ET-13215	ET13215	{G9AC7HS10-3/POOL9AC6MHM3-1-3-1-1-2p-3p-4p-1-1-1-B-B)-2-1-2-2-#-#-#	AMB12A-AMB12N33-78	AMH36-24	NON-QPM	Unknown	Group-1	Group-3	Group-3	Pool_9A	Non-QPM	0.119	0.881
82	CIMMYT-ET-13216	ET13216	{G9AC7HS58-1/POOL9AC6MHM3-1-3-1-1-2p-3p-4p-1-1-1-B-B)-1-1-1-1-#-#-#	AMB12A-AMB12N33-79	AMH36-25	NON-QPM	Unknown	Group-1	Group-3	Group-3	Pool_9A	Non-QPM	0.21142	0.78858
83	CIMMYT-ET-13217	ET13217	{G9AC7HS15-2/POOL9AC6MHM3-1-3-1-1-2p-3p-4p-1-1-1-B-B)-1-1-1-2-#-#-#	AMB12A-AMB12N33-82	AMH36-26	NON-QPM	Unknown	Group-1	Group-3	Group-3	Pool_9A	Non-QPM	0.09184	0.90816
84	CIMMYT-ET-13218	ET13218	{G9AC7HS73-1/POOL9AC6MHM3-1-3-1-1-2p-3p-4p-1-1-1-B-B)-1-1-1-2-#-#-#	AMB12A-AMB12N33-84	AMH36-27	NON-QPM	Unknown	Group-1	Group-3	Group-3	Pool_9A	Non-QPM	0.13475	0.86525
85	CIMMYT-ET-13219	ET13219	{G9AC7HS62-1/POOL9AC6MHM3-1-3-1-1-2p-3p-4p-1-1-1-B-B)-1-1--2-#-#-#	AMB12A-AMB12N33-86	AMH36-28	NON-QPM	Unknown	Group-1	Group-3	Group-3	Pool_9A	Non-QPM	0.10891	0.89109
86	CIMMYT-ET-13220	ET13220	{G9AC7HS11-2/POOL9AC6MHM3-1-3-1-1-2p-3p-4p-1-1-1-B-B)-2-1-1-1-#-#-#	AMB12A-AMB12N33-94	AMH36-29	NON-QPM	Unknown	Group-1	Group-3	Group-3	Pool_9A	Non-QPM	0.08304	0.91696
87	CIMMYT-ET-13221	ET13221	{G9AC7HS73-1/POOL9AC6MHM3-1-3-1-1-2p-3p-4p-1-1-1-B-B)-3-1-1-1-#-#-#	AMB12A-AMB12N33-95	AMH36-30	NON-QPM	Unknown	Group-1	Group-3	Group-3	Pool_9A	Non-QPM	0.10528	0.89472
88	CIMMYT-ET-13222	ET13222	{MEX493XCML244}/G9AC7HS31-2}-1-2-2-2-#-#-#	AMB12A-AMB12N33-102	AMH36-31	NON-QPM	Unknown	Group-1	Group-1	Group-1A	Others	Non-QPM	0.13692	0.86308
89	CIMMYT-ET-13223	ET13223	{POOL9AXIOWAB-73)-57X2902-5-1/G9AC7HS70-2)-1-1-1-2-#-#-#	AMB12A-AMB12N33-113	AMH36-32	NON-QPM	Unknown	Group-1	Group-1	Group-1A	Pool_9A	Non-QPM	0.24812	0.75188
90	CIMMYT-ET-13224	ET13224	{BOZM0093XCML244}G9AC7HS92-2}-1-1--1-#-#-#	AMB12A-AMB12N33-115	AMH36-33	NON-QPM	Unknown	Group-1	Group-1	Group-1A	Others	Non-QPM	0.13351	0.86649
91	CIMMYT-ET-13225	ET13225	{G9AC7HS58-2/BTZTRC.PR9227-7P-1-1P-1P-4P-B-B}-2-1-2-2-#-#-#	AMB12A-AMB12N33-121	AMH36-34	NON-QPM	Unknown	Group-1	Group-1	Group-1A	Pool_9A	Non-QPM	0.10509	0.89491
92	CIMMYT-ET-13226	ET13226	{G9AC7HS62-1/BTZTRC.PR9227-7P-1-1P-1P-4P-B-B}-2-1-2-1-#-#-#	AMB12A-AMB12N33-126	AMH36-35	NON-QPM	Unknown	Group-1	Group-1	Group-1A	Pool_9A	Non-QPM	0.1849	0.8151
93	CIMMYT-ET-13227	ET13227	B.T.Z.T.R.L-86-B-2P-2P-1-2-#*4-#-#	AMB12A-AMB12N25-1	AMH35-1	NON-QPM	B	Group-1	Group-1	Group-1A	Others	Non-QPM	0.02316	0.97684
94	CIMMYT-ET-13228	ET13228	B.T.Z.T.R.L-86-B-2P-2P-2-3-#*4-#-#	AMB12A-AMB12N25-2	AMH35-2	NON-QPM	B	Group-1	Group-1	Group-1A	Others	Non-QPM	0.02297	0.97703
95	CIMMYT-ET-13229	ET13229	B.T.Z.T.R.L-86-B-2P-2P-3-2-3-###-#-#	AMB12A-AMB12N25-3	AMH35-3	NON-QPM	B	Group-1	Group-1	Group-1A	Others	Non-QPM	0.02076	0.97924
96	CIMMYT-ET-13230	ET13230	POOL9AC6MHM3-1-3-1-1-2P-2P-2P-1-1-B-1-2-#*4-#-#	AMB12A-AMB12N25-5	AMH35-4	NON-QPM	Unknown	Group-1	Group-3	Group-3	Pool_9A	Non-QPM	0.003	0.997
97	CIMMYT-ET-13231	ET13231	POOL9AC6MHM3-1-3-1-1-2P-2P-2P-1-1-B-2-1-###-#-#	AMB12A-AMB12N25-7	AMH35-5	NON-QPM	Unknown	Group-1	Group-3	Group-3	Pool_9A	Non-QPM	0.01195	0.98805
98	CIMMYT-ET-13232	ET13232	(TSRB(2)*9A)MZ2-3X-1P-2P-1P-4-4P-2P-2P-1P-B-1-1-#*4-#-#	AMB12A-AMB12N25-8	AMH35-6	NON-QPM	Unknown	Group-1	Group-1	Group-1A	Pool_9A	Non-QPM	0.0156	0.9844
99	CIMMYT-ET-13233	ET13233	(TSRB(2)*9A)MZ2-3X-1P-2P-1P-4-4P-2P-2P-1P-B-2-1-#*4-#-#	AMB12A-AMB12N25-10	AMH35-7	NON-QPM	Unknown	Group-1	Group-1	Group-1A	Pool_9A	Non-QPM	0.01952	0.98048
100	CIMMYT-ET-13234	ET13234	POOL9AC6RL6-1P-1P-1P-2P-1P-2P-B-1-1-2-###-#-#	AMB12A-AMB12N25-11	AMH35-8	NON-QPM	Unknown	Group-1	Group-3	Group-3	Pool_9A	Non-QPM	0.00516	0.99484
101	CIMMYT-ET-13235	ET13235	POOL9AC6RL6-1P-1P-1P-2P-1P-2P-B-2-#*5-#-#	AMB12A-AMB12N25-13	AMH35-9	NON-QPM	Unknown	Group-1	Group-3	Group-3	Pool_9A	Non-QPM	0.00494	0.99506
102	CIMMYT-ET-13236	ET13236	POOL9AC6RL6-1P-1P-1P-2P-1P-2P-B-3-1-#*4-#-#	AMB12A-AMB12N25-14	AMH35-10	NON-QPM	Unknown	Group-1	Group-3	Group-3	Pool_9A	Non-QPM	0.00411	0.99589
103	CIMMYT-ET-13237	ET13237	POOL9AC6RL6-1P-1P-1P-2P-1P-2P-B-4-#-1-###-#-#	AMB12A-AMB12N25-15	AMH35-11	NON-QPM	Unknown	Group-1	Group-3	Group-3	Pool_9A	Non-QPM	0.02828	0.97172
104	CIMMYT-ET-13238	ET13238	POOL9AC6RL6-1P-1P-1P-2P-1P-2P-B-4-#-3-###-#-#	AMB12A-AMB12N25-16	AMH35-12	NON-QPM	Unknown	Group-1	Group-3	Group-3	Pool_9A	Non-QPM	0.00542	0.99458
105	CIMMYT-ET-13239	ET13239	(TSRB(2)*9A)MZ-3X-1P-2P-1P-3-1P-2P-2-2P-B-1-2-#*4-#-#	AMB12A-AMB12N25-22	AMH35-13	NON-QPM	Unknown	Group-1	Group-1	Group-1A	Pool_9A	Non-QPM	0.02003	0.97997
106	CIMMYT-ET-13240	ET13240	(TSRB(2)*9A)MZ-3X-1P-2P-1P-3-1P-2P-2-2P-B-3-1-#*4-#	AMB12A-AMB12N25-23	AMH35-14	NON-QPM	Unknown	Group-1	Group-1	Group-1A	Pool_9A	Non-QPM	0.23296	0.76704
107	CIMMYT-ET-13241	ET13241	POOL9AC6MHM3-1-3-1-1-2P-3P-1P-1-1-1-B-2-1-3-###-#-#	AMB12A-AMB12N25-25	AMH35-15	NON-QPM	Unknown	Group-1	Group-3	Group-3	Pool_9A	Non-QPM	0.00248	0.99752
108	CIMMYT-ET-13242	ET13242	B.T.V.C.MBA92 16-B-1TL-1-1-1-B-1-#*6-#-#	AMB12A-AMB12N25-26	AMH35-16	NON-QPM	B	Group-1	Group-1	Group-1B	Others	Non-QPM	0.16702	0.83298
109	CIMMYT-ET-13243	ET13243	POB87C5HC111-3-2-1-1-2-B-1-#-1-#*4-#-#	AMB12A-AMB12N25-33	AMH35-17	NON-QPM	Unknown	Group-1	Group-1	Group-1B	Others	Non-QPM	0.07786	0.92214
110	CIMMYT-ET-13244	ET13244	B.T.V.C.MBA92 34-1-11TL-1-1-1-B-1-#*6-#-#	AMB12A-AMB12N25-36	AMH35-18	NON-QPM	B	Group-1	Group-1	Group-1B	Others	Non-QPM	0.07556	0.92444
111	CIMMYT-ET-13245	ET13245	B.T.V.C.HBA92 1-B-7TL-1-3-2-B-1-#-1-#*4-#-#	AMB12A-AMB12N25-37	AMH35-19	NON-QPM	B	Group-1	Group-1	Group-1B	Others	Non-QPM	0.06574	0.93426
112	CIMMYT-ET-13246	ET13246	[ECU/SNSYN[SC/ETO]]c1F1-##(GLS=1)-3-1-2/CML144(BC1)F1-10-1-1-1-1-#-1-B	AMB11A-AMB11QN6BC1F8-1	AMH167-1	QPM	A	Group-2	Group-2	Group-2	Ecuador_573	CML144	0.13882	0.86118
113	CIMMYT-ET-13247	ET13247	[ECU/SNSYN[SC/ETO]]c1F1-##(GLS=1)-3-1-2/CML144(BC1)F1-15-1-1-1-1-#-3-B	AMB11A-AMB11QN6BC1F8-5	AMH167-2	QPM	A	Group-2	Group-2	Group-2	Ecuador_573	CML144	0.06095	0.93905
114	CIMMYT-ET-13248	ET13248	[ECU/SNSYN[SC/ETO]]c1F1-##(GLS=1)-3-1-2/CML144(BC1)F1-15-1-1-2-1-#-1-B	AMB11A-AMB11QN6BC1F8-8	AMH167-3	QPM	A	Group-2	Group-2	Group-2	Ecuador_573	CML144	0.07596	0.92404
115	CIMMYT-ET-13249	ET13249	[ECU/SNSYN[SC/ETO]]c1F1-##(GLS=1)-3-1-2/CML144(BC1)F1-15-1-1-2-2-#-1-B	AMB11A-AMB11QN6BC1F8-10	AMH167-4	QPM	A	Group-2	Group-2	Group-2	Ecuador_573	CML144	0.08293	0.91707
116	CIMMYT-ET-13250	ET13250	[ECU/SNSYN[SC/ETO]]c1F1-##(GLS=1)-3-1-2/CML144(BC1)F1-15-1-1-3-1-#-1-B	AMB11A-AMB11QN6BC1F8-11	AMH167-5	QPM	A	Group-2	Group-2	Group-2	Ecuador_573	CML144	0.13114	0.86886
117	CIMMYT-ET-13251	ET13251	[ECU/SNSYN[SC/ETO]]c1F1-##(GLS=1)-3-1-2/CML144(BC1)F1-15-1-2-1-1-#-1-B	AMB11A-AMB11QN6BC1F8-22	AMH167-6	QPM	A	Group-2	Group-2	Group-2	Ecuador_573	CML144	0.08341	0.91659
118	CIMMYT-ET-13252	ET13252	[ECU/SNSYN[SC/ETO]]c1F1-##(GLS=1)-3-1-2/CML144(BC1)F1-15-1-2-3-1-#-1-B	AMB11A-AMB11QN6BC1F8-27	AMH167-7	QPM	A	Group-2	Group-2	Group-2	Ecuador_573	CML144	0.0853	0.9147
119	CIMMYT-ET-13253	ET13253	[ECU/SNSYN[SC/ETO]]c1F1-##(GLS=1)-3-1-2/CML144(BC1)F1-15-1-2-3-3-#-1-B	AMB11A-AMB11QN6BC1F8-34	AMH167-8	QPM	A	Group-2	Group-2	Group-2	Ecuador_573	CML144	0.09545	0.90455
120	CIMMYT-ET-13254	ET13254	[ECU/SNSYN[SC/ETO]]c1F1-##(GLS=1)-3-1-2/CML144(BC1)F1-15-1-2-3-4-#-1-B	AMB11A-AMB11QN6BC1F8-38	AMH167-9	QPM	A	Group-2	Group-2	Group-2	Ecuador_573	CML144	0.07919	0.92081
121	CIMMYT-ET-13255	ET13255	[ECU/SNSYN[SC/ETO]]c1F1-##(GLS=1)-3-1-2/CML144(BC1)F1-15-1-3-1-1-#-1-B	AMB11A-AMB11QN6BC1F8-42	AMH167-10	QPM	A	Group-2	Group-2	Group-2	Ecuador_573	CML144	0.11717	0.88283
122	CIMMYT-ET-13256	ET13256	[ECU/SNSYN[SC/ETO]]c1F1-##(GLS=1)-3-1-2/CML144(BC1)F1-15-1-3-2-2-#-1-B	AMB11A-AMB11QN6BC1F8-49	AMH167-11	QPM	A	Group-2	Group-2	Group-2	Ecuador_573	CML144	0.07993	0.92007
123	CIMMYT-ET-13257	ET13257	[KIT/SNSYN[N3/TUX]]c1F1-##(GLS=2.5)-17-1-1-#/CML144(BC1)F1-5-1-2-2-1-#-2-B	AMB11A-AMB11QN6BC1F8-53	AMH167-13	QPM	A	Group-1	Group-1	Group-1C	Kitale_SYN	CML144	0.11138	0.88862
124	CIMMYT-ET-13258	ET13258	[POOL9Ac7-SR(BC2)]FS59-2-2-1-1-#/CML144(BC1)F1-3-2-1-2-2-#-1-B	AMB11A-AMB11QN6BC1F8-58	AMH167-14	QPM	A	Group-1	Group-1	Group-1A	Pool_9A-SR	CML144	0.07323	0.92677
125	CIMMYT-ET-13259	ET13259	[POOL9Ac7-SR(BC2)]FS59-2-2-1-1-#/CML144(BC1)F1-3-2-4-1-1-#-1-B	AMB11A-AMB11QN6BC1F8-62	AMH167-15	QPM	A	Group-1	Group-1	Group-1A	Pool_9A-SR	CML144	0.17468	0.82532
126	CIMMYT-ET-13260	ET13260	[POOL9Ac7-SR(BC2)]FS68-1-1-2-1-1/CML144(BC1)F1-5-1-3-1-2-#-1-B	AMB11A-AMB11QN6BC1F8-70	AMH167-16	QPM	A	Group-2	Group-2	Group-2	Pool_9A-SR	CML144	0.0635	0.9365
127	CIMMYT-ET-13261	ET13261	[POOL9Ac7-SR(BC2)]FS68-1-2-1-1-1-#/CML144(BC1)F1-10-1-1-1-1-#-4-B	AMB11A-AMB11QN6BC1F8-75	AMH167-17	QPM	A	Mixed	Mixed	Group-2	Pool_9A-SR	CML144	0.08455	0.91545
128	CIMMYT-ET-13262	ET13262	[POOL9Ac7-SR(BC2)]FS68-1-2-1-1-1-#/CML144(BC1)F1-1-2-2-1-2-#-2-B	AMB11A-AMB11QN6BC1F8-82	AMH167-18	QPM	A	Group-2	Group-2	Group-2	Pool_9A-SR	CML144	0.07108	0.92892
129	CIMMYT-ET-13263	ET13263	[POOL9Ac7-SR(BC2)]FS68-1-2-1-1-1-#/CML144(BC1)F1-9-1-3-1-2-#-1-B	AMB11A-AMB11QN6BC1F8-88	AMH167-20	QPM	A	Group-2	Group-2	Group-2	Pool_9A-SR	CML144	0.06558	0.93442
130	CIMMYT-ET-13264	ET13264	[ECU/SNSYN[SC/ETO]]c1F1-##(GLS=1)-34-3-1-2/CML144(BC2)-34-11-1-2-1-1-#-1-1	AMB11A-AMB11QN6BC2F8-1-1	AMH165-1	QPM	A	Group-2	Group-2	Group-2	Ecuador_573	CML144	0.0787	0.9213
131	CIMMYT-ET-13265	ET13265	[ECU/SNSYN[SC/ETO]]c1F1-##(GLS=1)-34-3-1-2/CML144(BC2)-34-11-1-3-3-1-#-1-1	AMB11A-AMB11QN6BC2F8-6-1	AMH165-2	QPM	A	Group-2	Group-2	Group-2	Ecuador_573	CML144	0.07939	0.92061
132	CIMMYT-ET-13266	ET13266	[ECU/SNSYN[SC/ETO]]c1F1-##(GLS=1)-34-3-1-2/CML144(BC2)-34-14-2-1-2-1-#-4-1	AMB11A-AMB11QN6BC2F8-10-1	AMH165-3	QPM	A	Group-2	Group-2	Group-2	Ecuador_573	CML144	0.06238	0.93762
133	CIMMYT-ET-13267	ET13267	[ECU/SNSYN[SC/ETO]]c1F1-##(GLS=1)-34-3-1-2/CML144(BC2)-34-14-2-2-1-3-#-1-1	AMB11A-AMB11QN6BC2F8-12-1	AMH165-4	QPM	A	Group-2	Group-2	Group-2	Ecuador_573	CML144	0.06701	0.93299
134	CIMMYT-ET-13268	ET13268	[ECU/SNSYN[SC/ETO]]c1F1-##(GLS=1)-34-3-1-2/CML144(BC2)-34-16-1-1-1-1-#-1-1	AMB11A-AMB11QN6BC2F8-17-1	AMH165-5	QPM	A	Group-2	Group-2	Group-2	Ecuador_573	CML144	0.06424	0.93576
135	CIMMYT-ET-13269	ET13269	[ECU/SNSYN[SC/ETO]]c1F1-##(GLS=1)-34-3-1-2/CML144(BC2)-34-16-1-1-1-3-#-2-1	AMB11A-AMB11QN6BC2F8-23-1	AMH165-6	QPM	A	Group-2	Group-2	Group-2	Ecuador_573	CML144	0.06804	0.93196
136	CIMMYT-ET-13270	ET13270	[ECU/SNSYN[SC/ETO]]c1F1-##(GLS=1)-34-3-1-2/CML144(BC2)-34-16-1-1-4-1-#-3-1	AMB11A-AMB11QN6BC2F8-27-1	AMH165-7	QPM	A	Group-2	Group-2	Group-2	Ecuador_573	CML144	0.06583	0.93417
137	CIMMYT-ET-13271	ET13271	[ECU/SNSYN[SC/ETO]]c1F1-##(GLS=1)-34-3-1-2/CML144(BC2)-34-16-1-1-5-1-#-1-1	AMB11A-AMB11QN6BC2F8-29-1	AMH165-8	QPM	A	Group-2	Group-2	Group-2	Ecuador_573	CML144	0.06971	0.93029
138	CIMMYT-ET-13272	ET13272	[ECU/SNSYN[SC/ETO]]c1F1-##(GLS=1)-34-3-1-2/CML144(BC2)-34-16-1-1-5-1-#-2-1	AMB11A-AMB11QN6BC2F8-30-1	AMH165-9	QPM	A	Group-2	Group-2	Group-2	Ecuador_573	CML144	0.0777	0.9223
139	CIMMYT-ET-13273	ET13273	[ECU/SNSYN[SC/ETO]]c1F1-##(GLS=1)-34-3-1-2/CML144(BC2)-34-16-1-1-5-2-#-3-1	AMB11A-AMB11QN6BC2F8-33-1	AMH165-10	QPM	A	Group-2	Group-2	Group-2	Ecuador_573	CML144	0.07045	0.92955
140	CIMMYT-ET-13274	ET13274	[ECU/SNSYN[SC/ETO]]c1F1-##(GLS=1)-34-3-1-2/CML144(BC2)-34-16-1-2-1-1-#-2-1	AMB11A-AMB11QN6BC2F8-35-1	AMH165-11	QPM	A	Group-2	Group-2	Group-2	Ecuador_573	CML144	0.06808	0.93192
141	CIMMYT-ET-13275	ET13275	[ECU/SNSYN[SC/ETO]]c1F1-##(GLS=1)-34-3-1-2/CML144(BC2)-34-16-1-2-2-1-#-1-1	AMB11A-AMB11QN6BC2F8-40-1	AMH165-12	QPM	A	Group-2	Group-2	Group-2	Ecuador_573	CML144	0.06942	0.93058
142	CIMMYT-ET-13276	ET13276	[ECU/SNSYN[SC/ETO]]c1F1-##(GLS=1)-34-3-1-2/CML144(BC2)-34-16-1-2-2-2-#-3-1	AMB11A-AMB11QN6BC2F8-45-1	AMH165-13	QPM	A	Group-2	Group-2	Group-2	Ecuador_573	CML144	0.06298	0.93702
143	CIMMYT-ET-13277	ET13277	[ECU/SNSYN[SC/ETO]]c1F1-##(GLS=1)-34-3-1-2/CML144(BC2)-34-18-1-2-1-5-#-4-1	AMB11A-AMB11QN6BC2F8-48-1	AMH165-14	QPM	A	Group-2	Group-2	Group-2	Ecuador_573	CML144	0.04119	0.95881
144	CIMMYT-ET-13278	ET13278	[ECU/SNSYN[SC/ETO]]c1F1-##(GLS=1)-34-3-1-2/CML144(BC2)-34-21-1-1-2-1-#-2-1	AMB11A-AMB11QN6BC2F8-49-1	AMH165-15	QPM	A	Group-2	Group-2	Group-2	Ecuador_573	CML144	0.0723	0.9277
145	CIMMYT-ET-13279	ET13279	[ECU/SNSYN[SC/ETO]]c1F1-##(GLS=1)-34-3-1-2/CML144(BC2)-34-21-2-2-1-1-#-1-1	AMB11A-AMB11QN6BC2F8-51-1	AMH165-16	QPM	A	Group-2	Group-2	Group-2	Ecuador_573	CML144	0.09058	0.90942
146	CIMMYT-ET-13280	ET13280	[ECU/SNSYN[SC/ETO]]c1F1-##(GLS=1)-34-3-1-2/CML144(BC2)-34-23-1-1-1-1-#-1-1	AMB11A-AMB11QN6BC2F8-52-1	AMH165-17	QPM	A	Group-2	Group-2	Group-2	Ecuador_573	CML144	0.06423	0.93577
147	CIMMYT-ET-13281	ET13281	[ECU/SNSYN[SC/ETO]]c1F1-##(GLS=1)-34-3-1-2/CML144(BC2)-34-23-1-1-2-1-#-1-1	AMB11A-AMB11QN6BC2F8-62-1	AMH165-18	QPM	A	Group-2	Group-2	Group-2	Ecuador_573	CML144	0.06412	0.93588
148	CIMMYT-ET-13282	ET13282	[ECU/SNSYN[SC/ETO]]c1F1-##(GLS=1)-34-3-1-2/CML144(BC2)-34-23-2-1-1-1-#-2-1	AMB11A-AMB11QN6BC2F8-79-1	AMH165-19	QPM	A	Group-2	Group-2	Group-2	Ecuador_573	CML144	0.06022	0.93978
149	CIMMYT-ET-13283	ET13283	[ECU/SNSYN[SC/ETO]]c1F1-##(GLS=1)-34-3-1-2/CML144(BC2)-34-23-2-2-1-1-#-3-1	AMB11A-AMB11QN6BC2F8-88-1	AMH165-20	QPM	A	Group-2	Group-2	Group-2	Ecuador_573	CML144	0.085	0.915
150	CIMMYT-ET-13284	ET13284	[ECU/SNSYN[SC/ETO]]c1F1-##(GLS=1)-34-3-1-2/CML144(BC2)-34-23-2-2-2-2-#-2-1	AMB11A-AMB11QN6BC2F8-90-1	AMH165-21	QPM	A	Group-2	Group-2	Group-2	Ecuador_573	CML144	0.1229	0.8771
151	CIMMYT-ET-13285	ET13285	[ECU/SNSYN[SC/ETO]]c1F1-##(GLS=1)-34-3-1-2/CML144(BC2)-34-23-2-3-1-1-#-1-1	AMB11A-AMB11QN6BC2F8-101-1	AMH165-22	QPM	A	Group-2	Group-2	Group-2	Ecuador_573	CML144	0.07963	0.92037
152	CIMMYT-ET-13286	ET13286	[ECU/SNSYN[SC/ETO]]c1F1-##(GLS=1)-34-3-1-2/CML144(BC2)-34-23-2-3-1-1-#-2-1	AMB11A-AMB11QN6BC2F8-102-1	AMH165-23	QPM	A	Group-2	Group-2	Group-2	Ecuador_573	CML144	0.07624	0.92376
153	CIMMYT-ET-13287	ET13287	[ECU/SNSYN[SC/ETO]]c1F1-##(GLS=1)-34-3-1-2/CML144(BC2)-34-27-2-2-3-1-#-1-1	AMB11A-AMB11QN6BC2F8-115-1	AMH165-24	QPM	A	Group-2	Group-2	Group-2	Ecuador_573	CML144	0.07322	0.92678
154	CIMMYT-ET-13288	ET13288	[ECU/SNSYN[SC/ETO]]c1F1-##(GLS=1)-34-3-1-2/CML144(BC2)-34-27-3-1-2-2-#-1-1	AMB11A-AMB11QN6BC2F8-119-1	AMH165-25	QPM	A	Group-2	Group-2	Group-2	Ecuador_573	CML144	0.07583	0.92417
155	CIMMYT-ET-13289	ET13289	[ECU/SNSYN[SC/ETO]]c1F1-##(GLS=1)-34-3-1-2/CML144(BC2)-34-28-1-2-1-2-#-1-1	AMB11A-AMB11QN6BC2F8-124-1	AMH165-26	QPM	A	Group-2	Group-2	Group-2	Ecuador_573	CML144	0.07227	0.92773
156	CIMMYT-ET-13290	ET13290	[ECU/SNSYN[SC/ETO]]c1F1-##(GLS=1)-34-3-1-2/CML144(BC2)-34-28-2-1-3-1-#-1-1	AMB11A-AMB11QN6BC2F8-130-1	AMH165-27	QPM	A	Group-2	Group-2	Group-2	Ecuador_573	CML144	0.05862	0.94138
157	CIMMYT-ET-13291	ET13291	[ECU/SNSYN[SC/ETO]]c1F1-##(GLS=1)-34-3-1-2/CML144(BC2)-34-28-2-1-3-4-#-3-1	AMB11A-AMB11QN6BC2F8-138-1	AMH165-28	QPM	A	Group-2	Group-2	Group-2	Ecuador_573	CML144	0.06833	0.93167
158	CIMMYT-ET-13292	ET13292	[ECU/SNSYN[SC/ETO]]c1F1-##(GLS=1)-34-3-1-2/CML144(BC2)-34-28-2-2-1-1-#-1-1	AMB11A-AMB11QN6BC2F8-142-1	AMH165-29	QPM	A	Group-2	Group-2	Group-2	Ecuador_573	CML144	0.06902	0.93098
159	CIMMYT-ET-13293	ET13293	[ECU/SNSYN[SC/ETO]]c1F1-##(GLS=1)-34-3-1-2/CML144(BC2)-34-28-3-1-1-1-#-1-1	AMB11A-AMB11QN6BC2F8-145-1	AMH165-30	QPM	A	Group-2	Group-2	Group-2	Ecuador_573	CML144	0.05251	0.94749
160	CIMMYT-ET-13294	ET13294	[ECU/SNSYN[SC/ETO]]c1F1-##(GLS=1)-34-3-1-2/CML144(BC2)-34-28-3-1-2-1-#-1-1	AMB11A-AMB11QN6BC2F8-149-1	AMH165-31	QPM	A	Group-2	Group-2	Group-2	Ecuador_573	CML144	0.06359	0.93641
161	CIMMYT-ET-13295	ET13295	[ECU/SNSYN[SC/ETO]]c1F1-##(GLS=1)-34-3-1-2/CML144(BC2)-34-28-3-1-3-1-#-1-1	AMB11A-AMB11QN6BC2F8-159-1	AMH165-32	QPM	A	Group-2	Group-2	Group-2	Ecuador_573	CML144	0.0598	0.9402
162	CIMMYT-ET-13296	ET13296	[ECU/SNSYN[SC/ETO]]c1F1-##(GLS=1)-34-3-1-2/CML144(BC2)-34-28-3-1-3-2-#-1-1	AMB11A-AMB11QN6BC2F8-164-1	AMH165-33	QPM	A	Group-2	Group-2	Group-2	Ecuador_573	CML144	0.06813	0.93187
163	CIMMYT-ET-13297	ET13297	[ECU/SNSYN[SC/ETO]]c1F1-##(GLS=1)-34-3-1-2/CML144(BC2)-34-28-3-1-4-1-#-2-1	AMB11A-AMB11QN6BC2F8-169-1	AMH165-34	QPM	A	Group-2	Group-2	Group-2	Ecuador_573	CML144	0.05789	0.94211
164	CIMMYT-ET-13298	ET13298	[ECU/SNSYN[SC/ETO]]c1F1-##(GLS=1)-34-3-1-2/CML144(BC2)-34-29-1-1-1-1-#-2-1	AMB11A-AMB11QN6BC2F8-178-1	AMH165-35	QPM	A	Group-2	Group-2	Group-2	Ecuador_573	CML144	0.05601	0.94399
165	CIMMYT-ET-13299	ET13299	[ECU/SNSYN[SC/ETO]]c1F1-##(GLS=1)-34-3-1-2/CML144(BC2)-34-29-1-1-3-1-#-1-1	AMB11A-AMB11QN6BC2F8-185-1	AMH165-36	QPM	A	Group-2	Group-2	Group-2	Ecuador_573	CML144	0.06172	0.93828
166	CIMMYT-ET-13300	ET13300	[ECU/SNSYN[SC/ETO]]c1F1-##(GLS=1)-34-3-1-2/CML144(BC2)-34-29-1-1-4-1-#-3-1	AMB11A-AMB11QN6BC2F8-190-1	AMH165-37	QPM	A	Group-2	Group-2	Group-2	Ecuador_573	CML144	0.06354	0.93646
167	CIMMYT-ET-13301	ET13301	[ECU/SNSYN[SC/ETO]]c1F1-##(GLS=1)-34-3-1-2/CML144(BC2)-34-29-1-2-3-1-#-2-1	AMB11A-AMB11QN6BC2F8-201-1	AMH165-38	QPM	A	Group-2	Group-2	Group-2	Ecuador_573	CML144	0.17436	0.82564
168	CIMMYT-ET-13302	ET13302	[ECU/SNSYN[SC/ETO]]c1F1-##(GLS=1)-34-3-1-2/CML144(BC2)-34-29-1-2-3-3-#-1-1	AMB11A-AMB11QN6BC2F8-204-1	AMH165-39	QPM	A	Group-2	Group-2	Group-2	Ecuador_573	CML144	0.05719	0.94281
169	CIMMYT-ET-13303	ET13303	[ECU/SNSYN[SC/ETO]]c1F1-##(GLS=1)-34-3-1-2/CML144(BC2)-34-7-1-2-1-1-#-4-1	AMB11A-AMB11QN6BC2F8-207-1	AMH165-40	QPM	A	Group-2	Group-2	Group-2	Ecuador_573	CML144	0.07159	0.92841
170	CIMMYT-ET-13304	ET13304	[ECU/SNSYN[SC/ETO]]c1F1-##(GLS=1)-34-3-1-2/CML144(BC2)-34-7-1-3-1-1-#-1-1	AMB11A-AMB11QN6BC2F8-211-1	AMH165-41	QPM	A	Group-2	Group-2	Group-2	Ecuador_573	CML144	0.06134	0.93866
171	CIMMYT-ET-13305	ET13305	[ECU/SNSYN[SC/ETO]]c1F1-##(GLS=1)-34-3-1-2/CML144(BC2)-34-8-2-2-1-1-#-1-1	AMB11A-AMB11QN6BC2F8-216-1	AMH165-42	QPM	A	Group-2	Group-2	Group-2	Ecuador_573	CML144	0.05998	0.94002
172	CIMMYT-ET-13306	ET13306	[ECU/SNSYN[SC/ETO]]c1F1-##(GLS=1)-34-3-1-2/CML144(BC2)-34-8-2-2-3-2-#-2-1	AMB11A-AMB11QN6BC2F8-219-1	AMH165-43	QPM	A	Group-2	Group-2	Group-2	Ecuador_573	CML144	0.07212	0.92788
173	CIMMYT-ET-13307	ET13307	[ECU/SNSYN[SC/ETO]]c1F1-##(GLS=1)-34-3-1-2/CML144(BC2)-34-8-2-2-3-5-#-1-1	AMB11A-AMB11QN6BC2F8-222-1	AMH165-44	QPM	A	Group-2	Group-2	Group-2	Ecuador_573	CML144	0.06996	0.93004
174	CIMMYT-ET-13308	ET13308	[KIT/SNSYN[N3/TUX]]c1F1-##(GLS=1.5)-31-17-1-1/CML144(BC2)-31-14-1-3-2-2-#-1-1	AMB11A-AMB11QN6BC2F8-232-1	AMH165-45	QPM	A	Group-1	Group-1	Group-1C	Kitale_SYN	CML144	0.07164	0.92836
175	CIMMYT-ET-13309	ET13309	[KIT/SNSYN[N3/TUX]]c1F1-##(GLS=2)-29-35-2-3/CML144(BC2)-29-24-1-2-1-3-#-3-1	AMB11A-AMB11QN6BC2F8-245-1	AMH165-46	QPM	A	Group-1	Group-1	Group-1A	Kitale_SYN	CML144	0.07247	0.92753
176	CIMMYT-ET-13310	ET13310	[KIT/SNSYN[N3/TUX]]c1F1-##(GLS=2)-29-35-2-3/CML144(BC2)-29-24-1-3-1-1-#-2-1	AMB11A-AMB11QN6BC2F8-248-1	AMH165-47	QPM	A	Group-1	Group-1	Group-1A	Kitale_SYN	CML144	0.09916	0.90084
177	CIMMYT-ET-13311	ET13311	[KIT/SNSYN[N3/TUX]]c1F1-##(GLS=2)-29-35-2-3/CML144(BC2)-29-24-1-3-2-2-#-1-1	AMB11A-AMB11QN6BC2F8-252-1	AMH165-48	QPM	A	Group-1	Group-1	Group-1A	Kitale_SYN	CML144	0.09517	0.90483
178	CIMMYT-ET-13312	ET13312	[KIT/SNSYN[N3/TUX]]c1F1-##(GLS=2)-29-35-2-3/CML144(BC2)-29-24-1-3-3-1-#-1-1	AMB11A-AMB11QN6BC2F8-257-1	AMH165-49	QPM	A	Group-1	Group-1	Group-1A	Kitale_SYN	CML144	0.08611	0.91389
179	CIMMYT-ET-13313	ET13313	[KIT/SNSYN[N3/TUX]]c1F1-##(GLS=2)-29-35-2-3/CML144(BC2)-29-24-1-3-3-3-#-2-1	AMB11A-AMB11QN6BC2F8-261-1	AMH165-50	QPM	A	Group-1	Group-1	Group-1A	Kitale_SYN	CML144	0.09042	0.90958
180	CIMMYT-ET-13314	ET13314	[POOL9Ac7-SR(BC2)]FS211-1SR-1-1-1-#/CML144(BC2)-14-21-1-3-2-2-#-1-1	AMB11A-AMB11QN6BC2F8-270-1	AMH165-51	QPM	A	Group-1	Group-1	Group-1A	Pool_9A-SR	CML144	0.06706	0.93294
181	CIMMYT-ET-13315	ET13315	[POOL9Ac7-SR(BC2)]FS211-1SR-1-1-1-#/CML144(BC2)-14-21-2-1-4-1-#-2-1	AMB11A-AMB11QN6BC2F8-284-1	AMH165-52	QPM	A	Group-1	Group-1	Group-1A	Pool_9A-SR	CML144	0.09383	0.90617
182	CIMMYT-ET-13316	ET13316	[POOL9Ac7-SR(BC2)]FS211-1SR-1-1-1-#/CML144(BC2)-14-21-2-4-5-2-#-4-1	AMB11A-AMB11QN6BC2F8-303-1	AMH165-53	QPM	A	Group-1	Group-1	Group-1A	Pool_9A-SR	CML144	0.06528	0.93472
183	CIMMYT-ET-13317	ET13317	[POOL9Ac7-SR(BC2)]FS211-1SR-1-1-1-#/CML144(BC2)-14-8-4-2-1-3-#-1-1	AMB11A-AMB11QN6BC2F8-312-1	AMH165-54	QPM	A	Group-1	Group-1	Group-1A	Pool_9A-SR	CML144	0.10387	0.89613
184	CIMMYT-ET-13318	ET13318	[POOL9Ac7-SR(BC2)]FS211-1SR-1-1-1-#/CML144(BC2)-14-8-4-2-2-1-#-2-1	AMB11A-AMB11QN6BC2F8-316-1	AMH165-55	QPM	A	Group-1	Group-1	Group-1A	Pool_9A-SR	CML144	0.09412	0.90588
185	CIMMYT-ET-13319	ET13319	[POOL9Ac7-SR(BC2)]FS211-1SR-1-1-1-#/CML144(BC2)-14-8-4-2-2-4-#-3-1	AMB11A-AMB11QN6BC2F8-320-1	AMH165-56	QPM	A	Group-1	Group-1	Group-1A	Pool_9A-SR	CML144	0.07937	0.92063
186	CIMMYT-ET-13320	ET13320	[POOL9Ac7-SR(BC2)]FS211-1SR-1-1-1-#/CML144(BC2)-14-8-4-2-3-3-#-1-1	AMB11A-AMB11QN6BC2F8-326-1	AMH165-57	QPM	A	Group-1	Group-1	Group-1A	Pool_9A-SR	CML144	0.0955	0.9045
187	CIMMYT-ET-13321	ET13321	[POOL9Ac7-SR(BC2)]FS211-1SR-1-1-1-#/CML144(BC2)-14-8-4-2-4-1-#-1-1	AMB11A-AMB11QN6BC2F8-330-1	AMH165-58	QPM	A	Group-1	Group-1	Group-1A	Pool_9A-SR	CML144	0.09704	0.90296
188	CIMMYT-ET-13322	ET13322	[POOL9Ac7-SR(BC2)]FS211-1SR-1-1-1-#/CML144(BC2)-14-8-4-3-2-2-#-2-1	AMB11A-AMB11QN6BC2F8-346-1	AMH165-59	QPM	A	Group-1	Group-1	Group-1A	Pool_9A-SR	CML144	0.277	0.723
189	CIMMYT-ET-13323	ET13323	[POOL9Ac7-SR(BC2)]FS211-1SR-1-1-1-#/CML144(BC2)-14-8-4-3-2-4-#-1-1	AMB11A-AMB11QN6BC2F8-348-1	AMH165-60	QPM	A	Group-1	Group-1	Group-1A	Pool_9A-SR	CML144	0.09112	0.90888
190	CIMMYT-ET-13324	ET13324	[POOL9Ac7-SR(BC2)]FS211-1SR-1-1-1-#/CML144(BC2)-14-8-4-3-3-4-#-2-1	AMB11A-AMB11QN6BC2F8-353-1	AMH165-61	QPM	A	Group-1	Group-1	Group-1A	Pool_9A-SR	CML144	0.09914	0.90086
191	CIMMYT-ET-13325	ET13325	[POOL9Ac7-SR(BC2)]FS211-1SR-1-1-1-#/CML144(BC2)-14-8-4-3-4-2-#-3-1	AMB11A-AMB11QN6BC2F8-361-1	AMH165-62	QPM	A	Group-1	Group-1	Group-1A	Pool_9A-SR	CML144	0.07708	0.92292
192	CIMMYT-ET-13326	ET13326	[POOL9Ac7-SR(BC2)]FS48-1-1-1-1-1-#/CML144(BC2)-6-25-2-2-4-1-#-1-1	AMB11A-AMB11QN6BC2F8-382-1	AMH165-63	QPM	A	Group-1	Group-1	Group-1A	Pool_9A-SR	CML144	0.07932	0.92068
193	CIMMYT-ET-13327	ET13327	[POOL9Ac7-SR(BC2)]FS48-1-1-1-1-1-#/CML144(BC2)-6-25-2-2-4-1-#-5-1	AMB11A-AMB11QN6BC2F8-385-1	AMH165-64	QPM	A	Group-1	Group-1	Group-1A	Pool_9A-SR	CML144	0.07886	0.92114
194	CIMMYT-ET-13328	ET13328	[POOL9Ac7-SR(BC2)]FS48-1-1-3-1-#/CML144(BC2)-15-8-1-1-3-2-#-1-1	AMB11A-AMB11QN6BC2F8-399-1	AMH165-65	QPM	A	Group-1	Group-1	Group-1A	Pool_9A-SR	CML144	0.10657	0.89343
195	CIMMYT-ET-13329	ET13329	[POOL9Ac7-SR(BC2)]FS59-2-2-1-1-#/CML144(BC2)-9-5-2-1-3-1-#-2-1	AMB11A-AMB11QN6BC2F8-406-1	AMH165-66	QPM	A	Group-1	Group-1	Group-1A	Pool_9A-SR	CML144	0.07923	0.92077
196	CIMMYT-ET-13330	ET13330	[POOL9Ac7-SR(BC2)]FS67-1-2-3-1-#/CML144(BC2)-10-2-1-1-4-2-#-3-1	AMB11A-AMB11QN6BC2F8-419-1	AMH165-67	QPM	A	Group-1	Group-1	Group-1A	Pool_9A-SR	CML144	0.15656	0.84344
197	CIMMYT-ET-13331	ET13331	[POOL9Ac7-SR(BC2)]FS67-1-2-3-1-#/CML144(BC2)-10-2-1-1-4-5-#-1-1	AMB11A-AMB11QN6BC2F8-422-1	AMH165-68	QPM	A	Group-1	Group-1	Group-1A	Pool_9A-SR	CML144	0.14439	0.85561
198	CIMMYT-ET-13332	ET13332	[KIT/SNSYN[N3/TUX]]c1F1-##(GLS=1)-1-2-1-#/CML176BC1F1-16-1-2-1-2-#-2-B	AMB11A-AMB11QN7BC1F8-1	AMH168-1	QPM	B	Group-1	Group-1	Group-1A	Kitale_SYN	CML176	0.08082	0.91918
199	CIMMYT-ET-13333	ET13333	[KIT/SNSYN[N3/TUX]]c1F1-##(GLS=1)-1-2-1-#/CML176BC1F1-4-1-3-1-3-#-1-B	AMB11A-AMB11QN7BC1F8-8	AMH168-2	QPM	B	Group-1	Group-1	Group-1A	Kitale_SYN	CML176	0.05703	0.94297
200	CIMMYT-ET-13334	ET13334	[KIT/SNSYN[N3/TUX]]c1F1-##(GLS=2.5)-34-2-1-#/CML176BC1F1-6-1-2-2-3-#-3-B	AMB11A-AMB11QN7BC1F8-13	AMH168-3	QPM	B	Group-1	Group-1	Group-1C	Kitale_SYN	CML176	0.06575	0.93425
201	CIMMYT-ET-13335	ET13335	[KIT/SNSYN[N3/TUX]]c1F1-##(GLS=2.5)-32-1-1-#/CML176BC1F1-12-1-3-2-1-#-1-B	AMB11A-AMB11QN7BC1F8-14	AMH168-4	QPM	B	Group-1	Group-1	Group-1C	Kitale_SYN	CML176	0.09	0.91
202	CIMMYT-ET-13336	ET13336	[KIT/SNSYN[N3/TUX]]c1F1-##(GLS=2.5)-32-1-1-#/CML176BC1F1-12-1-3-4-2-#-1-B	AMB11A-AMB11QN7BC1F8-16	AMH168-5	QPM	B	Group-1	Group-1	Group-1C	Kitale_SYN	CML176	0.10252	0.89748
203	CIMMYT-ET-13337	ET13337	[POOL9Ac7-SR(BC2)]FS2-3SR-2-1-2-#/CML176BC1F1-18-2-2-4-2-#-2-B	AMB11A-AMB11QN7BC1F8-22	AMH168-8	QPM	B	Group-1	Group-1	Group-1A	Pool_9A-SR	CML176	0.10786	0.89214
204	CIMMYT-ET-13338	ET13338	[POOL9Ac7-SR(BC2)]FS2-3SR-2-1-2-#/CML176BC1F1-7-2-3-3-1-#-2-B	AMB11A-AMB11QN7BC1F8-28	AMH168-9	QPM	B	Group-1	Group-1	Group-1A	Pool_9A-SR	CML176	0.08398	0.91602
205	CIMMYT-ET-13339	ET13339	[POOL9Ac7-SR(BC2)]FS2-3SR-2-1-2-#/CML176BC1F1-7-2-4-5-2-#-2-B	AMB11A-AMB11QN7BC1F8-32	AMH168-10	QPM	B	Group-1	Group-1	Group-1A	Pool_9A-SR	CML176	0.2651	0.7349
206	CIMMYT-ET-13340	ET13340	[POOL9Ac7-SR(BC2)]FS2-3SR-2-1-2-#/CML176BC1F1-7-2-4-5-3-2-3-B	AMB11A-AMB11QN7BC1F8-38	AMH168-11	QPM	B	Group-1	Group-1	Group-1A	Pool_9A-SR	CML176	0.13898	0.86102
207	CIMMYT-ET-13341	ET13341	[POOL9Ac7-SR(BC2)]FS60-2-1-1-1-#/CML176BC1F1-8-1-2-2-1-#-2-B	AMB11A-AMB11QN7BC1F8-42	AMH168-13	QPM	B	Group-1	Group-1	Group-1A	Pool_9A-SR	CML176	0.06564	0.93436
208	CIMMYT-ET-13342	ET13342	[POOL9Ac7-SR(BC2)]FS89-1-2-1-1-1-#/CML176BC1F1-5-1-1-1-1-#-3-B	AMB11A-AMB11QN7BC1F8-47	AMH168-14	QPM	B	Group-1	Group-1	Group-1A	Pool_9A-SR	CML176	0.083	0.917
209	CIMMYT-ET-13343	ET13343	[POOL9Ac7-SR(BC2)]FS89-1-2-1-1-1-#/CML176BC1F1-5-1-2-1-1-#-1-B	AMB11A-AMB11QN7BC1F8-48	AMH168-15	QPM	B	Group-1	Group-1	Group-1A	Pool_9A-SR	CML176	0.09352	0.90648
210	CIMMYT-ET-13344	ET13344	142-1-e-#/CML176BC1F1-2-1-1-1-2-#-1-B	AMB11A-AMB11QN7BC1F8-50	AMH168-16	QPM	B	Group-1	Group-1	Group-1A	Ecuador_573	CML144	0.07271	0.92729
211	CIMMYT-ET-13345	ET13345	[ECU/SNSYN[SC/ETO]]c1F1-##(GLS=3.5)-3-2-1-#/CML176(BC2)-1-1-3-1-1-#-1-B	AMB11A-AMB11QN7BC2F8-1	AMH166-1	QPM	B	Group-1	Group-1	Group-1A	Ecuador_573	CML144	0.08111	0.91889
212	CIMMYT-ET-13346	ET13346	[POOL9Ac7-SR(BC2)]FS123-1-2-1-1-#/CML176(BC2)-3-1-1-1-2-#-2-B	AMB11A-AMB11QN7BC2F8-9	AMH166-3	QPM	B	Group-1	Group-1	Group-1A	Pool_9A-SR	CML176	0.13895	0.86105
213	CIMMYT-ET-13347	ET13347	[POOL9Ac7-SR(BC2)]FS123-1-2-1-1-#/CML176(BC2)-3-1-1-1-2-#-5-B	AMB11A-AMB11QN7BC2F8-10	AMH166-4	QPM	B	Group-1	Group-1	Group-1A	Pool_9A-SR	CML176	0.09152	0.90848
214	CIMMYT-ET-13348	ET13348	[POOL9Ac7-SR(BC2)]FS60-2-1-1-1-#/CML176(BC2)-1-3-2-3-3-#-2-B	AMB11A-AMB11QN7BC2F8-23	AMH166-5	QPM	B	Group-1	Group-1	Group-1A	Pool_9A-SR	CML176	0.06791	0.93209
215	CIMMYT-ET-13349	ET13349	[POOL9Ac7-SR(BC2)]FS60-2-1-1-1-#/CML176(BC2)-1-3-2-3-4-#-1-B	AMB11A-AMB11QN7BC2F8-26	AMH166-6	QPM	B	Group-1	Group-1	Group-1A	Pool_9A-SR	CML176	0.05389	0.94611
216	CIMMYT-ET-13350	ET13350	[POOL9Ac7-SR(BC2)]FS60-2-1-1-1-#/CML176(BC2)-1-3-2-3-5-#-1-B	AMB11A-AMB11QN7BC2F8-30	AMH166-8	QPM	B	Group-1	Group-1	Group-1A	Pool_9A-SR	CML176	0.06541	0.93459
217	CIMMYT-ET-13351	ET13351	[POOL9Ac7-SR(BC2)]FS60-2-1-1-1-#/CML176(BC2)-1-3-2-4-4-#-3-B	AMB11A-AMB11QN7BC2F8-36	AMH166-10	QPM	B	Group-1	Group-1	Group-1A	Pool_9A-SR	CML176	0.06692	0.93308
218	CIMMYT-ET-13352	ET13352	[POOL9Ac7-SR(BC2)]FS60-2-3-1-3-1-#/CML176(BC2)-3-1-3-3-3-#-1-B	AMB11A-AMB11QN7BC2F8-48	AMH166-13	QPM	B	Group-1	Group-1	Ungrouped	Pool_9A-SR	CML176	0.30218	0.69782
219	CIMMYT-ET-13353	ET13353	[POOL9Ac7-SR(BC2)]FS170-2-1-3-1-#/CML176(BC2)-5-2-1-3-1-#-B	AMB12A-AMB12-B-25-6	AMH12-6	QPM	B	Group-1	Group-1	Group-1A	Pool_9A-SR	CML176	0.10782	0.89218
220	CIMMYT-ET-13354	ET13354	[POOL9Ac7-SR(BC2)]FS170-2-1-3-1-#/CML176(BC2)-28-1-1-B	AMB12A-AMB12-B-25-7	AMH12-7	QPM	B	Group-1	Group-1	Group-1A	Pool_9A-SR	CML176	0.20181	0.79819
221	CIMMYT-ET-13355	ET13355	SRSYN95[KIT//N3/TUX]F1-##(GLS=1.5)-22-30-1-1-#/CML144(BC2)-22-11-1-2-1-1-B	AMB12A-AMB12-B-25-8	AMH12-8	QPM	B	Group-2	Group-2	Group-2	Kitale_SYN	CML144	0.09031	0.90969
222	CIMMYT-ET-13356	ET13356	[POOL9Ac7-SR(BC2)]FS60-2-1-1-1-#/CML176BC1F1-5-3-1-2-1-#-B	AMB12A-AMB12-B-25-10	AMH12-10	QPM	B	Group-1	Group-1	Group-1A	Pool_9A-SR	CML176	0.08269	0.91731
223	CIMMYT-ET-13357	ET13357	[POOL9Ac7-SR(BC2)]FS68-1-1-2-1-1/CML144(BC2)-33-10-2-4-1-2-#-1-B	AMB12A-AMB12-B-25-12	AMH12-12	QPM	A	Group-2	Group-2	Group-2	Pool_9A-SR	CML144	0.06825	0.93175
224	CIMMYT-ET-13358	ET13358	[POOL9Ac7-SR(BC2)]FS68-1-1-2-1-1/CML144(BC2)-33-10-2-4-1-2-#-1-B	AMB12A-AMB12-B-25-13	AMH12-13	QPM	A	Group-2	Group-2	Group-2	Pool_9A-SR	CML144	0.08741	0.91259
225	CIMMYT-ET-13359	ET13359	[POOL9Ac7-SR(BC2)]FS68-1-1-2-1-1/CML144(BC2)-33-10-2-4-1-2-#-1-1	AMB12A-AMB12-B-25-17-1	AMH12-17	QPM	A	Group-2	Group-2	Group-2	Pool_9A-SR	CML144	0.07478	0.92522
226	CIMMYT-ET-13360	ET13360	[POOL9Ac7-SR(BC2)]FS68-1-1-2-1-1/CML144(BC2)-33-10-2-4-1-2-#-1-2	AMB12A-AMB12-B-25-17-2	AMH12-18	QPM	A	Group-2	Group-2	Group-2	Pool_9A-SR	CML144	0.07261	0.92739
227	CIMMYT-ET-13361	ET13361	[POOL9Ac7-SR(BC2)]FS68-1-1-2-1-1/CML144(BC2)-33-10-2-4-1-2-#-1-3	AMB12A-AMB12-B-25-17-3	AMH12-19	QPM	A	Group-2	Group-2	Group-2	Pool_9A-SR	CML144	0.05789	0.94211
228	CIMMYT-ET-13362	ET13362	[POOL9Ac7-SR(BC2)]FS68-1-1-2-1-1/CML144(BC2)-33-10-2-4-1-2-#-1-4	AMB12A-AMB12-B-25-17-4	AMH12-20	QPM	A	Group-2	Group-2	Group-2	Pool_9A-SR	CML144	0.0722	0.9278
229	CIMMYT-ET-13363	ET13363	[POOL9Ac7-SR(BC2)]FS68-1-1-2-1-1/CML144(BC2)-33-10-2-4-1-2-#-1-5	AMB12A-AMB12-B-25-17-5	AMH12-21	QPM	A	Group-2	Group-2	Group-2	Pool_9A-SR	CML144	0.0609	0.9391
230	CIMMYT-ET-13364	ET13364	[POOL9Ac7-SR(BC2)]FS68-1-1-2-1-1/CML144(BC2)-33-10-2-4-1-2-#-1-6	AMB12A-AMB12-B-25-17-6	AMH12-22	QPM	A	Group-2	Group-2	Group-2	Pool_9A-SR	CML144	0.06458	0.93542
231	CIMMYT-ET-13365	ET13365	[POOL9Ac7-SR(BC2)]FS68-1-1-2-1-1/CML144(BC2)-33-10-2-4-1-2-#-1-7	AMB12A-AMB12-B-25-17-7	AMH12-23	QPM	A	Group-2	Group-2	Group-2	Pool_9A-SR	CML144	0.05932	0.94068
232	CIMMYT-ET-13366	ET13366	[POOL9Ac7-SR(BC2)]FS68-1-1-2-1-1/CML144(BC2)-33-10-2-4-1-2-#-1-8	AMB12A-AMB12-B-25-17-8	AMH12-24	QPM	A	Group-2	Group-2	Group-2	Pool_9A-SR	CML144	0.06592	0.93408
233	CIMMYT-ET-13367	ET13367	TUX/CML159BC2F41-3-1-B-#	AMB11A-AMB10QPMCYT-KY-6	AMH806-1	QPM	B	Group-1	Group-1	Group-1B	Tuxpeno	CML159	0.1333	0.8667
234	CIMMYT-ET-13368	ET13368	TUX/CML159BC2F41-3-7-B-#-#-#	AMB11A-AMB11QPMCYT-KY-8	AMH806-2	QPM	B	Group-1	Group-1	Group-1B	Tuxpeno	CML159	0.1477	0.8523
235	CIMMYT-ET-13369	ET13369	TUX/CML159BC2F41-4-6-B-#-#-#	AMB11A-AMB11QPMCYT-KY-9	AMH806-3	QPM	B	Group-1	Group-1	Group-1B	Tuxpeno	CML159	0.14568	0.85432
236	CIMMYT-ET-13370	ET13370	TUX/CML159BC2F36-2-2-B-#-#-#	AMB11A-AMB11QPMCYT-KY-10	AMH806-4	QPM	B	Group-1	Group-1	Group-1B	Tuxpeno	CML159	0.16115	0.83885
237	CIMMYT-ET-13371	ET13371	TUX/CML159BC2F36-2-3-B-#-#-#	AMB11A-AMB11QPMCYT-KY-11	AMH806-5	QPM	B	Group-1	Group-1	Group-1B	Tuxpeno	CML159	0.13236	0.86764
238	CIMMYT-ET-13372	ET13372	TUX/CML159BC2F32-1-2-B-#-#-#	AMB11A-AMB11QPMCYT-KY-13	AMH806-6	QPM	B	Group-1	Group-1	Group-1B	Tuxpeno	CML159	0.14575	0.85425
239	CIMMYT-ET-13373	ET13373	TUX/CML159BC2F3-3-4-B-#	AMB11A-AMB10QPMCYT-KY-21	AMH806-7	QPM	B	Group-1	Group-1	Group-1B	Tuxpeno	CML159	0.16429	0.83571
240	CIMMYT-ET-13374	ET13374	TUX/CML159BC2F3-3-7-B-#-#-#	AMB11A-AMB11QPMCYT-KY-15	AMH806-8	QPM	B	Group-1	Group-1	Group-1B	Tuxpeno	CML159	0.31131	0.68869
241	CIMMYT-ET-13375	ET13375	TUX/CML159BC2F29-2-3-B-#-#-#	AMB11A-AMB11QPMCYT-KY-16	AMH806-9	QPM	B	Group-1	Group-1	Group-1B	Tuxpeno	CML159	0.15102	0.84898
242	CIMMYT-ET-13376	ET13376	TUX/CML159BC2F27-5-4-B-#	AMB11A-AMB10QPMCYT-KY-30	AMH806-10	QPM	B	Group-1	Group-1	Group-1B	Tuxpeno	CML159	0.17402	0.82598
243	CIMMYT-ET-13377	ET13377	TUX/CML159BC2F22-3-1-B-#-#-#	AMB11A-AMB11QPMCYT-KY-20	AMH806-11	QPM	B	Group-1	Group-1	Group-1B	Tuxpeno	CML159	0.14655	0.85345
244	CIMMYT-ET-13378	ET13378	TUX/CML159BC2F18-5-7-B-#	AMB11A-AMB10QPMCYT-KY-34	AMH806-12	QPM	B	Group-1	Group-1	Group-1B	Tuxpeno	CML159	0.13516	0.86484
245	CIMMYT-ET-13379	ET13379	TUX/CML159BC2F18-10-6-B-#	AMB11A-AMB10QPMCYT-KY-35	AMH806-13	QPM	B	Group-1	Group-1	Group-1B	Tuxpeno	CML159	0.13144	0.86856
246	CIMMYT-ET-13380	ET13380	SADVLA/CML176BC2F6-8-3-B-#-#-#	AMB11A-AMB11QPMCYT-KY-26	AMH806-14	QPM	B	Group-1	Group-1	Group-1B	SADVLA	CML176	0.18419	0.81581
247	CIMMYT-ET-13381	ET13381	SADVLA/CML176BC2F6-8-6-B-#-#-#	AMB11A-AMB11QPMCYT-KY-27	AMH806-15	QPM	B	Group-1	Group-1	Group-1B	SADVLA	CML176	0.12625	0.87375
248	CIMMYT-ET-13382	ET13382	SADVLA/CML176BC2F6-8-7-B-#	AMB11A-AMB10QPMCYT-KY-42	AMH806-16	QPM	B	Group-1	Group-1	Group-1B	SADVLA	CML176	0.12405	0.87595
249	CIMMYT-ET-13383	ET13383	SADVLA/CML176BC2F56-1-1-B-#-#-#	AMB11A-AMB11QPMCYT-KY-30	AMH806-17	QPM	B	Group-1	Group-1	Group-1B	SADVLA	CML176	0.12712	0.87288
250	CIMMYT-ET-13384	ET13384	SADVLA/CML176BC2F51-1-9-B-#-#-#	AMB11A-AMB11QPMCYT-KY-34	AMH806-18	QPM	B	Group-1	Group-1	Group-1B	SADVLA	CML176	0.17069	0.82931
251	CIMMYT-ET-13385	ET13385	SADVLA/CML176BC2F16-4-1-B-#-#-#	AMB11A-AMB11QPMCYT-KY-37	AMH806-19	QPM	B	Group-1	Group-1	Group-1B	SADVLA	CML176	0.0888	0.9112
252	CIMMYT-ET-13386	ET13386	SADVLA/CML176BC2F16-4-5-B-#-#-#	AMB11A-AMB11QPMCYT-KY-38	AMH806-20	QPM	B	Group-1	Group-1	Group-1B	SADVLA	CML176	0.14041	0.85959
253	CIMMYT-ET-13387	ET13387	SADVLA/CML154BC2F54-4-1-B-#-4-#	AMB11A-AMB11QPMCYT-KY-44	AMH806-21	QPM	A	Group-1	Group-1	Group-1B	SADVLA	Non-CML	0.22593	0.77407
254	CIMMYT-ET-13388	ET13388	SADVLA/CML154BC2F41-1-12-B-#-#-#	AMB11A-AMB11QPMCYT-KY-45	AMH806-22	QPM	A	Group-1	Group-1	Group-1B	SADVLA	Non-CML	0.0836	0.9164
255	CIMMYT-ET-13389	ET13389	SADVLA/CML154BC2F37-2-1-B-#-#-#	AMB11A-AMB11QPMCYT-KY-46	AMH806-23	QPM	A	Group-1	Group-1	Group-1B	SADVLA	Non-CML	0.14997	0.85003
256	CIMMYT-ET-13390	ET13390	P502SR/CML384X176…..98-2-1-2BC2F6-2-4-B-#-#-#	AMB11A-AMB11QPMCYT-KY-49	AMH806-24	QPM	B	Group-1	Group-1	Group-1B	Pop_502-SR	CML176	0.13058	0.86942
257	CIMMYT-ET-13391	ET13391	P502SR/CML384X176…..98-2-1-2BC2F4-1-3-B-#-#-#	AMB11A-AMB11QPMCYT-KY-50	AMH806-25	QPM	B	Group-1	Group-1	Group-1B	Pop_502-SR	CML176	0.13129	0.86871
258	CIMMYT-ET-13392	ET13392	P502SR/CML384X176…..98-2-1-2BC2F30-1-6-B-#-#-#	AMB11A-AMB11QPMCYT-KY-54	AMH806-26	QPM	B	Group-1	Group-1	Group-1B	Pop_502-SR	CML176	0.11047	0.88953
259	CIMMYT-ET-13393	ET13393	P502SR/CML384X176…..98-2-1-2BC2F30-1-7-B-#-#-#	AMB11A-AMB11QPMCYT-KY-55	AMH806-27	QPM	B	Group-1	Group-1	Group-1B	Pop_502-SR	CML176	0.13153	0.86847
260	CIMMYT-ET-13394	ET13394	P502SR/CML384X176…..98-2-1-2BC2F30-2-2-B-#-#-#	AMB11A-AMB11QPMCYT-KY-57	AMH806-28	QPM	B	Group-1	Group-1	Group-1B	Pop_502-SR	CML176	0.12252	0.87748
261	CIMMYT-ET-13395	ET13395	P502SR/CML384X176…..98-2-1-2BC2F17-1-7-B-#-#-#	AMB11A-AMB11QPMCYT-KY-62	AMH806-29	QPM	B	Group-1	Group-1	Group-1B	Pop_502-SR	CML176	0.10466	0.89534
262	CIMMYT-ET-13396	ET13396	P502SR/CML384X176…..98-2-1-2BC2F17-2-4-B-#-#-#	AMB11A-AMB11QPMCYT-KY-63	AMH806-30	QPM	B	Group-1	Group-1	Group-1B	Pop_502-SR	CML176	0.12241	0.87759
263	CIMMYT-ET-13397	ET13397	P502SR/CML384X176…..135-2-2-2BC2F33-1-2-B-#-#-#	AMB11A-AMB11QPMCYT-KY-65	AMH806-31	QPM	B	Group-1	Group-1	Group-1B	Pop_502-SR	CML176	0.15685	0.84315
264	CIMMYT-ET-13398	ET13398	P502SR/CML384X176…..135-2-2-2BC2F33-1-3-B-#-#-#	AMB11A-AMB11QPMCYT-KY-66	AMH806-32	QPM	B	Group-1	Group-1	Group-1B	Pop_502-SR	CML176	0.11005	0.88995
265	CIMMYT-ET-13399	ET13399	P502SR/CML384X176…..135-2-2-2BC2F30-1-4-B-#-#-#	AMB11A-AMB11QPMCYT-KY-67	AMH806-33	QPM	B	Group-1	Group-1	Group-1B	Pop_502-SR	CML176	0.10223	0.89777
266	CIMMYT-ET-13400	ET13400	P502SR/CML384X176…..135-2-2-2BC2F30-4-2-B-#-#-#	AMB11A-AMB11QPMCYT-KY-70	AMH806-34	QPM	B	Group-1	Group-1	Group-1B	Pop_502-SR	CML176	0.07893	0.92107
267	CIMMYT-ET-13401	ET13401	P502SR/CML384X176…..135-2-2-2BC2F30-4-9-B-#-#-#	AMB11A-AMB11QPMCYT-KY-73	AMH806-35	QPM	B	Group-1	Group-1	Group-1B	Pop_502-SR	CML176	0.08092	0.91908
268	CIMMYT-ET-13402	ET13402	P502SR/CML384X176…..135-2-2-2BC2F30-4-12-B-#-#-#	AMB11A-AMB11QPMCYT-KY-74	AMH806-36	QPM	B	Group-1	Group-1	Group-1B	Pop_502-SR	CML176	0.10018	0.89982
269	CIMMYT-ET-13403	ET13403	P502SR/CML384X176…..135-2-2-2BC2F30-5-11-B-#	AMB11A-AMB10QPMCYT-KY-129	AMH806-37	QPM	B	Group-1	Group-1	Group-1B	Pop_502-SR	CML176	0.27395	0.72605
270	CIMMYT-ET-13404	ET13404	P502SR/CML384X176…..135-2-2-2BC2F20-1-4-B-#	AMB11A-AMB10QPMCYT-KY-136	AMH806-38	QPM	B	Group-1	Group-1	Group-1B	Pop_502-SR	CML176	0.2279	0.7721
271	CIMMYT-ET-13405	ET13405	P502SR/CML384X176…..135-2-2-2BC2F2-1-1-B-#-#-#	AMB11A-AMB11QPMCYT-KY-82	AMH806-40	QPM	B	Group-1	Group-1	Group-1B	Pop_502-SR	CML176	0.09716	0.90284
272	CIMMYT-ET-13406	ET13406	P502SR/CML384X176…..135-2-2-2BC2F2-1-5-B-#-#-#	AMB11A-AMB11QPMCYT-KY-83	AMH806-41	QPM	B	Group-1	Group-1	Group-1B	Pop_502-SR	CML176	0.07742	0.92258
273	CIMMYT-ET-13407	ET13407	P501SR/CML159BC2F21-3-9-B-#-#-#	AMB11A-AMB11QPMCYT-KY-85	AMH806-42	QPM	A	Group-1	Group-1	Group-1B	Others	CML159	0.11222	0.88778
274	CIMMYT-ET-13408	ET13408	P501SR/CML159BC2F18-1-11-B-#	AMB11A-AMB10QPMCYT-KY-148	AMH806-43	QPM	A	Group-1	Group-1	Group-1B	Others	CML159	0.08704	0.91296
275	CIMMYT-ET-13409	ET13409	SUSSUMAC1FS97-3-2-1-2-#-#-B	AMB12A-AMB12TLB1-1	AMH38-1	QPM	Unknown	Group-1	Group-1	Group-1B	SUSUMA	Non-CML	0.10427	0.89573
276	CIMMYT-ET-13410	ET13410	SUSSUMAC1FS169-3-1-1-2-#-#-B	AMB12A-AMB12TLB1-2	AMH38-2	QPM	Unknown	Group-1	Group-1	Group-1B	SUSUMA	Non-CML	0.12728	0.87272
277	CIMMYT-ET-13411	ET13411	SUSSUMAC1FS237-2-3-1-2-#-#-B	AMB12A-AMB12TLB1-3	AMH38-3	QPM	Unknown	Group-1	Group-1	Group-1B	SUSUMA	Non-CML	0.13056	0.86944
278	CIMMYT-ET-13412	ET13412	SUSSUMAC1FS112-1-1-1-2-#-#-B	AMB12A-AMB12TLB1-4	AMH38-4	QPM	Unknown	Group-1	Group-1	Group-1B	SUSUMA	Non-CML	0.13459	0.86541
279	CIMMYT-ET-13413	ET13413	SUSSUMAC1FS53-2-2-1-2-#-#-B	AMB12A-AMB12TLB1-5	AMH38-5	QPM	Unknown	Group-1	Group-1	Group-1B	SUSUMA	Non-CML	0.15574	0.84426
280	CIMMYT-ET-13414	ET13414	SUSSUMAC1FS105-1-1-1-2-1-#-B	AMB12A-AMB12TLB1-6	AMH38-6	QPM	Unknown	Group-1	Group-1	Group-1B	SUSUMA	Non-CML	0.14641	0.85359
281	CIMMYT-ET-13415	ET13415	SUSSUMAC1FS97-1-1-1-2-#-#-B	AMB12A-AMB12TLB1-7	AMH38-7	QPM	Unknown	Group-1	Group-1	Group-1B	SUSUMA	Non-CML	0.32114	0.67886
282	CIMMYT-ET-13416	ET13416	SUSSUMAC1FS97-1-1-1-1-#-#-B	AMB12A-AMB12TLB1-8	AMH38-8	QPM	Unknown	Group-1	Group-1	Group-1B	SUSUMA	Non-CML	0.11584	0.88416
283	CIMMYT-ET-13417	ET13417	SUSSUMAC1FS203-1-1-1-1-#-#-B	AMB12A-AMB12TLB1-11	AMH38-9	QPM	Unknown	Group-1	Group-1	Group-1B	SUSUMA	Non-CML	0.14045	0.85955
284	CIMMYT-ET-13418	ET13418	SUSSUMAC1FS3-3-1-1-2-#-#-B	AMB12A-AMB12TLB1-14	AMH38-10	QPM	Unknown	Group-1	Group-1	Group-1B	SUSUMA	Non-CML	0.1366	0.8634
285	CIMMYT-ET-13419	ET13419	SUSSUMAC1FS112-1-2-1-1-#-#-B	AMB12A-AMB12TLB1-15	AMH38-11	QPM	Unknown	Group-1	Group-1	Group-1B	SUSUMA	Non-CML	0.21508	0.78492
286	CIMMYT-ET-13420	ET13420	SUSSUMAC1FS160-1-1-2-2-#-B	AMB12A-AMB12TLB1-16	AMH38-12	QPM	Unknown	Group-1	Group-1	Group-1A	SUSUMA	Non-CML	0.16335	0.83665
287	CIMMYT-ET-13421	ET13421	SUSSUMAC1FS45-2-4-1-4-#-#-B	AMB12A-AMB12TLB1-17	AMH38-13	QPM	Unknown	Group-1	Group-1	Group-1B	SUSUMA	Non-CML	0.13635	0.86365
288	CIMMYT-ET-13422	ET13422	SUSSUMAC1FS53-2-4-1-1-#-#-B	AMB12A-AMB12TLB1-18	AMH38-14	QPM	Unknown	Group-1	Group-1	Group-1B	SUSUMA	Non-CML	0.12693	0.87307
289	CIMMYT-ET-13423	ET13423	SUSSUMAC1FS185-1-2-1-#-#-B	AMB12A-AMB12TLB1-20	AMH38-15	QPM	Unknown	Group-1	Group-1	Group-1B	SUSUMA	Non-CML	0.18444	0.81556
290	CIMMYT-ET-13424	ET13424	SUSSUMAC1FS97-3-2-2-1-#-B	AMB12A-AMB12TLB1-21	AMH38-16	QPM	Unknown	Group-1	Group-1	Group-1B	SUSUMA	Non-CML	0.13674	0.86326
291	CIMMYT-ET-13425	ET13425	SUSSUMAC1FS181-3-2-1-2-#-#-B	AMB12A-AMB12TLB1-22	AMH38-17	QPM	Unknown	Group-1	Group-1	Group-1B	SUSUMA	Non-CML	0.1263	0.8737
292	CIMMYT-ET-13426	ET13426	SUSSUMAC1FS112-1-1-1-1-#-#-B	AMB12A-AMB12TLB1-23	AMH38-18	QPM	Unknown	Group-1	Group-1	Group-1B	SUSUMA	Non-CML	0.23388	0.76612
293	CIMMYT-ET-13427	ET13427	SUSSUMAC1FS53-2-4-1-2-#-#-B	AMB12A-AMB12TLB1-24	AMH38-19	QPM	Unknown	Group-1	Group-1	Group-1B	SUSUMA	Non-CML	0.15411	0.84589
294	CIMMYT-ET-13428	ET13428	SUSSUMAC1FS3-1-1-2-2-#-B	AMB12A-AMB12TLB1-25	AMH38-20	QPM	Unknown	Group-1	Group-1	Group-1B	SUSUMA	Non-CML	0.20182	0.79818
295	CIMMYT-ET-13429	ET13429	SUSSUMAC1FS181-2-2-1-3-#-B	AMB12A-AMB12TLB1-26	AMH38-21	QPM	Unknown	Group-1	Group-1	Group-1B	SUSUMA	Non-CML	0.16983	0.83017
296	CIMMYT-ET-13430	ET13430	SUSSUMAC1FS40-2-2-1-1-#-#-B	AMB12A-AMB12TLB1-27	AMH38-22	QPM	Unknown	Group-1	Group-1	Group-1B	SUSUMA	Non-CML	0.13196	0.86804
297	CIMMYT-ET-13431	ET13431	SUSSUMAC1FS181-3-2-2-1-#-B	AMB12A-AMB12TLB1-28	AMH38-23	QPM	Unknown	Group-1	Group-1	Group-1B	SUSUMA	Non-CML	0.28534	0.71466
298	CIMMYT-ET-13432	ET13432	SUSSUMAC1FS112-1-1-1-1-#-B	AMB12A-AMB12TLB1-29	AMH38-24	QPM	Unknown	Group-1	Group-1	Group-1B	SUSUMA	Non-CML	0.25859	0.74141
