# Supplementary material for: Molecular diversity and selective sweeps in maize inbred lines adapted to African highlands
Source: Sci Rep. 2019 Sep 17;9:13490. doi: 10.1038/s41598-019-49861-z (PMC6748982; doi:10.1038/s41598-019-49861-z)
Supplement: Supplementary file 3 — Supplementary Information [file 41598_2019_49861_MOESM3_ESM.xlsx]

## Sheet: Table S2a - 235019 SNPs
Supplementary Table S2(a) Summary of the 235,019 SNPs (Dataset-2) used for most statistical analyses.
Site name	Chromosome	Physical position (bp)	Major allele (N = 298)	Major allele frequency (N = 298)	Minor allele (N = 298)	Minor allele frequency (N = 298)	Selective sweeps regions based on SweeD	Major allele in G1 (N = 189)	Major allele frequency in G1 (N = 189)	Minor allele in G1 (N = 189)	Minor allele frequency in G1 (N = 189)	Major allele in G2 (N = 71)	Major allele frequency in G2 (N = 71)	Minor allele in G2 (N = 71)	Minor allele frequency in G2 (N = 71)	Major allele in G3 (N = 36)	Major allele frequency in G3 (N = 36)	Minor allele in G3 (N = 36)	Minor allele frequency in G3 (N = 36)
S1_267769	1	267769	T	0.53356	C	0.46644		T	0.50794	C	0.49206	C	0.59859	T	0.40141	T	0.93056	C	0.06944
S1_517642	1	517642	C	0.82383	G	0.17617		C	0.7381	G	0.2619	C	0.95775	G	0.04225	C	1	NA	0
S1_644637	1	644637	T	0.7047	A	0.2953		T	0.68254	A	0.31746	T	0.78873	A	0.21127	T	0.66667	A	0.33333
S1_644654	1	644654	G	0.79362	C	0.20638		G	0.70899	C	0.29101	G	0.90845	C	0.09155	G	1	NA	0
S1_650740	1	650740	C	0.87081	G	0.12919		C	0.89947	G	0.10053	C	0.80986	G	0.19014	C	0.84722	G	0.15278
S1_768337	1	768337	C	0.9396	T	0.0604		C	0.93386	T	0.06614	C	0.94366	T	0.05634	C	0.97222	T	0.02778
S1_992572	1	992572	C	0.62919	G	0.37081		C	0.62434	G	0.37566	C	0.80986	G	0.19014	G	0.69444	C	0.30556
S1_992727	1	992727	T	0.75336	C	0.24664		T	0.87831	C	0.12169	C	0.6338	T	0.3662	T	0.86111	C	0.13889
S1_1000282	1	1000282	A	0.93456	G	0.06544		A	0.9127	G	0.0873	A	0.96479	G	0.03521	A	0.98611	G	0.01389
S1_1001395	1	1001395	A	0.83557	C	0.16443		A	0.7672	C	0.2328	A	0.94366	C	0.05634	A	0.97222	C	0.02778
S1_1167803	1	1167803	C	0.75839	T	0.24161		C	0.72751	T	0.27249	C	0.78169	T	0.21831	C	0.875	T	0.125
S1_1195312	1	1195312	C	0.77181	G	0.22819		C	0.79894	G	0.20106	C	0.94366	G	0.05634	G	0.72222	C	0.27778
S1_1201921	1	1201921	A	0.70973	G	0.29027		A	0.66402	G	0.33598	A	0.78169	G	0.21831	A	0.80556	G	0.19444
S1_1466736	1	1466736	T	0.72987	G	0.27013		T	0.7037	G	0.2963	T	0.78873	G	0.21127	T	0.76389	G	0.23611
S1_1568364	1	1568364	C	0.51846	G	0.48154		C	0.51323	G	0.48677	C	0.76761	G	0.23239	G	0.95833	C	0.04167
S1_1665404	1	1665404	G	0.71812	C	0.28188		G	0.64815	C	0.35185	G	0.80986	C	0.19014	G	0.88889	C	0.11111
S1_1665405	1	1665405	C	0.71644	G	0.28356		C	0.6455	G	0.3545	C	0.80986	G	0.19014	C	0.88889	G	0.11111
S1_1665408	1	1665408	A	0.71644	C	0.28356		A	0.64815	C	0.35185	A	0.80282	C	0.19718	A	0.88889	C	0.11111
S1_1665418	1	1665418	C	0.91946	A	0.08054		C	0.89153	A	0.10847	C	0.95775	A	0.04225	C	0.98611	A	0.01389
S1_1666173	1	1666173	C	0.7198	T	0.2802		C	0.61905	T	0.38095	C	0.92254	T	0.07746	C	0.875	T	0.125
S1_1666193	1	1666193	C	0.5151	A	0.4849		C	0.68519	A	0.31481	A	0.76056	C	0.23944	A	0.84722	C	0.15278
S1_1763337	1	1763337	G	0.73154	T	0.26846		G	0.69048	T	0.30952	G	0.76056	T	0.23944	G	0.88889	T	0.11111
S1_1763397	1	1763397	A	0.8943	G	0.1057		A	0.86508	G	0.13492	A	0.95775	G	0.04225	A	0.95833	G	0.04167
S1_1763421	1	1763421	G	0.7198	T	0.2802		G	0.68519	T	0.31481	G	0.73944	T	0.26056	G	0.875	T	0.125
S1_1780378	1	1780378	G	0.94295	T	0.05705		G	0.9127	T	0.0873	G	0.99296	T	0.00704	G	1	NA	0
S1_1780418	1	1780418	A	0.86577	G	0.13423		A	0.84127	G	0.15873	A	0.90845	G	0.09155	A	0.91667	G	0.08333
S1_1782554	1	1782554	T	0.86074	G	0.13926		T	0.80159	G	0.19841	T	0.96479	G	0.03521	T	0.95833	G	0.04167
S1_1787867	1	1787867	C	0.75336	A	0.24664		C	0.6746	A	0.3254	C	0.90141	A	0.09859	C	0.875	A	0.125
S1_1787870	1	1787870	C	0.75336	T	0.24664		C	0.6746	T	0.3254	C	0.90141	T	0.09859	C	0.875	T	0.125
S1_1787871	1	1787871	C	0.75336	T	0.24664		C	0.6746	T	0.3254	C	0.90141	T	0.09859	C	0.875	T	0.125
S1_1787874	1	1787874	G	0.75336	T	0.24664		G	0.6746	T	0.3254	G	0.90141	T	0.09859	G	0.875	T	0.125
S1_1787875	1	1787875	C	0.75	T	0.25		C	0.66931	T	0.33069	C	0.90141	T	0.09859	C	0.875	T	0.125
S1_1787885	1	1787885	C	0.9396	T	0.0604		C	0.91005	T	0.08995	C	0.98592	T	0.01408	C	1	NA	0
S1_1787892	1	1787892	C	0.81376	T	0.18624		C	0.76455	T	0.23545	C	0.91549	T	0.08451	C	0.875	T	0.125
S1_1956837	1	1956837	G	0.51678	C	0.48322		G	0.50794	C	0.49206	G	0.64789	C	0.35211	C	0.69444	G	0.30556
S1_1965616	1	1965616	C	0.80705	T	0.19295		C	0.74074	T	0.25926	C	0.97183	T	0.02817	C	0.81944	T	0.18056
S1_1965798	1	1965798	T	0.77013	C	0.22987		T	0.84921	C	0.15079	C	0.5493	T	0.4507	T	1	NA	0
S1_1965882	1	1965882	G	0.77517	A	0.22483		G	0.85714	A	0.14286	A	0.5493	G	0.4507	G	1	NA	0
S1_1965906	1	1965906	G	0.77181	T	0.22819		G	0.85185	T	0.14815	T	0.5493	G	0.4507	G	1	NA	0
S1_1966774	1	1966774	C	0.77349	G	0.22651		C	0.86243	G	0.13757	G	0.57042	C	0.42958	C	1	NA	0
S1_1968038	1	1968038	A	0.74832	G	0.25168		A	0.67196	G	0.32804	A	0.87324	G	0.12676	A	0.91667	G	0.08333
S1_1968074	1	1968074	G	0.5302	A	0.4698		G	0.53439	A	0.46561	A	0.66197	G	0.33803	G	0.91667	A	0.08333
S1_1968281	1	1968281	A	0.53356	G	0.46644		A	0.53704	G	0.46296	G	0.65493	A	0.34507	A	0.91667	G	0.08333
S1_1968313	1	1968313	C	0.53356	T	0.46644		C	0.53704	T	0.46296	T	0.65493	C	0.34507	C	0.91667	T	0.08333
S1_1968331	1	1968331	T	0.75839	G	0.24161		T	0.68519	G	0.31481	T	0.88028	G	0.11972	T	0.91667	G	0.08333
S1_1968676	1	1968676	A	0.77685	T	0.22315		A	0.85714	T	0.14286	T	0.54225	A	0.45775	A	1	NA	0
S1_1969290	1	1969290	C	0.77349	T	0.22651		C	0.85185	T	0.14815	T	0.54225	C	0.45775	C	1	NA	0
S1_2038895	1	2038895	C	0.74832	G	0.25168		C	0.64815	G	0.35185	C	0.98592	G	0.01408	C	0.79167	G	0.20833
S1_2039827	1	2039827	A	0.55369	C	0.44631		A	0.66402	C	0.33598	C	0.5493	A	0.4507	C	0.84722	A	0.15278
S1_2039864	1	2039864	T	0.92785	G	0.07215		T	0.89947	G	0.10053	T	0.98592	G	0.01408	T	0.95833	G	0.04167
S1_2039889	1	2039889	C	0.9245	G	0.0755		C	0.89683	G	0.10317	C	0.98592	G	0.01408	C	0.94444	G	0.05556
S1_2039902	1	2039902	A	0.9245	T	0.0755		A	0.89683	T	0.10317	A	0.98592	T	0.01408	A	0.94444	T	0.05556
S1_2087599	1	2087599	C	0.67282	T	0.32718		C	0.79894	T	0.20106	T	0.77465	C	0.22535	C	0.90278	T	0.09722
S1_2088440	1	2088440	A	0.77517	G	0.22483		A	0.88095	G	0.11905	G	0.62676	A	0.37324	A	1	NA	0
S1_2089549	1	2089549	A	0.55872	G	0.44128		A	0.63228	G	0.36772	G	0.76056	A	0.23944	A	0.81944	G	0.18056
S1_2089585	1	2089585	C	0.74664	G	0.25336		C	0.72487	G	0.27513	C	0.77465	G	0.22535	C	0.83333	G	0.16667
S1_2091392	1	2091392	A	0.94295	G	0.05705		A	0.92593	G	0.07407	A	0.95775	G	0.04225	A	1	NA	0
S1_2091448	1	2091448	C	0.56208	G	0.43792		G	0.55291	C	0.44709	C	0.77465	G	0.22535	C	0.73611	G	0.26389
S1_2091497	1	2091497	G	0.90772	A	0.09228		G	0.90741	A	0.09259	G	0.85915	A	0.14085	G	1	NA	0
S1_2093469	1	2093469	A	0.90772	C	0.09228		A	0.90476	C	0.09524	A	0.8662	C	0.1338	A	1	NA	0
S1_2096518	1	2096518	C	0.88758	T	0.11242		C	0.87566	T	0.12434	C	0.92958	T	0.07042	C	0.86111	T	0.13889
S1_2099963	1	2099963	G	0.94799	A	0.05201		G	0.92063	A	0.07937	G	1	NA	0	G	1	NA	0
S1_2101874	1	2101874	C	0.89094	T	0.10906		C	0.87831	T	0.12169	C	0.93662	T	0.06338	C	0.86111	T	0.13889
S1_2168484	1	2168484	C	0.94966	G	0.05034		C	0.96561	G	0.03439	C	0.90845	G	0.09155	C	0.94444	G	0.05556
S1_2168487	1	2168487	G	0.94966	C	0.05034		G	0.96561	C	0.03439	G	0.90845	C	0.09155	G	0.94444	C	0.05556
S1_2212393	1	2212393	C	0.93624	G	0.06376		C	0.93651	G	0.06349	C	0.90141	G	0.09859	C	1	NA	0
S1_2306715	1	2306715	C	0.91275	T	0.08725		C	0.86772	T	0.13228	C	0.98592	T	0.01408	C	1	NA	0
S1_2306736	1	2306736	T	0.56711	C	0.43289		T	0.54233	C	0.45767	T	0.83099	C	0.16901	C	0.83333	T	0.16667
S1_2306739	1	2306739	C	0.68792	T	0.31208		C	0.71429	T	0.28571	C	0.8662	T	0.1338	T	0.81944	C	0.18056
S1_2306742	1	2306742	C	0.68624	G	0.31376		C	0.71164	G	0.28836	C	0.8662	G	0.1338	G	0.81944	C	0.18056
S1_2306949	1	2306949	T	0.80537	C	0.19463		T	0.75661	C	0.24339	T	0.90141	C	0.09859	T	0.86111	C	0.13889
S1_2306960	1	2306960	T	0.80537	G	0.19463		T	0.75661	G	0.24339	T	0.90141	G	0.09859	T	0.86111	G	0.13889
S1_2307001	1	2307001	G	0.91946	A	0.08054		G	0.91799	A	0.08201	G	0.90141	A	0.09859	G	0.98611	A	0.01389
S1_2307011	1	2307011	G	0.51174	A	0.48826		G	0.53704	A	0.46296	A	0.75352	G	0.24648	G	0.90278	A	0.09722
S1_2307029	1	2307029	G	0.76007	T	0.23993		G	0.85714	T	0.14286	T	0.60563	G	0.39437	G	0.98611	T	0.01389
S1_2307053	1	2307053	T	0.89597	G	0.10403		T	0.89947	G	0.10053	T	0.8662	G	0.1338	T	0.95833	G	0.04167
S1_2307071	1	2307071	T	0.80537	G	0.19463		T	0.75926	G	0.24074	T	0.85915	G	0.14085	T	0.95833	G	0.04167
S1_2307134	1	2307134	T	0.7802	G	0.2198		T	0.71429	G	0.28571	T	0.89437	G	0.10563	T	0.88889	G	0.11111
S1_2307256	1	2307256	T	0.5302	C	0.4698		T	0.51058	C	0.48942	C	0.60563	T	0.39437	T	0.88889	C	0.11111
S1_2307257	1	2307257	C	0.83893	G	0.16107		C	0.91799	G	0.08201	C	0.90141	G	0.09859	G	0.70833	C	0.29167
S1_2307275	1	2307275	C	0.83893	T	0.16107		C	0.91799	T	0.08201	C	0.90141	T	0.09859	T	0.70833	C	0.29167
S1_2307287	1	2307287	G	0.66779	A	0.33221		G	0.6164	A	0.3836	G	0.73944	A	0.26056	G	0.81944	A	0.18056
S1_2307299	1	2307299	C	0.66443	T	0.33557		C	0.68254	T	0.31746	T	0.50704	C	0.49296	C	0.88889	T	0.11111
S1_2307305	1	2307305	C	0.89765	T	0.10235		C	0.85979	T	0.14021	C	0.94366	T	0.05634	C	1	NA	0
S1_2307478	1	2307478	G	0.88591	T	0.11409		G	0.85185	T	0.14815	G	0.94366	T	0.05634	G	0.94444	T	0.05556
S1_2307776	1	2307776	G	0.62919	T	0.37081		G	0.54233	T	0.45767	G	0.82394	T	0.17606	G	0.72222	T	0.27778
S1_2336671	1	2336671	C	0.56376	G	0.43624		C	0.57937	G	0.42063	C	0.71127	G	0.28873	G	0.80556	C	0.19444
S1_2431104	1	2431104	G	0.87416	A	0.12584		G	0.82275	A	0.17725	G	1	NA	0	G	0.88889	A	0.11111
S1_2431751	1	2431751	G	0.50503	A	0.49497		G	0.56349	A	0.43651	A	0.77465	G	0.22535	G	0.77778	A	0.22222
S1_2431772	1	2431772	G	0.77181	A	0.22819		G	0.84392	A	0.15608	G	0.50704	A	0.49296	G	0.90278	A	0.09722
S1_2431836	1	2431836	A	0.77181	G	0.22819		A	0.83862	G	0.16138	A	0.52113	G	0.47887	A	0.90278	G	0.09722
S1_2466885	1	2466885	T	0.94295	C	0.05705		T	0.91799	C	0.08201	T	0.97887	C	0.02113	T	1	NA	0
S1_2467289	1	2467289	T	0.92282	C	0.07718		T	0.92328	C	0.07672	T	0.88732	C	0.11268	T	0.98611	C	0.01389
S1_2467298	1	2467298	C	0.65101	T	0.34899		C	0.82275	T	0.17725	T	0.6338	C	0.3662	T	0.69444	C	0.30556
S1_2467301	1	2467301	T	0.87248	C	0.12752		T	0.85714	C	0.14286	T	0.90845	C	0.09155	T	0.90278	C	0.09722
S1_2467316	1	2467316	A	0.59899	T	0.40101		A	0.60582	T	0.39418	A	0.64085	T	0.35915	A	0.5	T	0.5
S1_2467319	1	2467319	T	0.50168	A	0.49832		A	0.65079	T	0.34921	T	0.74648	A	0.25352	T	0.80556	A	0.19444
S1_2467320	1	2467320	C	0.50168	T	0.49832		T	0.65079	C	0.34921	C	0.74648	T	0.25352	C	0.80556	T	0.19444
S1_2467326	1	2467326	A	0.64933	G	0.35067		A	0.81481	G	0.18519	G	0.61972	A	0.38028	G	0.69444	A	0.30556
S1_2467328	1	2467328	G	0.90604	C	0.09396		G	0.85185	C	0.14815	G	1	NA	0	G	1	NA	0
S1_2467352	1	2467352	A	0.78188	G	0.21812		A	0.74603	G	0.25397	A	0.80986	G	0.19014	A	0.91667	G	0.08333
S1_2468189	1	2468189	C	0.93456	G	0.06544		C	0.92063	G	0.07937	C	0.96479	G	0.03521	C	0.94444	G	0.05556
S1_2468204	1	2468204	T	0.93456	C	0.06544		T	0.92063	C	0.07937	T	0.96479	C	0.03521	T	0.94444	C	0.05556
S1_2468221	1	2468221	G	0.7047	A	0.2953		G	0.79365	A	0.20635	A	0.6338	G	0.3662	G	0.91667	A	0.08333
S1_2468225	1	2468225	G	0.91946	A	0.08054		G	0.90476	A	0.09524	G	0.91549	A	0.08451	G	1	NA	0
S1_2469056	1	2469056	C	0.92953	T	0.07047		C	0.89683	T	0.10317	C	0.97887	T	0.02113	C	1	NA	0
S1_2469082	1	2469082	G	0.88591	A	0.11409		G	0.84392	A	0.15608	G	0.99296	A	0.00704	G	0.90278	A	0.09722
S1_2469093	1	2469093	C	0.6443	A	0.3557		C	0.7037	A	0.2963	C	0.6831	A	0.3169	A	0.75	C	0.25
S1_2470197	1	2470197	T	0.81544	G	0.18456		T	0.73016	G	0.26984	T	0.97887	G	0.02113	T	0.93056	G	0.06944
S1_2470205	1	2470205	C	0.56376	T	0.43624		C	0.55026	T	0.44974	T	0.56338	C	0.43662	C	0.875	T	0.125
S1_2470218	1	2470218	A	0.55872	G	0.44128		G	0.57143	A	0.42857	A	0.76056	G	0.23944	A	0.84722	G	0.15278
S1_2470219	1	2470219	G	0.55872	A	0.44128		A	0.57143	G	0.42857	G	0.76056	A	0.23944	G	0.84722	A	0.15278
S1_2470227	1	2470227	C	0.81544	G	0.18456		C	0.75132	G	0.24868	C	0.92958	G	0.07042	C	0.91667	G	0.08333
S1_2537420	1	2537420	T	0.62752	C	0.37248		T	0.6164	C	0.3836	T	0.58451	C	0.41549	T	0.79167	C	0.20833
S1_2537494	1	2537494	A	0.50503	G	0.49497		A	0.5291	G	0.4709	A	0.57042	G	0.42958	G	0.75	A	0.25
S1_2540555	1	2540555	A	0.91443	C	0.08557		A	0.90741	C	0.09259	A	0.89437	C	0.10563	A	0.98611	C	0.01389
S1_2540559	1	2540559	T	0.91443	G	0.08557		T	0.90741	G	0.09259	T	0.89437	G	0.10563	T	0.98611	G	0.01389
S1_2540560	1	2540560	A	0.91443	C	0.08557		A	0.90741	C	0.09259	A	0.89437	C	0.10563	A	0.98611	C	0.01389
S1_2541628	1	2541628	C	0.77349	T	0.22651		C	0.71429	T	0.28571	C	0.84507	T	0.15493	C	0.95833	T	0.04167
S1_2543963	1	2543963	C	0.91275	G	0.08725		C	0.90741	G	0.09259	C	0.88732	G	0.11268	C	0.98611	G	0.01389
S1_2543968	1	2543968	G	0.90604	A	0.09396		G	0.89683	A	0.10317	G	0.88732	A	0.11268	G	0.98611	A	0.01389
S1_2544018	1	2544018	A	0.90101	C	0.09899		A	0.89153	C	0.10847	A	0.88028	C	0.11972	A	0.98611	C	0.01389
S1_2544060	1	2544060	A	0.83389	G	0.16611		A	0.82804	G	0.17196	A	0.85915	G	0.14085	A	0.81944	G	0.18056
S1_2544068	1	2544068	A	0.90436	G	0.09564		A	0.89418	G	0.10582	A	0.88028	G	0.11972	A	1	NA	0
S1_2657797	1	2657797	A	0.72148	G	0.27852		A	0.66138	G	0.33862	A	0.78873	G	0.21127	A	0.93056	G	0.06944
S1_2685989	1	2685989	A	0.8104	C	0.1896		A	0.78042	C	0.21958	A	0.8169	C	0.1831	A	0.95833	C	0.04167
S1_2686010	1	2686010	G	0.84228	A	0.15772		G	0.9127	A	0.0873	G	0.92958	A	0.07042	A	0.70833	G	0.29167
S1_2686011	1	2686011	C	0.90772	T	0.09228		C	0.98413	T	0.01587	C	0.65493	T	0.34507	C	1	NA	0
S1_2691818	1	2691818	C	0.7802	G	0.2198		C	0.68783	G	0.31217	C	0.9507	G	0.0493	C	0.91667	G	0.08333
S1_2691832	1	2691832	G	0.67282	C	0.32718		G	0.71958	C	0.28042	G	0.77465	C	0.22535	C	0.77778	G	0.22222
S1_2691875	1	2691875	A	0.50168	G	0.49832		G	0.57407	A	0.42593	A	0.55634	G	0.44366	A	0.81944	G	0.18056
S1_2691904	1	2691904	G	0.8104	A	0.1896		G	0.7381	A	0.2619	G	0.9507	A	0.0493	G	0.90278	A	0.09722
S1_2691906	1	2691906	C	0.81208	A	0.18792		C	0.74074	A	0.25926	C	0.9507	A	0.0493	C	0.90278	A	0.09722
S1_2691995	1	2691995	C	0.86745	T	0.13255		C	0.85185	T	0.14815	C	0.90141	T	0.09859	C	0.875	T	0.125
S1_2693670	1	2693670	C	0.88591	T	0.11409		C	0.84127	T	0.15873	C	0.95775	T	0.04225	C	0.98611	T	0.01389
S1_2693676	1	2693676	A	0.51007	C	0.48993		C	0.54497	A	0.45503	A	0.78873	C	0.21127	C	0.76389	A	0.23611
S1_2693860	1	2693860	C	0.84899	G	0.15101		C	0.96825	G	0.03175	G	0.5493	C	0.4507	C	1	NA	0
S1_2693869	1	2693869	G	0.87919	C	0.12081		G	0.88889	C	0.11111	G	0.82394	C	0.17606	G	0.94444	C	0.05556
S1_2693911	1	2693911	G	0.80369	C	0.19631		G	0.81217	C	0.18783	G	0.71127	C	0.28873	G	0.94444	C	0.05556
S1_2693965	1	2693965	G	0.9396	A	0.0604		G	0.90741	A	0.09259	G	1	NA	0	G	0.98611	A	0.01389
S1_2693968	1	2693968	G	0.69295	T	0.30705		G	0.72487	T	0.27513	G	0.8662	T	0.1338	T	0.81944	G	0.18056
S1_2693969	1	2693969	C	0.68792	T	0.31208		C	0.59259	T	0.40741	C	0.83803	T	0.16197	C	0.875	T	0.125
S1_2693971	1	2693971	C	0.69295	A	0.30705		C	0.72487	A	0.27513	C	0.8662	A	0.1338	A	0.81944	C	0.18056
S1_2693995	1	2693995	C	0.7953	T	0.2047		C	0.70899	T	0.29101	C	0.9507	T	0.0493	C	0.95833	T	0.04167
S1_2693998	1	2693998	G	0.88255	A	0.11745		G	0.89947	A	0.10053	G	0.80282	A	0.19718	G	0.95833	A	0.04167
S1_2727669	1	2727669	A	0.80872	T	0.19128		A	0.76455	T	0.23545	A	0.88028	T	0.11972	A	0.91667	T	0.08333
S1_2727670	1	2727670	T	0.91275	A	0.08725		T	0.89947	A	0.10053	T	0.91549	A	0.08451	T	0.97222	A	0.02778
S1_2727676	1	2727676	A	0.56544	T	0.43456		A	0.56085	T	0.43915	T	0.56338	A	0.43662	A	0.84722	T	0.15278
S1_2727857	1	2727857	C	0.84564	T	0.15436		C	0.79101	T	0.20899	C	0.9507	T	0.0493	C	0.91667	T	0.08333
S1_2733718	1	2733718	A	0.91443	T	0.08557		A	0.90476	T	0.09524	A	0.90845	T	0.09155	A	0.97222	T	0.02778
S1_2740904	1	2740904	C	0.62919	A	0.37081		C	0.59524	A	0.40476	C	0.55634	A	0.44366	C	0.95833	A	0.04167
S1_2740909	1	2740909	C	0.79027	A	0.20973		C	0.82275	A	0.17725	C	0.59859	A	0.40141	C	0.98611	A	0.01389
S1_2740913	1	2740913	G	0.73322	A	0.26678		G	0.77513	A	0.22487	G	0.84507	A	0.15493	A	0.72222	G	0.27778
S1_2740924	1	2740924	C	0.83557	T	0.16443		C	0.7672	T	0.2328	C	0.95775	T	0.04225	C	0.97222	T	0.02778
S1_2740925	1	2740925	T	0.51678	C	0.48322		T	0.54762	C	0.45238	C	0.70423	T	0.29577	T	0.77778	C	0.22222
S1_2740937	1	2740937	C	0.83725	A	0.16275		C	0.76984	A	0.23016	C	0.95775	A	0.04225	C	0.97222	A	0.02778
S1_2741561	1	2741561	G	0.69295	A	0.30705		G	0.68783	A	0.31217	G	0.67606	A	0.32394	G	0.75	A	0.25
S1_2741782	1	2741782	T	0.66275	C	0.33725		T	0.66138	C	0.33862	T	0.88732	C	0.11268	C	0.75	T	0.25
S1_2741796	1	2741796	C	0.66443	G	0.33557		C	0.66138	G	0.33862	C	0.88732	G	0.11268	G	0.73611	C	0.26389
S1_2745817	1	2745817	T	0.88255	C	0.11745		T	0.83069	C	0.16931	T	0.99296	C	0.00704	T	0.95833	C	0.04167
S1_2746546	1	2746546	G	0.89262	C	0.10738		G	0.85979	C	0.14021	G	0.93662	C	0.06338	G	0.97222	C	0.02778
S1_2747042	1	2747042	G	0.94128	A	0.05872		G	0.9127	A	0.0873	G	1	NA	0	G	0.97222	A	0.02778
S1_2747047	1	2747047	G	0.94128	A	0.05872		G	0.9127	A	0.0873	G	1	NA	0	G	0.97222	A	0.02778
S1_2752804	1	2752804	A	0.85906	G	0.14094		A	0.82011	G	0.17989	A	0.90141	G	0.09859	A	0.98611	G	0.01389
S1_2752970	1	2752970	G	0.87081	A	0.12919		G	0.87302	A	0.12698	G	0.8169	A	0.1831	G	0.95833	A	0.04167
S1_2752990	1	2752990	T	0.88255	A	0.11745		T	0.84656	A	0.15344	T	0.97887	A	0.02113	T	0.90278	A	0.09722
S1_2753089	1	2753089	G	0.86577	A	0.13423		G	0.86772	A	0.13228	G	0.80986	A	0.19014	G	0.95833	A	0.04167
S1_2753123	1	2753123	C	0.93289	T	0.06711		C	0.93386	T	0.06614	C	0.90141	T	0.09859	C	0.98611	T	0.01389
S1_2753153	1	2753153	A	0.5906	G	0.4094		A	0.69048	G	0.30952	G	0.50704	A	0.49296	G	0.76389	A	0.23611
S1_2753159	1	2753159	C	0.92785	T	0.07215		C	0.93386	T	0.06614	C	0.88028	T	0.11972	C	0.98611	T	0.01389
S1_2753170	1	2753170	C	0.64262	T	0.35738		C	0.61111	T	0.38889	C	0.64085	T	0.35915	C	0.83333	T	0.16667
S1_2753256	1	2753256	C	0.73993	T	0.26007		C	0.72751	T	0.27249	C	0.71831	T	0.28169	C	0.875	T	0.125
S1_2753327	1	2753327	C	0.77685	T	0.22315		C	0.86508	T	0.13492	T	0.5493	C	0.4507	C	0.95833	T	0.04167
S1_2753351	1	2753351	G	0.91611	A	0.08389		G	0.88095	A	0.11905	G	0.97183	A	0.02817	G	0.98611	A	0.01389
S1_2753385	1	2753385	G	0.92785	A	0.07215		G	0.93386	A	0.06614	G	0.88028	A	0.11972	G	0.98611	A	0.01389
S1_2753386	1	2753386	C	0.92617	A	0.07383		C	0.93386	A	0.06614	C	0.88028	A	0.11972	C	0.97222	A	0.02778
S1_2753408	1	2753408	C	0.92785	T	0.07215		C	0.93386	T	0.06614	C	0.88028	T	0.11972	C	0.98611	T	0.01389
S1_2753420	1	2753420	C	0.73826	T	0.26174		C	0.79101	T	0.20899	T	0.52113	C	0.47887	C	0.97222	T	0.02778
S1_2753437	1	2753437	C	0.78356	T	0.21644		C	0.75397	T	0.24603	C	0.78169	T	0.21831	C	0.94444	T	0.05556
S1_2753482	1	2753482	C	0.93456	T	0.06544		C	0.94709	T	0.05291	C	0.87324	T	0.12676	C	0.98611	T	0.01389
S1_2753738	1	2753738	G	0.52517	C	0.47483		G	0.56614	C	0.43386	G	0.60563	C	0.39437	C	0.86111	G	0.13889
S1_2754198	1	2754198	G	0.64094	A	0.35906		G	0.65608	A	0.34392	A	0.5493	G	0.4507	G	0.95833	A	0.04167
S1_2754206	1	2754206	T	0.54362	C	0.45638		T	0.58995	C	0.41005	T	0.61268	C	0.38732	C	0.84722	T	0.15278
S1_2754221	1	2754221	C	0.54362	G	0.45638		C	0.58995	G	0.41005	C	0.61268	G	0.38732	G	0.84722	C	0.15278
S1_2754481	1	2754481	A	0.90436	G	0.09564		A	0.93651	G	0.06349	A	0.79577	G	0.20423	A	0.95833	G	0.04167
S1_2754503	1	2754503	C	0.82047	T	0.17953		C	0.77249	T	0.22751	C	0.88028	T	0.11972	C	0.98611	T	0.01389
S1_2754775	1	2754775	A	0.73154	C	0.26846		A	0.69312	C	0.30688	A	0.72535	C	0.27465	A	0.94444	C	0.05556
S1_2754804	1	2754804	G	0.76846	C	0.23154		G	0.74339	C	0.25661	G	0.73944	C	0.26056	G	0.95833	C	0.04167
S1_2784031	1	2784031	G	0.78691	C	0.21309		G	0.7619	C	0.2381	G	0.78873	C	0.21127	G	0.94444	C	0.05556
S1_2784065	1	2784065	G	0.59732	A	0.40268		G	0.56349	A	0.43651	G	0.8662	A	0.1338	A	0.76389	G	0.23611
S1_2784178	1	2784178	G	0.78523	A	0.21477		G	0.87566	A	0.12434	A	0.5493	G	0.4507	G	0.95833	A	0.04167
S1_2784211	1	2784211	G	0.91107	T	0.08893		G	0.89153	T	0.10847	G	0.9507	T	0.0493	G	0.93056	T	0.06944
S1_2784213	1	2784213	C	0.78188	A	0.21812		C	0.87037	A	0.12963	A	0.5493	C	0.4507	C	0.95833	A	0.04167
S1_2784215	1	2784215	G	0.79027	T	0.20973		G	0.87831	T	0.12169	T	0.53521	G	0.46479	G	0.95833	T	0.04167
S1_2784234	1	2784234	T	0.78859	C	0.21141		T	0.87831	C	0.12169	C	0.54225	T	0.45775	T	0.95833	C	0.04167
S1_2786781	1	2786781	G	0.61074	C	0.38926		G	0.7037	C	0.2963	G	0.56338	C	0.43662	C	0.80556	G	0.19444
S1_2786810	1	2786810	G	0.9396	A	0.0604		G	0.90476	A	0.09524	G	1	NA	0	G	1	NA	0
S1_2790240	1	2790240	A	0.50839	G	0.49161		G	0.50794	A	0.49206	G	0.59155	A	0.40845	A	0.77778	G	0.22222
S1_2790372	1	2790372	A	0.56711	G	0.43289		A	0.55026	G	0.44974	G	0.50704	A	0.49296	A	0.79167	G	0.20833
S1_2792863	1	2792863	T	0.69128	C	0.30872		T	0.64021	C	0.35979	T	0.71831	C	0.28169	T	0.93056	C	0.06944
S1_2793933	1	2793933	T	0.74329	C	0.25671		T	0.78571	C	0.21429	T	0.87324	C	0.12676	C	0.73611	T	0.26389
S1_2794560	1	2794560	C	0.91275	T	0.08725		C	0.87037	T	0.12963	C	0.98592	T	0.01408	C	0.98611	T	0.01389
S1_2794639	1	2794639	C	0.72148	G	0.27852		C	0.72222	G	0.27778	C	0.59155	G	0.40845	C	0.95833	G	0.04167
S1_2794651	1	2794651	A	0.63423	G	0.36577		A	0.58995	G	0.41005	A	0.61972	G	0.38028	A	0.875	G	0.125
S1_2794670	1	2794670	T	0.55369	G	0.44631		T	0.54497	G	0.45503	G	0.57746	T	0.42254	T	0.86111	G	0.13889
S1_2794679	1	2794679	T	0.92785	C	0.07215		T	0.88624	C	0.11376	T	1	NA	0	T	1	NA	0
S1_2796277	1	2796277	T	0.81879	A	0.18121		T	0.8254	A	0.1746	T	0.78169	A	0.21831	T	0.875	A	0.125
S1_2796295	1	2796295	G	0.54698	A	0.45302		A	0.51323	G	0.48677	G	0.55634	A	0.44366	G	0.84722	A	0.15278
S1_2799260	1	2799260	C	0.8557	T	0.1443		C	0.8545	T	0.1455	C	0.83803	T	0.16197	C	0.88889	T	0.11111
S1_2801538	1	2801538	A	0.83557	C	0.16443		A	0.80688	C	0.19312	A	0.87324	C	0.12676	A	0.90278	C	0.09722
S1_2801547	1	2801547	T	0.83557	G	0.16443		T	0.80688	G	0.19312	T	0.87324	G	0.12676	T	0.90278	G	0.09722
S1_2803229	1	2803229	T	0.76678	C	0.23322		T	0.77249	C	0.22751	T	0.66901	C	0.33099	T	0.94444	C	0.05556
S1_2803230	1	2803230	G	0.89262	A	0.10738		G	0.94974	A	0.05026	G	0.69718	A	0.30282	G	0.97222	A	0.02778
S1_2803232	1	2803232	A	0.89262	G	0.10738		A	0.94974	G	0.05026	A	0.69718	G	0.30282	A	0.97222	G	0.02778
S1_2803233	1	2803233	G	0.86242	T	0.13758		G	0.84921	T	0.15079	G	0.8662	T	0.1338	G	0.91667	T	0.08333
S1_2803235	1	2803235	C	0.89597	T	0.10403		C	0.94974	T	0.05026	C	0.71127	T	0.28873	C	0.97222	T	0.02778
S1_2803255	1	2803255	A	0.89094	G	0.10906		A	0.94709	G	0.05291	A	0.69718	G	0.30282	A	0.97222	G	0.02778
S1_2803257	1	2803257	T	0.88758	G	0.11242		T	0.94444	G	0.05556	T	0.69014	G	0.30986	T	0.97222	G	0.02778
S1_2803636	1	2803636	C	0.81879	T	0.18121		C	0.8254	T	0.1746	C	0.74648	T	0.25352	C	0.93056	T	0.06944
S1_2803659	1	2803659	C	0.85403	G	0.14597		C	0.83598	G	0.16402	C	0.8662	G	0.1338	C	0.91667	G	0.08333
S1_2803686	1	2803686	C	0.66443	A	0.33557		C	0.71164	A	0.28836	C	0.75352	A	0.24648	A	0.73611	C	0.26389
S1_2842359	1	2842359	C	0.70638	A	0.29362		C	0.72487	A	0.27513	C	0.52113	A	0.47887	C	0.95833	A	0.04167
S1_2842393	1	2842393	C	0.61074	T	0.38926		C	0.60847	T	0.39153	T	0.53521	C	0.46479	C	0.91667	T	0.08333
S1_2842395	1	2842395	C	0.87248	T	0.12752		C	0.86508	T	0.13492	C	0.8662	T	0.1338	C	0.94444	T	0.05556
S1_2842408	1	2842408	C	0.74664	T	0.25336		C	0.75397	T	0.24603	C	0.60563	T	0.39437	C	0.97222	T	0.02778
S1_2842597	1	2842597	C	0.6057	G	0.3943		C	0.60582	G	0.39418	G	0.53521	C	0.46479	C	0.88889	G	0.11111
S1_2842602	1	2842602	C	0.5302	T	0.4698		C	0.50529	T	0.49471	C	0.78169	T	0.21831	T	0.84722	C	0.15278
S1_2842612	1	2842612	G	0.88926	C	0.11074		G	0.91534	C	0.08466	G	0.78169	C	0.21831	G	0.97222	C	0.02778
S1_2842636	1	2842636	A	0.88758	G	0.11242		A	0.9127	G	0.0873	A	0.78169	G	0.21831	A	0.97222	G	0.02778
S1_2842648	1	2842648	G	0.60403	C	0.39597		G	0.60582	C	0.39418	C	0.54225	G	0.45775	G	0.88889	C	0.11111
S1_2858812	1	2858812	T	0.88423	A	0.11577		T	0.83598	A	0.16402	T	0.9507	A	0.0493	T	1	NA	0
S1_2858834	1	2858834	T	0.61577	C	0.38423		T	0.60582	C	0.39418	C	0.50704	T	0.49296	T	0.91667	C	0.08333
S1_2858844	1	2858844	C	0.88423	T	0.11577		C	0.83598	T	0.16402	C	0.9507	T	0.0493	C	1	NA	0
S1_2858847	1	2858847	A	0.88423	G	0.11577		A	0.83598	G	0.16402	A	0.9507	G	0.0493	A	1	NA	0
S1_2858936	1	2858936	C	0.89262	T	0.10738		C	0.84127	T	0.15873	C	0.97183	T	0.02817	C	1	NA	0
S1_2872305	1	2872305	C	0.86577	A	0.13423		C	0.90212	A	0.09788	C	0.75352	A	0.24648	C	0.91667	A	0.08333
S1_2872316	1	2872316	C	0.81879	A	0.18121		C	0.87566	A	0.12434	C	0.57042	A	0.42958	C	1	NA	0
S1_2875970	1	2875970	G	0.93456	A	0.06544		G	0.92063	A	0.07937	G	0.9507	A	0.0493	G	0.97222	A	0.02778
S1_2875997	1	2875997	T	0.89094	C	0.10906		T	0.87831	C	0.12169	T	0.87324	C	0.12676	T	0.98611	C	0.01389
S1_2876000	1	2876000	C	0.67785	T	0.32215		C	0.71693	T	0.28307	C	0.76761	T	0.23239	T	0.72222	C	0.27778
S1_2876010	1	2876010	G	0.90772	A	0.09228		G	0.85714	A	0.14286	G	0.99296	A	0.00704	G	1	NA	0
S1_2876085	1	2876085	G	0.91275	A	0.08725		G	0.86508	A	0.13492	G	0.99296	A	0.00704	G	1	NA	0
S1_2896059	1	2896059	G	0.90772	A	0.09228		G	0.89418	A	0.10582	G	0.90141	A	0.09859	G	0.98611	A	0.01389
S1_2937941	1	2937941	G	0.69463	A	0.30537		G	0.62169	A	0.37831	G	0.78873	A	0.21127	G	0.88889	A	0.11111
S1_2937948	1	2937948	G	0.70805	A	0.29195		G	0.63757	A	0.36243	G	0.78873	A	0.21127	G	0.91667	A	0.08333
S1_2937962	1	2937962	A	0.70638	G	0.29362		A	0.63492	G	0.36508	A	0.78873	G	0.21127	A	0.91667	G	0.08333
S1_2940981	1	2940981	T	0.53188	A	0.46812		T	0.63228	A	0.36772	A	0.5493	T	0.4507	A	0.81944	T	0.18056
S1_2942391	1	2942391	A	0.67114	T	0.32886		A	0.7037	T	0.2963	T	0.52817	A	0.47183	A	0.90278	T	0.09722
S1_2942412	1	2942412	G	0.72819	A	0.27181		G	0.74868	A	0.25132	G	0.57042	A	0.42958	G	0.94444	A	0.05556
S1_2942484	1	2942484	C	0.82718	A	0.17282		C	0.79101	A	0.20899	C	0.88028	A	0.11972	C	0.90278	A	0.09722
S1_2942515	1	2942515	G	0.79698	A	0.20302		G	0.80159	A	0.19841	G	0.71127	A	0.28873	G	0.95833	A	0.04167
S1_2942570	1	2942570	C	0.85235	T	0.14765		C	0.89153	T	0.10847	C	0.71831	T	0.28169	C	0.93056	T	0.06944
S1_2942577	1	2942577	T	0.85738	C	0.14262		T	0.89947	C	0.10053	T	0.71831	C	0.28169	T	0.93056	C	0.06944
S1_2957197	1	2957197	T	0.72987	C	0.27013		T	0.69841	C	0.30159	T	0.72535	C	0.27465	T	0.90278	C	0.09722
S1_2957263	1	2957263	C	0.77685	A	0.22315		C	0.75397	A	0.24603	C	0.76761	A	0.23239	C	0.93056	A	0.06944
S1_2957286	1	2957286	T	0.58389	C	0.41611		T	0.61905	C	0.38095	T	0.67606	C	0.32394	C	0.80556	T	0.19444
S1_2957312	1	2957312	G	0.83557	T	0.16443		G	0.83862	T	0.16138	G	0.76761	T	0.23239	G	0.94444	T	0.05556
S1_2957366	1	2957366	G	0.91443	C	0.08557		G	0.88889	C	0.11111	G	0.94366	C	0.05634	G	0.98611	C	0.01389
S1_2957538	1	2957538	A	0.77013	G	0.22987		A	0.82011	G	0.17989	A	0.90141	G	0.09859	G	0.73611	A	0.26389
S1_2957540	1	2957540	G	0.77013	C	0.22987		G	0.82011	C	0.17989	G	0.90141	C	0.09859	C	0.73611	G	0.26389
S1_2957566	1	2957566	A	0.58221	T	0.41779		A	0.5873	T	0.4127	T	0.59155	A	0.40845	A	0.90278	T	0.09722
S1_2957567	1	2957567	T	0.58221	G	0.41779		T	0.5873	G	0.4127	G	0.59155	T	0.40845	T	0.90278	G	0.09722
S1_3000611	1	3000611	G	0.94799	A	0.05201		G	0.92593	A	0.07407	G	0.97887	A	0.02113	G	1	NA	0
S1_3000739	1	3000739	C	0.67114	T	0.32886		C	0.64286	T	0.35714	C	0.62676	T	0.37324	C	0.94444	T	0.05556
S1_3000742	1	3000742	C	0.71309	T	0.28691		C	0.74339	T	0.25661	C	0.57042	T	0.42958	C	0.81944	T	0.18056
S1_3000754	1	3000754	C	0.73658	G	0.26342		C	0.74603	G	0.25397	C	0.93662	G	0.06338	G	0.72222	C	0.27778
S1_3000812	1	3000812	G	0.56544	C	0.43456		G	0.61111	C	0.38889	C	0.6338	G	0.3662	G	0.75	C	0.25
S1_3000816	1	3000816	A	0.7802	G	0.2198		A	0.69312	G	0.30688	A	0.90845	G	0.09155	A	0.97222	G	0.02778
S1_3000850	1	3000850	G	0.6443	A	0.3557		G	0.57407	A	0.42593	G	0.69014	A	0.30986	G	0.93056	A	0.06944
S1_3001049	1	3001049	C	0.57886	G	0.42114		C	0.62434	G	0.37566	C	0.64085	G	0.35915	G	0.77778	C	0.22222
S1_3001062	1	3001062	C	0.92282	T	0.07718		C	0.91799	T	0.08201	C	0.92254	T	0.07746	C	0.97222	T	0.02778
S1_3010418	1	3010418	G	0.52517	A	0.47483		G	0.51058	A	0.48942	G	0.72535	A	0.27465	A	0.80556	G	0.19444
S1_3010423	1	3010423	C	0.5302	T	0.4698		C	0.51852	T	0.48148	C	0.72535	T	0.27465	T	0.80556	C	0.19444
S1_3010424	1	3010424	G	0.52852	A	0.47148		G	0.51587	A	0.48413	G	0.72535	A	0.27465	A	0.80556	G	0.19444
S1_3010434	1	3010434	C	0.52685	A	0.47315		C	0.51323	A	0.48677	C	0.72535	A	0.27465	A	0.80556	C	0.19444
S1_3010439	1	3010439	G	0.75839	A	0.24161		G	0.70106	A	0.29894	G	0.83803	A	0.16197	G	0.88889	A	0.11111
S1_3010445	1	3010445	G	0.52685	A	0.47315		G	0.51323	A	0.48677	G	0.72535	A	0.27465	A	0.80556	G	0.19444
S1_3010447	1	3010447	G	0.55201	A	0.44799		G	0.55291	A	0.44709	G	0.72535	A	0.27465	A	0.80556	G	0.19444
S1_3010697	1	3010697	G	0.55034	A	0.44966		G	0.57143	A	0.42857	A	0.6338	G	0.3662	G	0.81944	A	0.18056
S1_3010701	1	3010701	C	0.89765	G	0.10235		C	0.87037	G	0.12963	C	0.92254	G	0.07746	C	1	NA	0
S1_3010732	1	3010732	T	0.89765	G	0.10235		T	0.87037	G	0.12963	T	0.92254	G	0.07746	T	1	NA	0
S1_3010794	1	3010794	G	0.90268	A	0.09732		G	0.86772	A	0.13228	G	0.9507	A	0.0493	G	1	NA	0
S1_3010822	1	3010822	G	0.89597	C	0.10403		G	0.85714	C	0.14286	G	0.9507	C	0.0493	G	1	NA	0
S1_3022644	1	3022644	G	0.55201	T	0.44799		G	0.56614	T	0.43386	G	0.69014	T	0.30986	T	0.81944	G	0.18056
S1_3022676	1	3022676	C	0.55201	T	0.44799		C	0.56878	T	0.43122	T	0.61972	C	0.38028	C	0.81944	T	0.18056
S1_3022695	1	3022695	G	0.55369	T	0.44631		G	0.56878	T	0.43122	T	0.61268	G	0.38732	G	0.81944	T	0.18056
S1_3022795	1	3022795	C	0.58725	T	0.41275		C	0.60582	T	0.39418	C	0.71831	T	0.28169	T	0.79167	C	0.20833
S1_3022845	1	3022845	C	0.55034	T	0.44966		C	0.56349	T	0.43651	T	0.61972	C	0.38028	C	0.83333	T	0.16667
S1_3022871	1	3022871	C	0.57047	T	0.42953		C	0.56614	T	0.43386	C	0.72535	T	0.27465	T	0.73611	C	0.26389
S1_3027433	1	3027433	C	0.51007	G	0.48993		G	0.51587	C	0.48413	G	0.56338	C	0.43662	C	0.79167	G	0.20833
S1_3027995	1	3027995	C	0.88423	A	0.11577		C	0.88095	A	0.11905	C	0.85915	A	0.14085	C	0.94444	A	0.05556
S1_3027997	1	3027997	C	0.88423	A	0.11577		C	0.88095	A	0.11905	C	0.85915	A	0.14085	C	0.94444	A	0.05556
S1_3028019	1	3028019	A	0.54027	G	0.45973		G	0.5291	A	0.4709	A	0.57042	G	0.42958	A	0.84722	G	0.15278
S1_3028138	1	3028138	T	0.55201	A	0.44799		A	0.51587	T	0.48413	T	0.57042	A	0.42958	T	0.84722	A	0.15278
S1_3029136	1	3029136	T	0.71812	C	0.28188		T	0.65873	C	0.34127	T	0.80282	C	0.19718	T	0.875	C	0.125
S1_3029139	1	3029139	C	0.79027	T	0.20973		C	0.74868	T	0.25132	C	0.85915	T	0.14085	C	0.88889	T	0.11111
S1_3031871	1	3031871	A	0.93624	G	0.06376		A	0.90476	G	0.09524	A	0.99296	G	0.00704	A	0.98611	G	0.01389
S1_3031901	1	3031901	G	0.90604	T	0.09396		G	0.89947	T	0.10053	G	0.90141	T	0.09859	G	0.97222	T	0.02778
S1_3077380	1	3077380	C	0.82047	G	0.17953		C	0.79894	G	0.20106	C	0.83803	G	0.16197	C	0.91667	G	0.08333
S1_3077384	1	3077384	C	0.69295	T	0.30705		C	0.79101	T	0.20899	C	0.61972	T	0.38028	T	0.69444	C	0.30556
S1_3077386	1	3077386	T	0.82215	C	0.17785		T	0.80159	C	0.19841	T	0.83803	C	0.16197	T	0.91667	C	0.08333
S1_3078487	1	3078487	C	0.87416	T	0.12584		C	0.83862	T	0.16138	C	0.92958	T	0.07042	C	0.94444	T	0.05556
S1_3078501	1	3078501	G	0.75	T	0.25		G	0.68783	T	0.31217	G	0.85211	T	0.14789	G	0.875	T	0.125
S1_3078874	1	3078874	C	0.77852	T	0.22148		C	0.73016	T	0.26984	C	0.84507	T	0.15493	C	0.88889	T	0.11111
S1_3078955	1	3078955	G	0.68121	C	0.31879		G	0.60317	C	0.39683	G	0.80282	C	0.19718	G	0.86111	C	0.13889
S1_3078969	1	3078969	C	0.67785	T	0.32215		C	0.59788	T	0.40212	C	0.80282	T	0.19718	C	0.86111	T	0.13889
S1_3078983	1	3078983	A	0.63758	G	0.36242		A	0.56085	G	0.43915	A	0.73239	G	0.26761	A	0.86111	G	0.13889
S1_3079113	1	3079113	G	0.77517	C	0.22483		G	0.72222	C	0.27778	G	0.85915	C	0.14085	G	0.875	C	0.125
S1_3079130	1	3079130	A	0.56208	G	0.43792		G	0.50529	A	0.49471	A	0.61972	G	0.38028	A	0.80556	G	0.19444
S1_3079131	1	3079131	A	0.61074	G	0.38926		A	0.54233	G	0.45767	A	0.66901	G	0.33099	A	0.83333	G	0.16667
S1_3079292	1	3079292	C	0.84732	A	0.15268		C	0.82011	A	0.17989	C	0.91549	A	0.08451	C	0.875	A	0.125
S1_3079325	1	3079325	T	0.84228	G	0.15772		T	0.81481	G	0.18519	T	0.91549	G	0.08451	T	0.86111	G	0.13889
S1_3079356	1	3079356	T	0.8104	C	0.1896		T	0.7619	C	0.2381	T	0.92254	C	0.07746	T	0.86111	C	0.13889
S1_3079994	1	3079994	T	0.53356	C	0.46644		T	0.57672	C	0.42328	T	0.58451	C	0.41549	C	0.80556	T	0.19444
S1_3080040	1	3080040	C	0.64262	G	0.35738		C	0.71429	G	0.28571	C	0.64085	G	0.35915	G	0.73611	C	0.26389
S1_3080098	1	3080098	A	0.87584	G	0.12416		A	0.82804	G	0.17196	A	0.9507	G	0.0493	A	0.97222	G	0.02778
S1_3080182	1	3080182	A	0.8943	G	0.1057		A	0.92328	G	0.07672	A	0.78873	G	0.21127	A	0.94444	G	0.05556
S1_3080190	1	3080190	A	0.91611	T	0.08389		A	0.95238	T	0.04762	A	0.8169	T	0.1831	A	0.91667	T	0.08333
S1_3080208	1	3080208	C	0.94799	A	0.05201		C	0.92593	A	0.07407	C	0.97887	A	0.02113	C	1	NA	0
S1_3081126	1	3081126	A	0.92785	T	0.07215		A	0.91799	T	0.08201	A	0.9507	T	0.0493	A	0.95833	T	0.04167
S1_3081440	1	3081440	C	0.82383	T	0.17617		C	0.77249	T	0.22751	C	0.92958	T	0.07042	C	0.88889	T	0.11111
S1_3081443	1	3081443	C	0.93456	G	0.06544		C	0.92328	G	0.07672	C	0.95775	G	0.04225	C	0.95833	G	0.04167
S1_3081445	1	3081445	G	0.93792	T	0.06208		G	0.92328	T	0.07672	G	0.96479	T	0.03521	G	0.97222	T	0.02778
S1_3081447	1	3081447	G	0.93289	C	0.06711		G	0.92063	C	0.07937	G	0.95775	C	0.04225	G	0.95833	C	0.04167
S1_3081449	1	3081449	G	0.93289	T	0.06711		G	0.92063	T	0.07937	G	0.95775	T	0.04225	G	0.95833	T	0.04167
S1_3081692	1	3081692	C	0.89597	G	0.10403		C	0.85979	G	0.14021	C	0.94366	G	0.05634	C	0.98611	G	0.01389
S1_3081694	1	3081694	T	0.89597	A	0.10403		T	0.85979	A	0.14021	T	0.94366	A	0.05634	T	0.98611	A	0.01389
S1_3081695	1	3081695	A	0.89597	G	0.10403		A	0.85979	G	0.14021	A	0.94366	G	0.05634	A	0.98611	G	0.01389
S1_3081696	1	3081696	A	0.89597	C	0.10403		A	0.85979	C	0.14021	A	0.94366	C	0.05634	A	0.98611	C	0.01389
S1_3081749	1	3081749	C	0.74497	T	0.25503		C	0.72487	T	0.27513	C	0.74648	T	0.25352	C	0.86111	T	0.13889
S1_3084160	1	3084160	T	0.58893	C	0.41107		T	0.70106	C	0.29894	C	0.54225	T	0.45775	C	0.76389	T	0.23611
S1_3131760	1	3131760	A	0.70638	G	0.29362		A	0.71958	G	0.28042	A	0.59859	G	0.40141	A	0.84722	G	0.15278
S1_3131767	1	3131767	G	0.70973	A	0.29027		G	0.71958	A	0.28042	G	0.61268	A	0.38732	G	0.84722	A	0.15278
S1_3131841	1	3131841	G	0.71141	A	0.28859		G	0.72222	A	0.27778	G	0.61268	A	0.38732	G	0.84722	A	0.15278
S1_3131884	1	3131884	C	0.83557	G	0.16443		C	0.82011	G	0.17989	C	0.88732	G	0.11268	C	0.83333	G	0.16667
S1_3135753	1	3135753	G	0.93121	C	0.06879		G	0.89947	C	0.10053	G	0.99296	C	0.00704	G	0.97222	C	0.02778
S1_3136025	1	3136025	C	0.6594	T	0.3406		C	0.76455	T	0.23545	C	0.57042	T	0.42958	T	0.73611	C	0.26389
S1_3136177	1	3136177	G	0.89094	A	0.10906		G	0.85979	A	0.14021	G	0.95775	A	0.04225	G	0.94444	A	0.05556
S1_3136209	1	3136209	C	0.70302	G	0.29698		C	0.61905	G	0.38095	C	0.82394	G	0.17606	C	0.93056	G	0.06944
S1_3136255	1	3136255	G	0.56544	A	0.43456		G	0.6164	A	0.3836	G	0.52817	A	0.47183	A	0.63889	G	0.36111
S1_3136265	1	3136265	C	0.56711	G	0.43289		C	0.61905	G	0.38095	C	0.52817	G	0.47183	G	0.63889	C	0.36111
S1_3136329	1	3136329	A	0.50336	G	0.49664		G	0.5291	A	0.4709	G	0.51408	A	0.48592	A	0.72222	G	0.27778
S1_3136332	1	3136332	G	0.50671	A	0.49329		A	0.52646	G	0.47354	A	0.50704	G	0.49296	G	0.72222	A	0.27778
S1_3138889	1	3138889	T	0.92617	C	0.07383		T	0.89153	C	0.10847	T	1	NA	0	T	0.95833	C	0.04167
S1_3179316	1	3179316	T	0.57215	C	0.42785		T	0.58466	C	0.41534	C	0.52113	T	0.47887	T	0.70833	C	0.29167
S1_3179376	1	3179376	T	0.78523	C	0.21477		T	0.80423	C	0.19577	T	0.73239	C	0.26761	T	0.79167	C	0.20833
S1_3179466	1	3179466	C	0.80369	T	0.19631		C	0.79894	T	0.20106	C	0.75352	T	0.24648	C	0.94444	T	0.05556
S1_3192647	1	3192647	T	0.7953	C	0.2047		T	0.78307	C	0.21693	T	0.75352	C	0.24648	T	0.95833	C	0.04167
S1_3192687	1	3192687	G	0.7953	T	0.2047		G	0.78307	T	0.21693	G	0.75352	T	0.24648	G	0.95833	T	0.04167
S1_3196567	1	3196567	C	0.90604	T	0.09396		C	0.8836	T	0.1164	C	0.93662	T	0.06338	C	0.95833	T	0.04167
S1_3196613	1	3196613	C	0.74664	G	0.25336		C	0.64815	G	0.35185	C	0.92254	G	0.07746	C	0.93056	G	0.06944
S1_3196634	1	3196634	C	0.74832	T	0.25168		C	0.65079	T	0.34921	C	0.92254	T	0.07746	C	0.91667	T	0.08333
S1_3196640	1	3196640	C	0.75	A	0.25		C	0.65344	A	0.34656	C	0.92254	A	0.07746	C	0.91667	A	0.08333
S1_3197122	1	3197122	G	0.6745	C	0.3255		G	0.55026	C	0.44974	G	0.90845	C	0.09155	G	0.84722	C	0.15278
S1_3197144	1	3197144	G	0.87081	A	0.12919		G	0.81217	A	0.18783	G	0.97183	A	0.02817	G	0.98611	A	0.01389
S1_3197156	1	3197156	A	0.69966	G	0.30034		A	0.56085	G	0.43915	A	0.96479	G	0.03521	A	0.90278	G	0.09722
S1_3197160	1	3197160	T	0.74329	A	0.25671		T	0.63757	A	0.36243	T	0.9507	A	0.0493	T	0.88889	A	0.11111
S1_3197164	1	3197164	T	0.74832	C	0.25168		T	0.64286	C	0.35714	T	0.96479	C	0.03521	T	0.875	C	0.125
S1_3197186	1	3197186	G	0.63087	A	0.36913		G	0.7619	A	0.2381	A	0.58451	G	0.41549	A	0.65278	G	0.34722
S1_3197225	1	3197225	G	0.89597	C	0.10403		G	0.87037	C	0.12963	G	0.9507	C	0.0493	G	0.91667	C	0.08333
S1_3197228	1	3197228	C	0.91779	A	0.08221		C	0.88095	A	0.11905	C	0.99296	A	0.00704	C	0.95833	A	0.04167
S1_3197323	1	3197323	A	0.56711	G	0.43289		A	0.69048	G	0.30952	G	0.62676	A	0.37324	G	0.70833	A	0.29167
S1_3197666	1	3197666	T	0.86913	C	0.13087		T	0.81217	C	0.18783	T	0.99296	C	0.00704	T	0.91667	C	0.08333
S1_3198483	1	3198483	G	0.81711	C	0.18289		G	0.79101	C	0.20899	G	0.8662	C	0.1338	G	0.86111	C	0.13889
S1_3198485	1	3198485	T	0.7953	G	0.2047		T	0.7619	G	0.2381	T	0.8662	G	0.1338	T	0.86111	G	0.13889
S1_3198486	1	3198486	A	0.81711	C	0.18289		A	0.79101	C	0.20899	A	0.8662	C	0.1338	A	0.86111	C	0.13889
S1_3198487	1	3198487	G	0.81711	T	0.18289		G	0.79101	T	0.20899	G	0.8662	T	0.1338	G	0.86111	T	0.13889
S1_3198490	1	3198490	G	0.81711	T	0.18289		G	0.79101	T	0.20899	G	0.8662	T	0.1338	G	0.86111	T	0.13889
S1_3198491	1	3198491	G	0.55201	A	0.44799		G	0.65079	A	0.34921	A	0.59859	G	0.40141	A	0.69444	G	0.30556
S1_3198492	1	3198492	G	0.66107	A	0.33893		G	0.59259	A	0.40741	G	0.74648	A	0.25352	G	0.84722	A	0.15278
S1_3198493	1	3198493	T	0.7953	C	0.2047		T	0.7619	C	0.2381	T	0.8662	C	0.1338	T	0.86111	C	0.13889
S1_3198495	1	3198495	G	0.80872	T	0.19128		G	0.77778	T	0.22222	G	0.8662	T	0.1338	G	0.86111	T	0.13889
S1_3198496	1	3198496	A	0.8104	C	0.1896		A	0.78571	C	0.21429	A	0.8662	C	0.1338	A	0.86111	C	0.13889
S1_3198499	1	3198499	G	0.8104	C	0.1896		G	0.78042	C	0.21958	G	0.8662	C	0.1338	G	0.86111	C	0.13889
S1_3198503	1	3198503	G	0.80537	T	0.19463		G	0.77778	T	0.22222	G	0.8662	T	0.1338	G	0.86111	T	0.13889
S1_3198504	1	3198504	G	0.81711	C	0.18289		G	0.79101	C	0.20899	G	0.8662	C	0.1338	G	0.86111	C	0.13889
S1_3198534	1	3198534	T	0.66443	G	0.33557		T	0.79894	G	0.20106	G	0.56338	T	0.43662	G	0.61111	T	0.38889
S1_3199277	1	3199277	A	0.66946	C	0.33054		A	0.79101	C	0.20899	C	0.56338	A	0.43662	C	0.52778	A	0.47222
S1_3199279	1	3199279	A	0.51342	C	0.48658		A	0.60582	C	0.39418	C	0.6338	A	0.3662	C	0.68056	A	0.31944
S1_3199500	1	3199500	C	0.72651	G	0.27349		C	0.88624	G	0.11376	G	0.53521	C	0.46479	G	0.61111	C	0.38889
S1_3199527	1	3199527	C	0.94295	T	0.05705		C	0.91534	T	0.08466	C	0.99296	T	0.00704	C	0.98611	T	0.01389
S1_3199533	1	3199533	C	0.9245	A	0.0755		C	0.89947	A	0.10053	C	0.96479	A	0.03521	C	0.97222	A	0.02778
S1_3199576	1	3199576	A	0.51342	G	0.48658		A	0.62434	G	0.37566	G	0.66901	A	0.33099	G	0.70833	A	0.29167
S1_3199601	1	3199601	G	0.73154	A	0.26846		G	0.73016	A	0.26984	G	0.71831	A	0.28169	G	0.76389	A	0.23611
S1_3200270	1	3200270	C	0.87919	G	0.12081		C	0.8254	G	0.1746	C	0.97183	G	0.02817	C	1	NA	0
S1_3200273	1	3200273	A	0.93456	C	0.06544		A	0.92328	C	0.07672	A	0.96479	C	0.03521	A	0.93056	C	0.06944
S1_3200277	1	3200277	C	0.93792	A	0.06208		C	0.92857	A	0.07143	C	0.96479	A	0.03521	C	0.93056	A	0.06944
S1_3200355	1	3200355	G	0.67282	T	0.32718		G	0.65873	T	0.34127	G	0.66197	T	0.33803	G	0.76389	T	0.23611
S1_3200356	1	3200356	A	0.6745	C	0.3255		A	0.66402	C	0.33598	A	0.65493	C	0.34507	A	0.76389	C	0.23611
S1_3200357	1	3200357	C	0.58557	T	0.41443		C	0.53704	T	0.46296	C	0.6338	T	0.3662	C	0.76389	T	0.23611
S1_3200391	1	3200391	G	0.55872	A	0.44128		G	0.50529	A	0.49471	G	0.6338	A	0.3662	G	0.70833	A	0.29167
S1_3269809	1	3269809	G	0.74329	A	0.25671		G	0.93122	A	0.06878	A	0.58451	G	0.41549	A	0.61111	G	0.38889
S1_3269837	1	3269837	C	0.54362	T	0.45638		T	0.51852	C	0.48148	C	0.64789	T	0.35211	C	0.69444	T	0.30556
S1_3274469	1	3274469	G	0.93289	C	0.06711		G	0.90212	C	0.09788	G	1	NA	0	G	0.95833	C	0.04167
S1_3278670	1	3278670	C	0.51174	T	0.48826		T	0.57407	C	0.42593	C	0.61972	T	0.38028	C	0.76389	T	0.23611
S1_3278692	1	3278692	A	0.88926	G	0.11074		A	0.87831	G	0.12169	A	0.95775	G	0.04225	A	0.80556	G	0.19444
S1_3278820	1	3278820	T	0.60738	C	0.39262		T	0.74339	C	0.25661	C	0.59859	T	0.40141	C	0.70833	T	0.29167
S1_3279302	1	3279302	G	0.83893	A	0.16107		G	0.7963	A	0.2037	G	0.96479	A	0.03521	G	0.80556	A	0.19444
S1_3280220	1	3280220	C	0.74161	T	0.25839		C	0.92593	T	0.07407	T	0.57746	C	0.42254	T	0.61111	C	0.38889
S1_3280221	1	3280221	C	0.78859	T	0.21141		C	0.78571	T	0.21429	C	0.71831	T	0.28169	C	0.94444	T	0.05556
S1_3280246	1	3280246	T	0.91275	C	0.08725		T	0.88624	C	0.11376	T	0.97183	C	0.02817	T	0.97222	C	0.02778
S1_3280248	1	3280248	G	0.87752	C	0.12248		G	0.87037	C	0.12963	G	0.9507	C	0.0493	G	0.76389	C	0.23611
S1_3282170	1	3282170	G	0.92785	A	0.07215		G	0.89683	A	0.10317	G	0.99296	A	0.00704	G	0.97222	A	0.02778
S1_3354800	1	3354800	T	0.88758	G	0.11242		T	0.87831	G	0.12169	T	0.93662	G	0.06338	T	0.86111	G	0.13889
S1_3354911	1	3354911	C	0.8943	T	0.1057		C	0.87566	T	0.12434	C	0.97183	T	0.02817	C	0.83333	T	0.16667
S1_3354941	1	3354941	C	0.93792	A	0.06208		C	0.90212	A	0.09788	C	1	NA	0	C	1	NA	0
S1_3355474	1	3355474	C	0.91946	A	0.08054		C	0.89947	A	0.10053	C	0.95775	A	0.04225	C	0.95833	A	0.04167
S1_3356215	1	3356215	T	0.66946	A	0.33054		T	0.62169	A	0.37831	T	0.66901	A	0.33099	T	0.91667	A	0.08333
S1_3356218	1	3356218	A	0.80705	T	0.19295		A	0.73016	T	0.26984	A	0.92958	T	0.07042	A	0.95833	T	0.04167
S1_3356263	1	3356263	G	0.89094	C	0.10906		G	0.83333	C	0.16667	G	0.99296	C	0.00704	G	1	NA	0
S1_3356265	1	3356265	C	0.88926	A	0.11074		C	0.83069	A	0.16931	C	0.99296	A	0.00704	C	1	NA	0
S1_3356266	1	3356266	T	0.88926	C	0.11074		T	0.83069	C	0.16931	T	0.99296	C	0.00704	T	1	NA	0
S1_3356270	1	3356270	C	0.89094	G	0.10906		C	0.83333	G	0.16667	C	0.99296	G	0.00704	C	1	NA	0
S1_3356287	1	3356287	A	0.75	T	0.25		A	0.64286	T	0.35714	A	0.92958	T	0.07042	A	0.95833	T	0.04167
S1_3356288	1	3356288	T	0.75	C	0.25		T	0.64286	C	0.35714	T	0.92958	C	0.07042	T	0.95833	C	0.04167
S1_3356372	1	3356372	C	0.93456	A	0.06544		C	0.9127	A	0.0873	C	0.96479	A	0.03521	C	0.98611	A	0.01389
S1_3356850	1	3356850	T	0.86745	A	0.13255		T	0.81746	A	0.18254	T	0.97183	A	0.02817	T	0.93056	A	0.06944
S1_3356870	1	3356870	T	0.86745	A	0.13255		T	0.81746	A	0.18254	T	0.97183	A	0.02817	T	0.93056	A	0.06944
S1_3356876	1	3356876	A	0.65772	T	0.34228		A	0.62963	T	0.37037	A	0.67606	T	0.32394	A	0.76389	T	0.23611
S1_3357137	1	3357137	C	0.94463	T	0.05537		C	0.92328	T	0.07672	C	0.97887	T	0.02113	C	0.98611	T	0.01389
S1_3359309	1	3359309	G	0.6057	A	0.3943		G	0.55291	A	0.44709	G	0.6831	A	0.3169	G	0.72222	A	0.27778
S1_3359336	1	3359336	C	0.60906	G	0.39094		C	0.5582	G	0.4418	C	0.6831	G	0.3169	C	0.72222	G	0.27778
S1_3359638	1	3359638	T	0.61409	C	0.38591		T	0.5582	C	0.4418	T	0.6831	C	0.3169	T	0.76389	C	0.23611
S1_3359677	1	3359677	T	0.68792	C	0.31208		T	0.84656	C	0.15344	C	0.52817	T	0.47183	C	0.70833	T	0.29167
S1_3361968	1	3361968	A	0.64933	C	0.35067		A	0.61376	C	0.38624	A	0.64085	C	0.35915	A	0.875	C	0.125
S1_3361998	1	3361998	T	0.65101	C	0.34899		T	0.61376	C	0.38624	T	0.64085	C	0.35915	T	0.88889	C	0.11111
S1_3363874	1	3363874	G	0.94295	A	0.05705		G	0.93386	A	0.06614	G	0.99296	A	0.00704	G	0.88889	A	0.11111
S1_3364613	1	3364613	C	0.89933	A	0.10067		C	0.88095	A	0.11905	C	0.92254	A	0.07746	C	0.95833	A	0.04167
S1_3365546	1	3365546	G	0.84396	A	0.15604		G	0.79365	A	0.20635	G	0.92958	A	0.07042	G	0.97222	A	0.02778
S1_3365613	1	3365613	C	0.58389	T	0.41611		C	0.51587	T	0.48413	C	0.61268	T	0.38732	C	0.91667	T	0.08333
S1_3365626	1	3365626	A	0.7198	G	0.2802		A	0.67725	G	0.32275	A	0.73239	G	0.26761	A	0.94444	G	0.05556
S1_3365825	1	3365825	A	0.81711	G	0.18289		A	0.82275	G	0.17725	A	0.75352	G	0.24648	A	0.91667	G	0.08333
S1_3365852	1	3365852	A	0.76007	G	0.23993		A	0.69048	G	0.30952	A	0.85915	G	0.14085	A	0.95833	G	0.04167
S1_3365962	1	3365962	T	0.92114	C	0.07886		T	0.89947	C	0.10053	T	0.93662	C	0.06338	T	1	NA	0
S1_3365967	1	3365967	A	0.85738	G	0.14262		A	0.88095	G	0.11905	A	0.76056	G	0.23944	A	0.93056	G	0.06944
S1_3365984	1	3365984	A	0.80872	T	0.19128		A	0.74603	T	0.25397	A	0.88732	T	0.11268	A	1	NA	0
S1_3366687	1	3366687	A	0.81208	C	0.18792		A	0.74074	C	0.25926	A	0.98592	C	0.01408	A	0.83333	C	0.16667
S1_3366706	1	3366706	T	0.77685	C	0.22315		T	0.7963	C	0.2037	T	0.65493	C	0.34507	T	0.91667	C	0.08333
S1_3366723	1	3366723	G	0.58054	C	0.41946		G	0.52646	C	0.47354	G	0.64085	C	0.35915	G	0.73611	C	0.26389
S1_3366731	1	3366731	C	0.57718	T	0.42282		C	0.67725	T	0.32275	T	0.57042	C	0.42958	T	0.65278	C	0.34722
S1_3368259	1	3368259	T	0.84899	C	0.15101		T	0.82011	C	0.17989	T	0.87324	C	0.12676	T	0.95833	C	0.04167
S1_3368505	1	3368505	G	0.63926	C	0.36074		G	0.62434	C	0.37566	G	0.60563	C	0.39437	G	0.80556	C	0.19444
S1_3404156	1	3404156	C	0.66443	A	0.33557		C	0.76455	A	0.23545	C	0.54225	A	0.45775	A	0.63889	C	0.36111
S1_3404158	1	3404158	T	0.71644	G	0.28356		T	0.83862	G	0.16138	T	0.5493	G	0.4507	G	0.61111	T	0.38889
S1_3404159	1	3404159	G	0.71644	A	0.28356		G	0.83862	A	0.16138	G	0.5493	A	0.4507	A	0.61111	G	0.38889
S1_3404160	1	3404160	G	0.71644	A	0.28356		G	0.83862	A	0.16138	G	0.5493	A	0.4507	A	0.61111	G	0.38889
S1_3404165	1	3404165	C	0.71644	G	0.28356		C	0.83862	G	0.16138	C	0.5493	G	0.4507	G	0.61111	C	0.38889
S1_3404171	1	3404171	A	0.89765	G	0.10235		A	0.84921	G	0.15079	A	0.98592	G	0.01408	A	0.97222	G	0.02778
S1_3404173	1	3404173	T	0.71644	G	0.28356		T	0.83862	G	0.16138	T	0.5493	G	0.4507	G	0.61111	T	0.38889
S1_3404176	1	3404176	C	0.71644	T	0.28356		C	0.83862	T	0.16138	C	0.5493	T	0.4507	T	0.61111	C	0.38889
S1_3405222	1	3405222	T	0.51342	C	0.48658		T	0.56614	C	0.43386	C	0.50704	T	0.49296	C	0.72222	T	0.27778
S1_3405270	1	3405270	A	0.72148	C	0.27852		A	0.62434	C	0.37566	A	0.92254	C	0.07746	A	0.84722	C	0.15278
S1_3405286	1	3405286	A	0.74664	G	0.25336		A	0.64815	G	0.35185	A	0.9507	G	0.0493	A	0.875	G	0.125
S1_3405289	1	3405289	G	0.91611	A	0.08389		G	0.87302	A	0.12698	G	0.99296	A	0.00704	G	0.98611	A	0.01389
S1_3405291	1	3405291	G	0.53188	T	0.46812		G	0.58201	T	0.41799	G	0.53521	T	0.46479	T	0.73611	G	0.26389
S1_3405322	1	3405322	C	0.51007	A	0.48993		C	0.55556	A	0.44444	C	0.52113	A	0.47887	A	0.73611	C	0.26389
S1_3405346	1	3405346	A	0.72483	G	0.27517		A	0.62698	G	0.37302	A	0.92254	G	0.07746	A	0.875	G	0.125
S1_3405399	1	3405399	T	0.90436	A	0.09564		T	0.86243	A	0.13757	T	0.97887	A	0.02113	T	0.98611	A	0.01389
S1_3405435	1	3405435	T	0.68289	C	0.31711		T	0.57407	C	0.42593	T	0.88732	C	0.11268	T	0.86111	C	0.13889
S1_3405527	1	3405527	A	0.75336	T	0.24664		A	0.67196	T	0.32804	A	0.92254	T	0.07746	A	0.86111	T	0.13889
S1_3405528	1	3405528	T	0.75336	C	0.24664		T	0.67196	C	0.32804	T	0.92254	C	0.07746	T	0.86111	C	0.13889
S1_3405540	1	3405540	T	0.76846	C	0.23154		T	0.69312	C	0.30688	T	0.92958	C	0.07042	T	0.86111	C	0.13889
S1_3405632	1	3405632	T	0.70973	C	0.29027		T	0.61376	C	0.38624	T	0.90845	C	0.09155	T	0.83333	C	0.16667
S1_3408277	1	3408277	G	0.83725	A	0.16275		G	0.82011	A	0.17989	G	0.85915	A	0.14085	G	0.90278	A	0.09722
S1_3408343	1	3408343	G	0.86745	C	0.13255		G	0.85185	C	0.14815	G	0.89437	C	0.10563	G	0.91667	C	0.08333
S1_3408355	1	3408355	G	0.93121	A	0.06879		G	0.93386	A	0.06614	G	0.90845	A	0.09155	G	0.95833	A	0.04167
S1_3408370	1	3408370	A	0.74497	G	0.25503		A	0.72751	G	0.27249	A	0.73944	G	0.26056	A	0.86111	G	0.13889
S1_3408385	1	3408385	G	0.86913	A	0.13087		G	0.8545	A	0.1455	G	0.89437	A	0.10563	G	0.91667	A	0.08333
S1_3408430	1	3408430	C	0.83893	T	0.16107		C	0.80159	T	0.19841	C	0.91549	T	0.08451	C	0.90278	T	0.09722
S1_3409249	1	3409249	C	0.7198	G	0.2802		C	0.8254	G	0.1746	C	0.62676	G	0.37324	G	0.66667	C	0.33333
S1_3409250	1	3409250	G	0.94966	A	0.05034		G	0.94444	A	0.05556	G	0.95775	A	0.04225	G	0.95833	A	0.04167
S1_3409255	1	3409255	G	0.87081	A	0.12919		G	0.8545	A	0.1455	G	0.89437	A	0.10563	G	0.90278	A	0.09722
S1_3409290	1	3409290	T	0.56208	C	0.43792		T	0.66138	C	0.33862	C	0.54225	T	0.45775	C	0.77778	T	0.22222
S1_3409322	1	3409322	A	0.84396	G	0.15604		A	0.83862	G	0.16138	A	0.83803	G	0.16197	A	0.875	G	0.125
S1_3409328	1	3409328	G	0.94631	A	0.05369		G	0.91534	A	0.08466	G	1	NA	0	G	1	NA	0
S1_3438535	1	3438535	T	0.93792	G	0.06208		T	0.93386	G	0.06614	T	0.92958	G	0.07042	T	0.98611	G	0.01389
S1_3438549	1	3438549	C	0.93456	G	0.06544		C	0.89947	G	0.10053	C	0.99296	G	0.00704	C	1	NA	0
S1_3438554	1	3438554	A	0.78859	C	0.21141		A	0.69841	C	0.30159	A	0.94366	C	0.05634	A	0.94444	C	0.05556
S1_3438586	1	3438586	G	0.94295	T	0.05705		G	0.92857	T	0.07143	G	0.96479	T	0.03521	G	0.97222	T	0.02778
S1_3438676	1	3438676	C	0.8557	G	0.1443		C	0.84127	G	0.15873	C	0.83803	G	0.16197	C	0.95833	G	0.04167
S1_3438928	1	3438928	T	0.93792	A	0.06208		T	0.93386	A	0.06614	T	0.91549	A	0.08451	T	1	NA	0
S1_3438945	1	3438945	A	0.92282	C	0.07718		A	0.91799	C	0.08201	A	0.90141	C	0.09859	A	1	NA	0
S1_3439128	1	3439128	T	0.86745	C	0.13255		T	0.81746	C	0.18254	T	0.97183	C	0.02817	T	0.91667	C	0.08333
S1_3439151	1	3439151	A	0.89094	C	0.10906		A	0.83862	C	0.16138	A	0.99296	C	0.00704	A	0.95833	C	0.04167
S1_3439377	1	3439377	A	0.55872	G	0.44128		G	0.5873	A	0.4127	A	0.77465	G	0.22535	A	0.875	G	0.125
S1_3439406	1	3439406	C	0.91275	G	0.08725		C	0.88095	G	0.11905	C	0.97887	G	0.02113	C	0.94444	G	0.05556
S1_3439413	1	3439413	C	0.88758	G	0.11242		C	0.84921	G	0.15079	C	0.92958	G	0.07042	C	1	NA	0
S1_3439420	1	3439420	G	0.88758	C	0.11242		G	0.84921	C	0.15079	G	0.92958	C	0.07042	G	1	NA	0
S1_3439422	1	3439422	A	0.88758	G	0.11242		A	0.84921	G	0.15079	A	0.92958	G	0.07042	A	1	NA	0
S1_3439424	1	3439424	T	0.77685	C	0.22315		T	0.70899	C	0.29101	T	0.88028	C	0.11972	T	0.91667	C	0.08333
S1_3439678	1	3439678	T	0.9245	G	0.0755		T	0.89947	G	0.10053	T	0.95775	G	0.04225	T	0.98611	G	0.01389
S1_3439736	1	3439736	G	0.88591	C	0.11409		G	0.87037	C	0.12963	G	0.94366	C	0.05634	G	0.84722	C	0.15278
S1_3439763	1	3439763	G	0.83725	A	0.16275		G	0.7963	A	0.2037	G	0.88732	A	0.11268	G	0.94444	A	0.05556
S1_3439801	1	3439801	C	0.94799	A	0.05201		C	0.93915	A	0.06085	C	0.9507	A	0.0493	C	0.98611	A	0.01389
S1_3439807	1	3439807	G	0.94631	C	0.05369		G	0.93651	C	0.06349	G	0.9507	C	0.0493	G	0.98611	C	0.01389
S1_3440004	1	3440004	T	0.57383	C	0.42617		T	0.60847	C	0.39153	T	0.61268	C	0.38732	C	0.68056	T	0.31944
S1_3440089	1	3440089	A	0.50336	C	0.49664		C	0.53968	A	0.46032	C	0.52113	A	0.47887	A	0.76389	C	0.23611
S1_3440091	1	3440091	T	0.50503	A	0.49497		A	0.53704	T	0.46296	A	0.52113	T	0.47887	T	0.76389	A	0.23611
S1_3440093	1	3440093	C	0.50336	G	0.49664		G	0.53968	C	0.46032	G	0.52113	C	0.47887	C	0.76389	G	0.23611
S1_3468971	1	3468971	C	0.83389	G	0.16611		C	0.86772	G	0.13228	C	0.69718	G	0.30282	C	0.93056	G	0.06944
S1_3468972	1	3468972	C	0.58725	A	0.41275		C	0.62169	A	0.37831	C	0.69718	A	0.30282	A	0.80556	C	0.19444
S1_3468982	1	3468982	G	0.90101	A	0.09899		G	0.88095	A	0.11905	G	0.92958	A	0.07042	G	0.94444	A	0.05556
S1_3474893	1	3474893	C	0.5151	A	0.4849		C	0.50794	A	0.49206	C	0.69718	A	0.30282	A	0.80556	C	0.19444
S1_3474930	1	3474930	T	0.90772	C	0.09228		T	0.88624	C	0.11376	T	0.97183	C	0.02817	T	0.88889	C	0.11111
S1_3474937	1	3474937	A	0.90772	G	0.09228		A	0.88624	G	0.11376	A	0.97183	G	0.02817	A	0.88889	G	0.11111
S1_3474940	1	3474940	A	0.5453	T	0.4547		A	0.50265	T	0.49735	A	0.53521	T	0.46479	A	0.77778	T	0.22222
S1_3554897	1	3554897	T	0.81208	A	0.18792		T	0.85979	A	0.14021	T	0.92958	A	0.07042	A	0.65278	T	0.34722
S1_3647399	1	3647399	T	0.74832	C	0.25168		T	0.76455	C	0.23545	T	0.66197	C	0.33803	T	0.84722	C	0.15278
S1_3647410	1	3647410	A	0.89765	T	0.10235		A	0.84656	T	0.15344	A	0.99296	T	0.00704	A	0.97222	T	0.02778
S1_3649380	1	3649380	C	0.71644	G	0.28356		C	0.62963	G	0.37037	C	0.88028	G	0.11972	C	0.84722	G	0.15278
S1_3649399	1	3649399	C	0.5604	G	0.4396		C	0.74603	G	0.25397	G	0.82394	C	0.17606	G	0.65278	C	0.34722
S1_3649407	1	3649407	A	0.85403	T	0.14597		A	0.88095	T	0.11905	A	0.73239	T	0.26761	A	0.94444	T	0.05556
S1_3649664	1	3649664	G	0.7349	A	0.2651		G	0.74074	A	0.25926	G	0.69718	A	0.30282	G	0.76389	A	0.23611
S1_3649702	1	3649702	T	0.71644	C	0.28356		T	0.87566	C	0.12434	C	0.52817	T	0.47183	C	0.625	T	0.375
S1_3649704	1	3649704	G	0.79362	C	0.20638		G	0.79894	C	0.20106	G	0.72535	C	0.27465	G	0.88889	C	0.11111
S1_3649734	1	3649734	T	0.70805	C	0.29195		T	0.58995	C	0.41005	T	0.91549	C	0.08451	T	0.93056	C	0.06944
S1_3649745	1	3649745	A	0.66275	G	0.33725		A	0.80688	G	0.19312	G	0.56338	A	0.43662	G	0.63889	A	0.36111
S1_3649755	1	3649755	T	0.80201	C	0.19799		T	0.74603	C	0.25397	T	0.92958	C	0.07042	T	0.83333	C	0.16667
S1_3649756	1	3649756	G	0.5604	A	0.4396		A	0.57407	G	0.42593	G	0.83803	A	0.16197	G	0.72222	A	0.27778
S1_3649814	1	3649814	G	0.75168	A	0.24832		G	0.72222	A	0.27778	G	0.74648	A	0.25352	G	0.90278	A	0.09722
S1_3649844	1	3649844	G	0.59228	A	0.40772		G	0.53704	A	0.46296	G	0.66197	A	0.33803	G	0.73611	A	0.26389
S1_3650455	1	3650455	G	0.52852	C	0.47148		C	0.5582	G	0.4418	G	0.88028	C	0.11972	C	0.69444	G	0.30556
S1_3665201	1	3665201	G	0.63926	C	0.36074		G	0.56614	C	0.43386	G	0.71831	C	0.28169	G	0.84722	C	0.15278
S1_3665219	1	3665219	G	0.5755	C	0.4245		G	0.69312	C	0.30688	C	0.61268	G	0.38732	C	0.63889	G	0.36111
S1_3666926	1	3666926	G	0.84228	T	0.15772		G	0.85979	T	0.14021	G	0.76056	T	0.23944	G	0.91667	T	0.08333
S1_3666927	1	3666927	A	0.51678	C	0.48322		C	0.50794	A	0.49206	C	0.61268	A	0.38732	A	0.88889	C	0.11111
S1_3666937	1	3666937	G	0.92114	C	0.07886		G	0.92328	C	0.07672	G	0.96479	C	0.03521	G	0.81944	C	0.18056
S1_3667206	1	3667206	G	0.81544	C	0.18456		G	0.9127	C	0.0873	C	0.54225	G	0.45775	G	1	NA	0
S1_3667222	1	3667222	A	0.77517	G	0.22483		A	0.79101	G	0.20899	A	0.94366	G	0.05634	G	0.625	A	0.375
S1_3699243	1	3699243	C	0.51678	G	0.48322		G	0.51323	C	0.48677	C	0.80986	G	0.19014	G	0.88889	C	0.11111
S1_3699821	1	3699821	T	0.89094	C	0.10906		T	0.84921	C	0.15079	T	0.98592	C	0.01408	T	0.93056	C	0.06944
S1_3701096	1	3701096	G	0.83893	A	0.16107		G	0.95767	A	0.04233	A	0.55634	G	0.44366	G	0.98611	A	0.01389
S1_3702520	1	3702520	C	0.84396	G	0.15604		C	0.77249	G	0.22751	C	0.98592	G	0.01408	C	0.94444	G	0.05556
S1_3703021	1	3703021	G	0.7953	C	0.2047		G	0.72751	C	0.27249	G	0.92254	C	0.07746	G	0.91667	C	0.08333
S1_3703049	1	3703049	G	0.94966	T	0.05034		G	0.92063	T	0.07937	G	1	NA	0	G	1	NA	0
S1_3703058	1	3703058	G	0.88758	T	0.11242		G	0.82275	T	0.17725	G	1	NA	0	G	1	NA	0
S1_3703196	1	3703196	C	0.73154	A	0.26846		C	0.74074	A	0.25926	C	0.70423	A	0.29577	C	0.73611	A	0.26389
S1_3703601	1	3703601	C	0.67785	A	0.32215		C	0.65344	A	0.34656	C	0.69014	A	0.30986	C	0.77778	A	0.22222
S1_3703624	1	3703624	C	0.70638	A	0.29362		C	0.68519	A	0.31481	C	0.97887	A	0.02113	A	0.69444	C	0.30556
S1_3703690	1	3703690	A	0.50336	C	0.49664		C	0.58995	A	0.41005	A	0.6338	C	0.3662	A	0.72222	C	0.27778
S1_3703701	1	3703701	G	0.50503	A	0.49497		A	0.5873	G	0.4127	G	0.6338	A	0.3662	G	0.72222	A	0.27778
S1_3703702	1	3703702	A	0.76846	G	0.23154		A	0.66402	G	0.33598	A	0.93662	G	0.06338	A	0.97222	G	0.02778
S1_3703703	1	3703703	A	0.76846	G	0.23154		A	0.66402	G	0.33598	A	0.93662	G	0.06338	A	0.97222	G	0.02778
S1_3703705	1	3703705	C	0.73658	A	0.26342		C	0.74868	A	0.25132	C	0.69718	A	0.30282	C	0.75	A	0.25
S1_3703712	1	3703712	G	0.76846	A	0.23154		G	0.66402	A	0.33598	G	0.93662	A	0.06338	G	0.97222	A	0.02778
S1_3703741	1	3703741	G	0.7349	A	0.2651		G	0.74603	A	0.25397	G	0.69718	A	0.30282	G	0.75	A	0.25
S1_3703762	1	3703762	C	0.83054	T	0.16946		C	0.7619	T	0.2381	C	0.93662	T	0.06338	C	0.97222	T	0.02778
S1_3703855	1	3703855	C	0.86242	T	0.13758		C	0.80688	T	0.19312	C	0.9507	T	0.0493	C	0.97222	T	0.02778
S1_3703856	1	3703856	G	0.80537	A	0.19463		G	0.92857	A	0.07143	A	0.59859	G	0.40141	G	0.94444	A	0.05556
S1_3703869	1	3703869	C	0.8255	T	0.1745		C	0.84656	T	0.15344	C	0.98592	T	0.01408	T	0.58333	C	0.41667
S1_3703891	1	3703891	C	0.68289	G	0.31711		C	0.64286	G	0.35714	C	0.92958	G	0.07042	G	0.58333	C	0.41667
S1_3703921	1	3703921	G	0.61913	A	0.38087		G	0.58201	A	0.41799	G	0.70423	A	0.29577	G	0.65278	A	0.34722
S1_3703960	1	3703960	C	0.52181	T	0.47819		T	0.56614	C	0.43386	C	0.66197	T	0.33803	C	0.69444	T	0.30556
S1_3703996	1	3703996	C	0.67785	T	0.32215		C	0.64021	T	0.35979	C	0.97183	T	0.02817	T	0.68056	C	0.31944
S1_3704064	1	3704064	A	0.84732	T	0.15268		A	0.78307	T	0.21693	A	0.9507	T	0.0493	A	0.97222	T	0.02778
S1_3704074	1	3704074	C	0.85403	G	0.14597		C	0.78307	G	0.21693	C	0.98592	G	0.01408	C	0.95833	G	0.04167
S1_3708690	1	3708690	C	0.79866	T	0.20134		C	0.71164	T	0.28836	C	0.97183	T	0.02817	C	0.91667	T	0.08333
S1_3708753	1	3708753	T	0.75503	A	0.24497		T	0.65608	A	0.34392	T	0.95775	A	0.04225	T	0.88889	A	0.11111
S1_3708786	1	3708786	T	0.8406	A	0.1594		T	0.7672	A	0.2328	T	0.98592	A	0.01408	T	0.94444	A	0.05556
S1_3708814	1	3708814	T	0.94631	C	0.05369		T	0.93386	C	0.06614	T	0.97183	C	0.02817	T	0.95833	C	0.04167
S1_3708815	1	3708815	C	0.94631	A	0.05369		C	0.93386	A	0.06614	C	0.97183	A	0.02817	C	0.95833	A	0.04167
S1_3712763	1	3712763	C	0.90772	T	0.09228		C	0.85979	T	0.14021	C	1	NA	0	C	0.97222	T	0.02778
S1_3712929	1	3712929	A	0.79027	G	0.20973		A	0.81481	G	0.18519	A	0.73239	G	0.26761	A	0.76389	G	0.23611
S1_3715240	1	3715240	A	0.53523	C	0.46477		A	0.67196	C	0.32804	C	0.91549	A	0.08451	A	0.69444	C	0.30556
S1_3731400	1	3731400	C	0.73154	T	0.26846		C	0.72487	T	0.27513	C	0.72535	T	0.27465	C	0.77778	T	0.22222
S1_3731407	1	3731407	G	0.77013	A	0.22987		G	0.77513	A	0.22487	G	0.73239	A	0.26761	G	0.80556	A	0.19444
S1_3732798	1	3732798	C	0.76007	G	0.23993		C	0.7619	G	0.2381	C	0.73944	G	0.26056	C	0.77778	G	0.22222
S1_3732825	1	3732825	G	0.83725	A	0.16275		G	0.98677	A	0.01323	A	0.64789	G	0.35211	G	1	NA	0
S1_3734685	1	3734685	G	0.5906	A	0.4094		G	0.51323	A	0.48677	G	0.72535	A	0.27465	G	0.70833	A	0.29167
S1_3735219	1	3735219	A	0.54866	G	0.45134		G	0.55556	A	0.44444	A	0.72535	G	0.27465	A	0.72222	G	0.27778
S1_3735236	1	3735236	A	0.92785	C	0.07215		A	0.89153	C	0.10847	A	0.99296	C	0.00704	A	0.98611	C	0.01389
S1_3736107	1	3736107	T	0.72148	C	0.27852		T	0.70635	C	0.29365	T	0.96479	C	0.03521	C	0.65278	T	0.34722
S1_3736120	1	3736120	A	0.72148	G	0.27852		A	0.70635	G	0.29365	A	0.96479	G	0.03521	G	0.65278	A	0.34722
S1_3736125	1	3736125	T	0.52181	C	0.47819		C	0.5873	T	0.4127	T	0.71831	C	0.28169	T	0.68056	C	0.31944
S1_3736135	1	3736135	T	0.76342	C	0.23658		T	0.89153	C	0.10847	C	0.6831	T	0.3169	T	0.97222	C	0.02778
S1_3736136	1	3736136	G	0.76007	T	0.23993		G	0.88624	T	0.11376	T	0.6831	G	0.3169	G	0.97222	T	0.02778
S1_3736137	1	3736137	G	0.76007	T	0.23993		G	0.88624	T	0.11376	T	0.6831	G	0.3169	G	0.97222	T	0.02778
S1_3736138	1	3736138	G	0.76007	C	0.23993		G	0.88624	C	0.11376	C	0.6831	G	0.3169	G	0.97222	C	0.02778
S1_3736140	1	3736140	T	0.76174	C	0.23826		T	0.88889	C	0.11111	C	0.6831	T	0.3169	T	0.97222	C	0.02778
S1_3736758	1	3736758	A	0.62416	G	0.37584		A	0.57143	G	0.42857	A	0.72535	G	0.27465	A	0.69444	G	0.30556
S1_3736768	1	3736768	C	0.61913	G	0.38087		C	0.56349	G	0.43651	C	0.72535	G	0.27465	C	0.69444	G	0.30556
S1_3737359	1	3737359	C	0.90436	A	0.09564		C	0.85185	A	0.14815	C	1	NA	0	C	0.98611	A	0.01389
S1_3737402	1	3737402	C	0.88255	G	0.11745		C	0.81746	G	0.18254	C	1	NA	0	C	0.98611	G	0.01389
S1_3739415	1	3739415	C	0.8406	G	0.1594		C	0.87037	G	0.12963	C	0.98592	G	0.01408	G	0.56944	C	0.43056
S1_3739439	1	3739439	G	0.57718	T	0.42282		G	0.60582	T	0.39418	G	0.71831	T	0.28169	T	0.83333	G	0.16667
S1_3739752	1	3739752	G	0.93624	C	0.06376		G	0.90741	C	0.09259	G	0.99296	C	0.00704	G	0.97222	C	0.02778
S1_3739762	1	3739762	G	0.93624	A	0.06376		G	0.90741	A	0.09259	G	0.99296	A	0.00704	G	0.97222	A	0.02778
S1_3739764	1	3739764	A	0.93624	G	0.06376		A	0.90741	G	0.09259	A	0.99296	G	0.00704	A	0.97222	G	0.02778
S1_3739766	1	3739766	A	0.93624	T	0.06376		A	0.90741	T	0.09259	A	0.99296	T	0.00704	A	0.97222	T	0.02778
S1_3739769	1	3739769	A	0.93624	G	0.06376		A	0.90741	G	0.09259	A	0.99296	G	0.00704	A	0.97222	G	0.02778
S1_3739770	1	3739770	C	0.93624	G	0.06376		C	0.90741	G	0.09259	C	0.99296	G	0.00704	C	0.97222	G	0.02778
S1_3739771	1	3739771	G	0.93624	C	0.06376		G	0.90741	C	0.09259	G	0.99296	C	0.00704	G	0.97222	C	0.02778
S1_3739773	1	3739773	C	0.93624	G	0.06376		C	0.90741	G	0.09259	C	0.99296	G	0.00704	C	0.97222	G	0.02778
S1_3739774	1	3739774	G	0.93624	A	0.06376		G	0.90741	A	0.09259	G	0.99296	A	0.00704	G	0.97222	A	0.02778
S1_3739776	1	3739776	C	0.93792	G	0.06208		C	0.91005	G	0.08995	C	0.99296	G	0.00704	C	0.97222	G	0.02778
S1_3739777	1	3739777	T	0.93624	A	0.06376		T	0.90741	A	0.09259	T	0.99296	A	0.00704	T	0.97222	A	0.02778
S1_3739778	1	3739778	C	0.93624	A	0.06376		C	0.90741	A	0.09259	C	0.99296	A	0.00704	C	0.97222	A	0.02778
S1_3739781	1	3739781	C	0.93624	T	0.06376		C	0.90741	T	0.09259	C	0.99296	T	0.00704	C	0.97222	T	0.02778
S1_3739861	1	3739861	A	0.73993	G	0.26007		A	0.73016	G	0.26984	A	0.97887	G	0.02113	G	0.65278	A	0.34722
S1_3741766	1	3741766	G	0.94799	A	0.05201		G	0.92063	A	0.07937	G	1	NA	0	G	0.98611	A	0.01389
S1_3741991	1	3741991	C	0.53356	T	0.46644		C	0.67196	T	0.32804	T	0.9507	C	0.0493	C	0.73611	T	0.26389
S1_3741995	1	3741995	T	0.53859	C	0.46141		T	0.67196	C	0.32804	C	0.92254	T	0.07746	T	0.72222	C	0.27778
S1_3742006	1	3742006	C	0.53188	G	0.46812		C	0.67196	G	0.32804	G	0.9507	C	0.0493	C	0.72222	G	0.27778
S1_3742325	1	3742325	G	0.93792	A	0.06208		G	0.90741	A	0.09259	G	1	NA	0	G	0.97222	A	0.02778
S1_3742338	1	3742338	G	0.94295	A	0.05705		G	0.91005	A	0.08995	G	1	NA	0	G	1	NA	0
S1_3742357	1	3742357	G	0.94295	A	0.05705		G	0.91005	A	0.08995	G	1	NA	0	G	1	NA	0
S1_3742387	1	3742387	C	0.94295	T	0.05705		C	0.91005	T	0.08995	C	1	NA	0	C	1	NA	0
S1_3742407	1	3742407	C	0.94295	T	0.05705		C	0.91005	T	0.08995	C	1	NA	0	C	1	NA	0
S1_3742409	1	3742409	A	0.93624	G	0.06376		A	0.89947	G	0.10053	A	1	NA	0	A	1	NA	0
S1_3830498	1	3830498	T	0.71141	G	0.28859		T	0.58201	G	0.41799	T	0.92254	G	0.07746	T	0.95833	G	0.04167
S1_3830510	1	3830510	T	0.93624	C	0.06376		T	0.91534	C	0.08466	T	0.95775	C	0.04225	T	1	NA	0
S1_3830527	1	3830527	A	0.75503	G	0.24497		A	0.6455	G	0.3545	A	0.92254	G	0.07746	A	0.98611	G	0.01389
S1_3830528	1	3830528	A	0.75503	T	0.24497		A	0.6455	T	0.3545	A	0.92254	T	0.07746	A	0.98611	T	0.01389
S1_3878484	1	3878484	A	0.92953	G	0.07047		A	0.89153	G	0.10847	A	1	NA	0	A	0.98611	G	0.01389
S1_3878526	1	3878526	C	0.65268	A	0.34732		C	0.73016	A	0.26984	A	0.69014	C	0.30986	C	0.90278	A	0.09722
S1_3878654	1	3878654	T	0.7802	C	0.2198		T	0.67989	C	0.32011	T	0.97887	C	0.02113	T	0.91667	C	0.08333
S1_3878660	1	3878660	T	0.7802	C	0.2198		T	0.67989	C	0.32011	T	0.97887	C	0.02113	T	0.91667	C	0.08333
S1_3878663	1	3878663	C	0.76846	G	0.23154		C	0.7672	G	0.2328	C	0.74648	G	0.25352	C	0.80556	G	0.19444
S1_3878665	1	3878665	T	0.76846	A	0.23154		T	0.7672	A	0.2328	T	0.74648	A	0.25352	T	0.80556	A	0.19444
S1_3878666	1	3878666	T	0.76846	C	0.23154		T	0.7672	C	0.2328	T	0.74648	C	0.25352	T	0.80556	C	0.19444
S1_3878676	1	3878676	C	0.84228	G	0.15772		C	0.87566	G	0.12434	C	0.98592	G	0.01408	G	0.58333	C	0.41667
S1_3878678	1	3878678	C	0.8406	T	0.1594		C	0.87302	T	0.12698	C	0.98592	T	0.01408	T	0.58333	C	0.41667
S1_3878680	1	3878680	C	0.8406	T	0.1594		C	0.87302	T	0.12698	C	0.98592	T	0.01408	T	0.58333	C	0.41667
S1_3878685	1	3878685	C	0.64933	T	0.35067		C	0.74603	T	0.25397	T	0.72535	C	0.27465	C	0.875	T	0.125
S1_3878690	1	3878690	C	0.84228	T	0.15772		C	0.87566	T	0.12434	C	0.98592	T	0.01408	T	0.58333	C	0.41667
S1_3878696	1	3878696	T	0.94631	C	0.05369		T	0.91799	C	0.08201	T	1	NA	0	T	0.98611	C	0.01389
S1_3878697	1	3878697	C	0.94631	T	0.05369		C	0.91799	T	0.08201	C	1	NA	0	C	0.98611	T	0.01389
S1_3886280	1	3886280	T	0.82215	C	0.17785		T	0.74074	C	0.25926	T	0.96479	C	0.03521	T	0.97222	C	0.02778
S1_3886283	1	3886283	C	0.80369	T	0.19631		C	0.83069	T	0.16931	C	0.73944	T	0.26056	C	0.77778	T	0.22222
S1_3889222	1	3889222	T	0.89094	G	0.10906		T	0.84921	G	0.15079	T	0.97887	G	0.02113	T	0.93056	G	0.06944
S1_3889273	1	3889273	A	0.83221	T	0.16779		A	0.98942	T	0.01058	T	0.65493	A	0.34507	A	0.95833	T	0.04167
S1_3889306	1	3889306	T	0.6594	C	0.3406		T	0.61905	C	0.38095	T	0.94366	C	0.05634	C	0.66667	T	0.33333
S1_3889314	1	3889314	C	0.82215	T	0.17785		C	0.84921	T	0.15079	C	0.73944	T	0.26056	C	0.83333	T	0.16667
S1_3889317	1	3889317	T	0.56376	C	0.43624		C	0.52646	T	0.47354	T	0.94366	C	0.05634	C	0.69444	T	0.30556
S1_4018266	1	4018266	T	0.5302	C	0.4698		C	0.56349	T	0.43651	T	0.93662	C	0.06338	C	0.75	T	0.25
S1_4018268	1	4018268	T	0.5302	C	0.4698		C	0.56349	T	0.43651	T	0.93662	C	0.06338	C	0.75	T	0.25
S1_4018269	1	4018269	A	0.5302	G	0.4698		G	0.56349	A	0.43651	A	0.93662	G	0.06338	G	0.75	A	0.25
S1_4018270	1	4018270	T	0.5302	G	0.4698		G	0.56349	T	0.43651	T	0.93662	G	0.06338	G	0.75	T	0.25
S1_4018272	1	4018272	T	0.5302	G	0.4698		G	0.56349	T	0.43651	T	0.93662	G	0.06338	G	0.75	T	0.25
S1_4018273	1	4018273	T	0.57383	G	0.42617		T	0.50265	G	0.49735	T	0.93662	G	0.06338	G	0.73611	T	0.26389
S1_4018276	1	4018276	A	0.5302	G	0.4698		G	0.56349	A	0.43651	A	0.93662	G	0.06338	G	0.75	A	0.25
S1_4018277	1	4018277	C	0.52013	G	0.47987		G	0.57937	C	0.42063	C	0.93662	G	0.06338	G	0.75	C	0.25
S1_4018519	1	4018519	G	0.80705	T	0.19295		G	0.82804	T	0.17196	G	0.98592	T	0.01408	T	0.625	G	0.375
S1_4021472	1	4021472	T	0.64933	G	0.35067		T	0.72487	G	0.27513	G	0.69718	T	0.30282	T	0.91667	G	0.08333
S1_4021550	1	4021550	G	0.62919	C	0.37081		G	0.6746	C	0.3254	G	0.73239	C	0.26761	C	0.79167	G	0.20833
S1_4021601	1	4021601	T	0.50336	G	0.49664		T	0.6164	G	0.3836	G	0.71831	T	0.28169	G	0.63889	T	0.36111
S1_4022585	1	4022585	C	0.86409	T	0.13591		C	0.80423	T	0.19577	C	0.98592	T	0.01408	C	0.93056	T	0.06944
S1_4040134	1	4040134	C	0.66611	T	0.33389		C	0.64021	T	0.35979	C	0.6831	T	0.3169	C	0.75	T	0.25
S1_4040233	1	4040233	G	0.89094	A	0.10906		G	0.83862	A	0.16138	G	0.98592	A	0.01408	G	0.97222	A	0.02778
S1_4040251	1	4040251	T	0.72315	C	0.27685		T	0.70635	C	0.29365	T	0.97183	C	0.02817	C	0.65278	T	0.34722
S1_4040654	1	4040654	C	0.71477	T	0.28523		C	0.69312	T	0.30688	C	0.97183	T	0.02817	T	0.65278	C	0.34722
S1_4040682	1	4040682	A	0.71477	G	0.28523		A	0.69312	G	0.30688	A	0.97183	G	0.02817	G	0.65278	A	0.34722
S1_4040810	1	4040810	T	0.88255	G	0.11745		T	0.82804	G	0.17196	T	0.98592	G	0.01408	T	0.95833	G	0.04167
S1_4040811	1	4040811	T	0.79698	C	0.20302		T	0.92593	C	0.07407	C	0.64789	T	0.35211	T	0.98611	C	0.01389
S1_4040868	1	4040868	T	0.55201	G	0.44799		G	0.54233	T	0.45767	T	0.97183	G	0.02817	G	0.75	T	0.25
S1_4040870	1	4040870	T	0.7953	C	0.2047		T	0.92593	C	0.07407	C	0.65493	T	0.34507	T	0.98611	C	0.01389
S1_4040882	1	4040882	T	0.7349	A	0.2651		T	0.72222	A	0.27778	T	0.97887	A	0.02113	A	0.65278	T	0.34722
S1_4042930	1	4042930	T	0.78188	G	0.21812		T	0.9127	G	0.0873	G	0.65493	T	0.34507	T	0.94444	G	0.05556
S1_4042934	1	4042934	G	0.80034	A	0.19966		G	0.93386	A	0.06614	A	0.65493	G	0.34507	G	0.98611	A	0.01389
S1_4042967	1	4042967	T	0.92785	A	0.07215		T	0.89153	A	0.10847	T	1	NA	0	T	0.97222	A	0.02778
S1_4042975	1	4042975	G	0.77181	A	0.22819		G	0.66667	A	0.33333	G	0.98592	A	0.01408	G	0.90278	A	0.09722
S1_4042979	1	4042979	G	0.79027	C	0.20973		G	0.80423	C	0.19577	G	0.96479	C	0.03521	C	0.59722	G	0.40278
S1_4045332	1	4045332	C	0.7198	G	0.2802		C	0.59524	G	0.40476	C	0.97887	G	0.02113	C	0.84722	G	0.15278
S1_4053253	1	4053253	G	0.66611	C	0.33389		G	0.63492	C	0.36508	G	0.71127	C	0.28873	G	0.73611	C	0.26389
S1_4054150	1	4054150	C	0.7802	T	0.2198		C	0.78836	T	0.21164	C	0.98592	T	0.01408	T	0.63889	C	0.36111
S1_4054184	1	4054184	G	0.73993	A	0.26007		G	0.73545	A	0.26455	G	0.72535	A	0.27465	G	0.79167	A	0.20833
S1_4054861	1	4054861	C	0.8104	G	0.1896		C	0.72222	G	0.27778	C	0.99296	G	0.00704	C	0.90278	G	0.09722
S1_4055044	1	4055044	G	0.73658	C	0.26342		G	0.7328	C	0.2672	G	0.97887	C	0.02113	C	0.68056	G	0.31944
S1_4055146	1	4055146	C	0.6896	G	0.3104		C	0.65873	G	0.34127	C	0.72535	G	0.27465	C	0.76389	G	0.23611
S1_4055150	1	4055150	G	0.90436	C	0.09564		G	0.84921	C	0.15079	G	1	NA	0	G	1	NA	0
S1_4055153	1	4055153	G	0.90604	A	0.09396		G	0.85185	A	0.14815	G	1	NA	0	G	1	NA	0
S1_4055200	1	4055200	G	0.78523	C	0.21477		G	0.7037	C	0.2963	G	0.96479	C	0.03521	G	0.84722	C	0.15278
S1_4055210	1	4055210	T	0.81544	G	0.18456		T	0.96561	G	0.03439	G	0.65493	T	0.34507	T	0.94444	G	0.05556
S1_4055218	1	4055218	C	0.70638	T	0.29362		C	0.67725	T	0.32275	C	0.72535	T	0.27465	C	0.80556	T	0.19444
S1_4055496	1	4055496	G	0.9396	T	0.0604		G	0.90741	T	0.09259	G	0.99296	T	0.00704	G	1	NA	0
S1_4055521	1	4055521	A	0.55034	G	0.44966		A	0.7037	G	0.2963	G	0.71831	A	0.28169	G	0.70833	A	0.29167
S1_4055524	1	4055524	G	0.73658	A	0.26342		G	0.75132	A	0.24868	G	0.93662	A	0.06338	A	0.70833	G	0.29167
S1_4056057	1	4056057	T	0.81711	C	0.18289		T	0.84656	C	0.15344	T	0.72535	C	0.27465	T	0.83333	C	0.16667
S1_4056065	1	4056065	G	0.62416	A	0.37584		G	0.58466	A	0.41534	G	0.67606	A	0.32394	G	0.72222	A	0.27778
S1_4056076	1	4056076	C	0.91611	G	0.08389		C	0.89153	G	0.10847	C	0.96479	G	0.03521	C	0.94444	G	0.05556
S1_4056115	1	4056115	G	0.93792	T	0.06208		G	0.91534	T	0.08466	G	0.96479	T	0.03521	G	1	NA	0
S1_4056500	1	4056500	T	0.68624	C	0.31376		T	0.65344	C	0.34656	T	0.95775	C	0.04225	C	0.65278	T	0.34722
S1_4056525	1	4056525	G	0.70134	A	0.29866		G	0.67725	A	0.32275	G	0.95775	A	0.04225	A	0.65278	G	0.34722
S1_4056526	1	4056526	T	0.71812	A	0.28188		T	0.70106	A	0.29894	T	0.96479	A	0.03521	A	0.65278	T	0.34722
S1_4056530	1	4056530	G	0.63087	T	0.36913		G	0.57407	T	0.42593	G	0.93662	T	0.06338	T	0.65278	G	0.34722
S1_4056657	1	4056657	C	0.76342	A	0.23658		C	0.76455	A	0.23545	C	0.73944	A	0.26056	C	0.79167	A	0.20833
S1_4057500	1	4057500	G	0.77685	A	0.22315		G	0.69577	A	0.30423	G	0.9507	A	0.0493	G	0.84722	A	0.15278
S1_4057581	1	4057581	G	0.66946	A	0.33054		G	0.65608	A	0.34392	G	0.67606	A	0.32394	G	0.70833	A	0.29167
S1_4057666	1	4057666	C	0.81879	A	0.18121		C	0.8545	A	0.1455	C	0.72535	A	0.27465	C	0.80556	A	0.19444
S1_4057706	1	4057706	C	0.66275	G	0.33725		C	0.63228	G	0.36772	C	0.6831	G	0.3169	C	0.76389	G	0.23611
S1_4057926	1	4057926	G	0.83389	C	0.16611		G	0.75926	C	0.24074	G	0.96479	C	0.03521	G	0.95833	C	0.04167
S1_4057959	1	4057959	C	0.82215	T	0.17785		C	0.85979	T	0.14021	C	0.71831	T	0.28169	C	0.81944	T	0.18056
S1_4059498	1	4059498	C	0.8406	T	0.1594		C	0.87566	T	0.12434	C	0.73944	T	0.26056	C	0.84722	T	0.15278
S1_4059517	1	4059517	T	0.50168	C	0.49832		T	0.62963	C	0.37037	C	0.71831	T	0.28169	C	0.72222	T	0.27778
S1_4059520	1	4059520	G	0.50336	A	0.49664		A	0.62169	G	0.37831	G	0.71831	A	0.28169	G	0.72222	A	0.27778
S1_4060882	1	4060882	G	0.76174	C	0.23826		G	0.77249	C	0.22751	G	0.69718	C	0.30282	G	0.81944	C	0.18056
S1_4062718	1	4062718	C	0.90268	T	0.09732		C	0.86508	T	0.13492	C	0.99296	T	0.00704	C	0.93056	T	0.06944
S1_4123170	1	4123170	G	0.84899	T	0.15101		G	0.89683	T	0.10317	G	0.98592	T	0.01408	T	0.63889	G	0.36111
S1_4123201	1	4123201	A	0.81879	T	0.18121		A	0.84921	T	0.15079	A	0.98592	T	0.01408	T	0.63889	A	0.36111
S1_4133029	1	4133029	C	0.65436	G	0.34564		C	0.52381	G	0.47619	C	0.89437	G	0.10563	C	0.84722	G	0.15278
S1_4133088	1	4133088	C	0.66779	T	0.33221		C	0.53175	T	0.46825	C	0.90845	T	0.09155	C	0.88889	T	0.11111
S1_4150697	1	4150697	G	0.78691	T	0.21309		G	0.79101	T	0.20899	G	0.75352	T	0.24648	G	0.81944	T	0.18056
S1_4150698	1	4150698	G	0.81376	A	0.18624		G	0.84392	A	0.15608	G	0.98592	A	0.01408	A	0.66667	G	0.33333
S1_4163141	1	4163141	C	0.78188	T	0.21812		C	0.78042	T	0.21958	C	0.75352	T	0.24648	C	0.84722	T	0.15278
S1_4163146	1	4163146	G	0.78188	T	0.21812		G	0.78042	T	0.21958	G	0.75352	T	0.24648	G	0.84722	T	0.15278
S1_4173183	1	4173183	C	0.82886	A	0.17114		C	0.96561	A	0.03439	A	0.62676	C	0.37324	C	1	NA	0
S1_4173199	1	4173199	T	0.80705	G	0.19295		T	0.8254	G	0.1746	T	0.74648	G	0.25352	T	0.83333	G	0.16667
S1_4173235	1	4173235	C	0.79195	T	0.20805		C	0.80423	T	0.19577	C	0.74648	T	0.25352	C	0.81944	T	0.18056
S1_4187083	1	4187083	T	0.78523	C	0.21477		T	0.78571	C	0.21429	T	0.75352	C	0.24648	T	0.84722	C	0.15278
S1_4187089	1	4187089	T	0.80369	C	0.19631		T	0.81217	C	0.18783	T	0.75352	C	0.24648	T	0.84722	C	0.15278
S1_4187111	1	4187111	C	0.78523	T	0.21477		C	0.78571	T	0.21429	C	0.75352	T	0.24648	C	0.84722	T	0.15278
S1_4187113	1	4187113	A	0.78188	G	0.21812		A	0.78571	G	0.21429	A	0.73944	G	0.26056	A	0.84722	G	0.15278
S1_4187348	1	4187348	G	0.78523	A	0.21477		G	0.79101	A	0.20899	G	0.75352	A	0.24648	G	0.81944	A	0.18056
S1_4187350	1	4187350	G	0.78523	T	0.21477		G	0.79101	T	0.20899	G	0.75352	T	0.24648	G	0.81944	T	0.18056
S1_4187467	1	4187467	A	0.80369	G	0.19631		A	0.83598	G	0.16402	A	0.97887	G	0.02113	G	0.68056	A	0.31944
S1_4188364	1	4188364	C	0.7802	G	0.2198		C	0.80159	G	0.19841	C	0.97887	G	0.02113	G	0.69444	C	0.30556
S1_4211185	1	4211185	C	0.7953	T	0.2047		C	0.8254	T	0.1746	C	0.97887	T	0.02113	T	0.69444	C	0.30556
S1_4241885	1	4241885	C	0.8943	A	0.1057		C	0.88624	A	0.11376	C	0.88028	A	0.11972	C	0.95833	A	0.04167
S1_4241933	1	4241933	G	0.65268	C	0.34732		G	0.69312	C	0.30688	C	0.60563	G	0.39437	G	0.94444	C	0.05556
S1_4241970	1	4241970	G	0.55537	A	0.44463		G	0.56349	A	0.43651	A	0.64085	G	0.35915	G	0.88889	A	0.11111
S1_4242026	1	4242026	C	0.90604	G	0.09396		C	0.90212	G	0.09788	C	0.88028	G	0.11972	C	0.97222	G	0.02778
S1_4242027	1	4242027	A	0.8943	G	0.1057		A	0.88624	G	0.11376	A	0.88028	G	0.11972	A	0.95833	G	0.04167
S1_4242028	1	4242028	C	0.90604	T	0.09396		C	0.90212	T	0.09788	C	0.88028	T	0.11972	C	0.97222	T	0.02778
S1_4242035	1	4242035	T	0.90772	A	0.09228		T	0.90476	A	0.09524	T	0.88028	A	0.11972	T	0.97222	A	0.02778
S1_4242037	1	4242037	T	0.90436	C	0.09564		T	0.89947	C	0.10053	T	0.88028	C	0.11972	T	0.97222	C	0.02778
S1_4242039	1	4242039	G	0.90604	C	0.09396		G	0.90212	C	0.09788	G	0.88028	C	0.11972	G	0.97222	C	0.02778
S1_4242042	1	4242042	G	0.90604	C	0.09396		G	0.90212	C	0.09788	G	0.88028	C	0.11972	G	0.97222	C	0.02778
S1_4242043	1	4242043	T	0.90604	C	0.09396		T	0.90212	C	0.09788	T	0.88028	C	0.11972	T	0.97222	C	0.02778
S1_4242046	1	4242046	G	0.90604	C	0.09396		G	0.90212	C	0.09788	G	0.88028	C	0.11972	G	0.97222	C	0.02778
S1_4242047	1	4242047	C	0.5604	T	0.4396		C	0.56614	T	0.43386	T	0.61972	C	0.38028	C	0.88889	T	0.11111
S1_4242048	1	4242048	T	0.90604	A	0.09396		T	0.90212	A	0.09788	T	0.88028	A	0.11972	T	0.97222	A	0.02778
S1_4243106	1	4243106	T	0.78523	C	0.21477		T	0.7963	C	0.2037	T	0.74648	C	0.25352	T	0.79167	C	0.20833
S1_4243126	1	4243126	A	0.89933	T	0.10067		A	0.89153	T	0.10847	A	0.88028	T	0.11972	A	0.97222	T	0.02778
S1_4246336	1	4246336	C	0.93456	A	0.06544		C	0.89947	A	0.10053	C	1	NA	0	C	0.98611	A	0.01389
S1_4246347	1	4246347	C	0.68792	A	0.31208		C	0.66402	A	0.33598	C	0.97887	A	0.02113	A	0.73611	C	0.26389
S1_4247435	1	4247435	G	0.86913	A	0.13087		G	0.84921	A	0.15079	G	0.88028	A	0.11972	G	0.94444	A	0.05556
S1_4247531	1	4247531	A	0.52349	G	0.47651		G	0.56614	A	0.43386	A	0.62676	G	0.37324	A	0.76389	G	0.23611
S1_4251025	1	4251025	T	0.72315	C	0.27685		T	0.79365	C	0.20635	C	0.57042	T	0.42958	T	0.91667	C	0.08333
S1_4251035	1	4251035	A	0.71477	G	0.28523		A	0.78042	G	0.21958	G	0.57042	A	0.42958	A	0.93056	G	0.06944
S1_4268996	1	4268996	C	0.55872	T	0.44128		C	0.74339	T	0.25661	T	0.70423	C	0.29577	T	0.875	C	0.125
S1_4288358	1	4288358	G	0.84564	C	0.15436		G	0.97354	C	0.02646	C	0.55634	G	0.44366	G	0.97222	C	0.02778
S1_4290135	1	4290135	C	0.58054	T	0.41946		C	0.62169	T	0.37831	C	0.69014	T	0.30986	T	0.83333	C	0.16667
S1_4292194	1	4292194	T	0.59564	A	0.40436		A	0.54233	T	0.45767	T	0.8169	A	0.1831	T	0.86111	A	0.13889
S1_4305653	1	4305653	C	0.75168	T	0.24832		C	0.64021	T	0.35979	C	0.92958	T	0.07042	C	0.97222	T	0.02778
S1_4305851	1	4305851	G	0.74832	A	0.25168		G	0.63492	A	0.36508	G	0.92958	A	0.07042	G	0.97222	A	0.02778
S1_4305886	1	4305886	G	0.82215	T	0.17785		G	0.93651	T	0.06349	T	0.53521	G	0.46479	G	0.93056	T	0.06944
S1_4305931	1	4305931	G	0.88423	A	0.11577		G	0.86508	A	0.13492	G	0.90141	A	0.09859	G	0.94444	A	0.05556
S1_4305933	1	4305933	C	0.60738	T	0.39262		C	0.6455	T	0.3545	C	0.73944	T	0.26056	T	0.83333	C	0.16667
S1_4305935	1	4305935	G	0.60906	A	0.39094		G	0.6455	A	0.3545	G	0.74648	A	0.25352	A	0.83333	G	0.16667
S1_4306045	1	4306045	G	0.88758	C	0.11242		G	0.87302	C	0.12698	G	0.89437	C	0.10563	G	0.94444	C	0.05556
S1_4306265	1	4306265	G	0.85906	A	0.14094		G	0.96825	A	0.03175	A	0.50704	G	0.49296	G	1	NA	0
S1_4306269	1	4306269	G	0.68792	A	0.31208		G	0.56085	A	0.43915	G	0.90845	A	0.09155	G	0.91667	A	0.08333
S1_4306819	1	4306819	T	0.64933	C	0.35067		T	0.69577	C	0.30423	C	0.60563	T	0.39437	T	0.90278	C	0.09722
S1_4307449	1	4307449	C	0.8406	G	0.1594		C	0.9418	G	0.0582	G	0.50704	C	0.49296	C	0.98611	G	0.01389
S1_4309213	1	4309213	G	0.71477	A	0.28523		G	0.77513	A	0.22487	A	0.57042	G	0.42958	G	0.95833	A	0.04167
S1_4312535	1	4312535	T	0.53188	C	0.46812		C	0.55026	T	0.44974	T	0.61972	C	0.38028	T	0.76389	C	0.23611
S1_4312551	1	4312551	T	0.86242	C	0.13758		T	0.81217	C	0.18783	T	0.94366	C	0.05634	T	0.97222	C	0.02778
S1_4356051	1	4356051	T	0.68456	C	0.31544		T	0.67989	C	0.32011	T	0.66901	C	0.33099	T	0.73611	C	0.26389
S1_4356080	1	4356080	T	0.91611	C	0.08389		T	0.9127	C	0.0873	T	0.90845	C	0.09155	T	0.94444	C	0.05556
S1_4356327	1	4356327	T	0.72819	A	0.27181		T	0.71429	A	0.28571	T	0.70423	A	0.29577	T	0.84722	A	0.15278
S1_4356333	1	4356333	T	0.71309	A	0.28691		T	0.69577	A	0.30423	T	0.70423	A	0.29577	T	0.81944	A	0.18056
S1_4356991	1	4356991	A	0.53691	G	0.46309		A	0.52116	G	0.47884	G	0.53521	A	0.46479	A	0.75	G	0.25
S1_4358623	1	4358623	G	0.80201	T	0.19799		G	0.8254	T	0.1746	G	0.74648	T	0.25352	G	0.79167	T	0.20833
S1_4358624	1	4358624	G	0.86913	A	0.13087		G	0.83069	A	0.16931	G	0.92254	A	0.07746	G	0.95833	A	0.04167
S1_4358886	1	4358886	G	0.77349	A	0.22651		G	0.81217	A	0.18783	G	0.92254	A	0.07746	A	0.69444	G	0.30556
S1_4358892	1	4358892	A	0.77013	G	0.22987		A	0.80952	G	0.19048	A	0.91549	G	0.08451	G	0.69444	A	0.30556
S1_4358917	1	4358917	A	0.7953	G	0.2047		A	0.83069	G	0.16931	A	0.59859	G	0.40141	A	0.98611	G	0.01389
S1_4445279	1	4445279	T	0.71141	C	0.28859		T	0.75397	C	0.24603	C	0.51408	T	0.48592	T	0.91667	C	0.08333
S1_4445292	1	4445292	C	0.70134	T	0.29866		C	0.75132	T	0.24868	T	0.55634	C	0.44366	C	0.93056	T	0.06944
S1_4446759	1	4446759	C	0.56544	T	0.43456		C	0.56085	T	0.43915	T	0.58451	C	0.41549	C	0.875	T	0.125
S1_4446829	1	4446829	G	0.8104	T	0.1896		G	0.75132	T	0.24868	G	0.90845	T	0.09155	G	0.91667	T	0.08333
S1_4446840	1	4446840	G	0.91946	T	0.08054		G	0.88624	T	0.11376	G	0.97183	T	0.02817	G	0.98611	T	0.01389
S1_4447012	1	4447012	C	0.93624	T	0.06376		C	0.91534	T	0.08466	C	0.96479	T	0.03521	C	0.98611	T	0.01389
S1_4451008	1	4451008	C	0.94799	A	0.05201		C	0.93386	A	0.06614	C	0.96479	A	0.03521	C	0.98611	A	0.01389
S1_4451009	1	4451009	A	0.94799	C	0.05201		A	0.93386	C	0.06614	A	0.96479	C	0.03521	A	0.98611	C	0.01389
S1_4451012	1	4451012	A	0.94799	T	0.05201		A	0.93386	T	0.06614	A	0.96479	T	0.03521	A	0.98611	T	0.01389
S1_4451013	1	4451013	G	0.94799	T	0.05201		G	0.93386	T	0.06614	G	0.96479	T	0.03521	G	0.98611	T	0.01389
S1_4451014	1	4451014	G	0.94799	T	0.05201		G	0.93386	T	0.06614	G	0.96479	T	0.03521	G	0.98611	T	0.01389
S1_4451015	1	4451015	G	0.94799	T	0.05201		G	0.93386	T	0.06614	G	0.96479	T	0.03521	G	0.98611	T	0.01389
S1_4451051	1	4451051	C	0.88087	G	0.11913		C	0.85714	G	0.14286	C	0.89437	G	0.10563	C	0.97222	G	0.02778
S1_4452312	1	4452312	T	0.69966	A	0.30034		T	0.71429	A	0.28571	T	0.5493	A	0.4507	T	0.90278	A	0.09722
S1_4453150	1	4453150	C	0.86409	T	0.13591		C	0.80952	T	0.19048	C	0.9507	T	0.0493	C	0.97222	T	0.02778
S1_4453166	1	4453166	G	0.77685	C	0.22315		G	0.77513	C	0.22487	G	0.67606	C	0.32394	G	0.97222	C	0.02778
S1_4453183	1	4453183	G	0.83221	C	0.16779		G	0.76984	C	0.23016	G	0.92958	C	0.07042	G	0.95833	C	0.04167
S1_4453275	1	4453275	C	0.53859	G	0.46141		C	0.5	G	0.5	G	0.56338	C	0.43662	C	0.91667	G	0.08333
S1_4453277	1	4453277	A	0.78188	G	0.21812		A	0.7328	G	0.2672	A	0.83099	G	0.16901	A	0.93056	G	0.06944
S1_4453331	1	4453331	G	0.6745	C	0.3255		G	0.75132	C	0.24868	G	0.73239	C	0.26761	C	0.83333	G	0.16667
S1_4453412	1	4453412	T	0.80369	C	0.19631		T	0.72222	C	0.27778	T	0.92958	C	0.07042	T	0.97222	C	0.02778
S1_4511714	1	4511714	C	0.9094	T	0.0906		C	0.90476	T	0.09524	C	0.89437	T	0.10563	C	0.95833	T	0.04167
S1_4511716	1	4511716	T	0.62919	A	0.37081		T	0.53175	A	0.46825	T	0.73944	A	0.26056	T	0.90278	A	0.09722
S1_4511719	1	4511719	G	0.54195	T	0.45805		T	0.51587	G	0.48413	G	0.83803	T	0.16197	T	0.72222	G	0.27778
S1_4511721	1	4511721	C	0.83557	A	0.16443		C	0.86772	A	0.13228	C	0.98592	A	0.01408	A	0.59722	C	0.40278
S1_4511736	1	4511736	C	0.63255	G	0.36745		C	0.71429	G	0.28571	C	0.67606	G	0.32394	G	0.86111	C	0.13889
S1_4511814	1	4511814	C	0.70134	A	0.29866		C	0.60582	A	0.39418	C	0.83099	A	0.16901	C	0.93056	A	0.06944
S1_4512303	1	4512303	G	0.70805	A	0.29195		G	0.73016	A	0.26984	A	0.5	G	0.5	G	0.98611	A	0.01389
S1_4512314	1	4512314	G	0.82718	A	0.17282		G	0.87831	A	0.12169	G	0.97887	A	0.02113	A	0.69444	G	0.30556
S1_4512331	1	4512331	A	0.82718	G	0.17282		A	0.87831	G	0.12169	A	0.97887	G	0.02113	G	0.69444	A	0.30556
S1_4512337	1	4512337	G	0.83221	A	0.16779		G	0.88095	A	0.11905	G	0.98592	A	0.01408	A	0.69444	G	0.30556
S1_4512613	1	4512613	G	0.74329	T	0.25671		G	0.74074	T	0.25926	G	0.69718	T	0.30282	G	0.83333	T	0.16667
S1_4512618	1	4512618	C	0.91946	T	0.08054		C	0.88624	T	0.11376	C	0.97183	T	0.02817	C	0.98611	T	0.01389
S1_4512620	1	4512620	G	0.73993	T	0.26007		G	0.7381	T	0.2619	G	0.69014	T	0.30986	G	0.83333	T	0.16667
S1_4512634	1	4512634	A	0.73322	T	0.26678		A	0.7328	T	0.2672	A	0.67606	T	0.32394	A	0.83333	T	0.16667
S1_4512687	1	4512687	C	0.85235	T	0.14765		C	0.84921	T	0.15079	C	0.82394	T	0.17606	C	0.93056	T	0.06944
S1_4512689	1	4512689	G	0.88087	A	0.11913		G	0.83598	A	0.16402	G	0.94366	A	0.05634	G	0.98611	A	0.01389
S1_4512837	1	4512837	C	0.86074	T	0.13926		C	0.81481	T	0.18519	C	0.92958	T	0.07042	C	0.95833	T	0.04167
S1_4512838	1	4512838	A	0.86242	C	0.13758		A	0.81746	C	0.18254	A	0.92958	C	0.07042	A	0.95833	C	0.04167
S1_4512839	1	4512839	G	0.86242	T	0.13758		G	0.81746	T	0.18254	G	0.92958	T	0.07042	G	0.95833	T	0.04167
S1_4512876	1	4512876	C	0.80369	A	0.19631		C	0.82275	A	0.17725	C	0.66901	A	0.33099	C	0.97222	A	0.02778
S1_4512877	1	4512877	C	0.71141	T	0.28859		C	0.69312	T	0.30688	C	0.62676	T	0.37324	C	0.97222	T	0.02778
S1_4512878	1	4512878	A	0.92282	C	0.07718		A	0.89947	C	0.10053	A	0.95775	C	0.04225	A	0.97222	C	0.02778
S1_4512896	1	4512896	C	0.83389	A	0.16611		C	0.8836	A	0.1164	C	0.98592	A	0.01408	A	0.69444	C	0.30556
S1_4519305	1	4519305	T	0.90436	A	0.09564		T	0.89947	A	0.10053	T	0.88028	A	0.11972	T	0.97222	A	0.02778
S1_4519320	1	4519320	T	0.85235	C	0.14765		T	0.81746	C	0.18254	T	0.88732	C	0.11268	T	0.97222	C	0.02778
S1_4519928	1	4519928	A	0.76846	G	0.23154		A	0.71958	G	0.28042	A	0.8169	G	0.1831	A	0.91667	G	0.08333
S1_4544604	1	4544604	T	0.78523	G	0.21477		T	0.80952	G	0.19048	T	0.70423	G	0.29577	T	0.80556	G	0.19444
S1_4544628	1	4544628	G	0.58054	A	0.41946		G	0.61905	A	0.38095	G	0.6338	A	0.3662	A	0.70833	G	0.29167
S1_4544630	1	4544630	C	0.58054	T	0.41946		C	0.61905	T	0.38095	C	0.6338	T	0.3662	T	0.70833	C	0.29167
S1_4544634	1	4544634	T	0.58054	C	0.41946		T	0.61905	C	0.38095	T	0.6338	C	0.3662	C	0.70833	T	0.29167
S1_4544708	1	4544708	C	0.90436	A	0.09564		C	0.86243	A	0.13757	C	0.97887	A	0.02113	C	0.97222	A	0.02778
S1_4544712	1	4544712	A	0.73658	C	0.26342		A	0.7328	C	0.2672	A	0.64085	C	0.35915	A	0.93056	C	0.06944
S1_4544713	1	4544713	T	0.71309	C	0.28691		T	0.69841	C	0.30159	T	0.64085	C	0.35915	T	0.91667	C	0.08333
S1_4544792	1	4544792	T	0.83725	A	0.16275		T	0.89418	A	0.10582	T	0.98592	A	0.01408	A	0.70833	T	0.29167
S1_4544802	1	4544802	T	0.55201	C	0.44799		T	0.53175	C	0.46825	C	0.52817	T	0.47183	T	0.79167	C	0.20833
S1_4544805	1	4544805	A	0.78356	C	0.21644		A	0.78836	C	0.21164	A	0.67606	C	0.32394	A	0.95833	C	0.04167
S1_4544807	1	4544807	A	0.69463	C	0.30537		A	0.71164	C	0.28836	A	0.89437	C	0.10563	C	0.75	A	0.25
S1_4544808	1	4544808	T	0.67114	A	0.32886		T	0.69312	A	0.30688	T	0.85211	A	0.14789	A	0.76389	T	0.23611
S1_4544883	1	4544883	T	0.81879	A	0.18121		T	0.83862	A	0.16138	T	0.6831	A	0.3169	T	0.97222	A	0.02778
S1_4545495	1	4545495	C	0.64765	T	0.35235		C	0.70635	T	0.29365	T	0.57746	C	0.42254	C	0.76389	T	0.23611
S1_4545557	1	4545557	C	0.62081	G	0.37919		C	0.66667	G	0.33333	G	0.60563	C	0.39437	C	0.80556	G	0.19444
S1_4547705	1	4547705	T	0.94966	G	0.05034		T	0.95767	G	0.04233	T	0.92958	G	0.07042	T	0.94444	G	0.05556
S1_4547708	1	4547708	A	0.91275	G	0.08725		A	0.8836	G	0.1164	A	0.9507	G	0.0493	A	0.98611	G	0.01389
S1_4547739	1	4547739	A	0.94631	G	0.05369		A	0.9418	G	0.0582	A	0.93662	G	0.06338	A	1	NA	0
S1_4547740	1	4547740	A	0.94631	C	0.05369		A	0.9418	C	0.0582	A	0.93662	C	0.06338	A	1	NA	0
S1_4547743	1	4547743	A	0.94631	T	0.05369		A	0.9418	T	0.0582	A	0.93662	T	0.06338	A	1	NA	0
S1_4547752	1	4547752	T	0.81879	C	0.18121		T	0.7672	C	0.2328	T	0.88028	C	0.11972	T	0.97222	C	0.02778
S1_4547762	1	4547762	C	0.68289	G	0.31711		C	0.61905	G	0.38095	C	0.72535	G	0.27465	C	0.93056	G	0.06944
S1_4547780	1	4547780	C	0.75839	G	0.24161		C	0.72222	G	0.27778	C	0.75352	G	0.24648	C	0.95833	G	0.04167
S1_4547866	1	4547866	C	0.92282	T	0.07718		C	0.9127	T	0.0873	C	0.92254	T	0.07746	C	0.97222	T	0.02778
S1_4547933	1	4547933	C	0.7047	A	0.2953		C	0.69577	A	0.30423	C	0.67606	A	0.32394	C	0.79167	A	0.20833
S1_4548474	1	4548474	A	0.94631	G	0.05369		A	0.92063	G	0.07937	A	0.98592	G	0.01408	A	1	NA	0
S1_4548487	1	4548487	C	0.94463	G	0.05537		C	0.91799	G	0.08201	C	0.98592	G	0.01408	C	1	NA	0
S1_4548642	1	4548642	C	0.61913	T	0.38087		C	0.67989	T	0.32011	C	0.64085	T	0.35915	T	0.70833	C	0.29167
S1_4548737	1	4548737	G	0.91946	C	0.08054		G	0.92328	C	0.07672	G	0.89437	C	0.10563	G	0.94444	C	0.05556
S1_4548765	1	4548765	G	0.64262	T	0.35738		G	0.62434	T	0.37566	G	0.5493	T	0.4507	G	0.90278	T	0.09722
S1_4548766	1	4548766	C	0.67282	G	0.32718		C	0.64815	G	0.35185	C	0.58451	G	0.41549	C	0.95833	G	0.04167
S1_4548821	1	4548821	G	0.86577	C	0.13423		G	0.82011	C	0.17989	G	0.92958	C	0.07042	G	0.97222	C	0.02778
S1_4548845	1	4548845	G	0.93121	A	0.06879		G	0.93915	A	0.06085	G	0.89437	A	0.10563	G	0.95833	A	0.04167
S1_4548912	1	4548912	G	0.92953	A	0.07047		G	0.92593	A	0.07407	G	0.92254	A	0.07746	G	0.95833	A	0.04167
S1_4548933	1	4548933	G	0.92785	C	0.07215		G	0.92593	C	0.07407	G	0.91549	C	0.08451	G	0.95833	C	0.04167
S1_4548939	1	4548939	C	0.82886	T	0.17114		C	0.84127	T	0.15873	C	0.71831	T	0.28169	C	0.97222	T	0.02778
S1_4548964	1	4548964	G	0.62081	C	0.37919		G	0.59788	C	0.40212	C	0.5	G	0.5	G	0.95833	C	0.04167
S1_4548965	1	4548965	C	0.61913	A	0.38087		C	0.59788	A	0.40212	A	0.50704	C	0.49296	C	0.95833	A	0.04167
S1_4549147	1	4549147	G	0.94295	A	0.05705		G	0.92063	A	0.07937	G	0.97887	A	0.02113	G	0.98611	A	0.01389
S1_4549698	1	4549698	C	0.75503	T	0.24497		C	0.7672	T	0.2328	C	0.61268	T	0.38732	C	0.95833	T	0.04167
S1_4555565	1	4555565	C	0.81376	G	0.18624		C	0.82804	G	0.17196	C	0.6831	G	0.3169	C	0.98611	G	0.01389
S1_4555579	1	4555579	G	0.7953	C	0.2047		G	0.7963	C	0.2037	G	0.69014	C	0.30986	G	0.98611	C	0.01389
S1_4555623	1	4555623	T	0.83054	C	0.16946		T	0.84127	C	0.15873	T	0.71831	C	0.28169	T	0.98611	C	0.01389
S1_4557453	1	4557453	T	0.50168	G	0.49832		G	0.57672	T	0.42328	T	0.55634	G	0.44366	T	0.77778	G	0.22222
S1_4557454	1	4557454	T	0.54195	G	0.45805		G	0.51058	T	0.48942	T	0.5493	G	0.4507	T	0.77778	G	0.22222
S1_4592961	1	4592961	C	0.6896	T	0.3104		C	0.67196	T	0.32804	C	0.65493	T	0.34507	C	0.83333	T	0.16667
S1_4592962	1	4592962	C	0.69966	T	0.30034		C	0.68783	T	0.31217	C	0.65493	T	0.34507	C	0.83333	T	0.16667
S1_4592965	1	4592965	T	0.90436	G	0.09564		T	0.89947	G	0.10053	T	0.90845	G	0.09155	T	0.91667	G	0.08333
S1_4592974	1	4592974	G	0.69631	A	0.30369		G	0.68783	A	0.31217	G	0.64789	A	0.35211	G	0.81944	A	0.18056
S1_4592990	1	4592990	G	0.60067	A	0.39933		G	0.57143	A	0.42857	G	0.57746	A	0.42254	G	0.77778	A	0.22222
S1_4592994	1	4592994	C	0.69799	G	0.30201		C	0.68783	G	0.31217	C	0.64789	G	0.35211	C	0.83333	G	0.16667
S1_4598307	1	4598307	G	0.55537	A	0.44463		G	0.51587	A	0.48413	G	0.5493	A	0.4507	G	0.76389	A	0.23611
S1_4598468	1	4598468	G	0.62752	A	0.37248		G	0.58466	A	0.41534	G	0.61268	A	0.38732	G	0.875	A	0.125
S1_4598476	1	4598476	C	0.93456	A	0.06544		C	0.92328	A	0.07672	C	0.94366	A	0.05634	C	0.98611	A	0.01389
S1_4598499	1	4598499	G	0.9245	A	0.0755		G	0.90476	A	0.09524	G	0.94366	A	0.05634	G	0.98611	A	0.01389
S1_4598562	1	4598562	G	0.58054	A	0.41946		G	0.54233	A	0.45767	G	0.57746	A	0.42254	G	0.77778	A	0.22222
S1_4598623	1	4598623	A	0.93456	C	0.06544		A	0.91005	C	0.08995	A	0.97183	C	0.02817	A	0.98611	C	0.01389
S1_4599496	1	4599496	C	0.71141	G	0.28859		C	0.7037	G	0.2963	C	0.96479	G	0.03521	G	0.72222	C	0.27778
S1_4599497	1	4599497	A	0.66946	T	0.33054		A	0.63757	T	0.36243	A	0.9507	T	0.0493	T	0.70833	A	0.29167
S1_4599498	1	4599498	G	0.66946	C	0.33054		G	0.63757	C	0.36243	G	0.9507	C	0.0493	C	0.70833	G	0.29167
S1_4599712	1	4599712	A	0.92114	G	0.07886		A	0.88095	G	0.11905	A	0.99296	G	0.00704	A	0.98611	G	0.01389
S1_4601677	1	4601677	C	0.78523	G	0.21477		C	0.87302	G	0.12698	G	0.53521	C	0.46479	C	0.94444	G	0.05556
S1_4601710	1	4601710	G	0.69463	C	0.30537		G	0.67725	C	0.32275	G	0.61972	C	0.38028	G	0.91667	C	0.08333
S1_4601740	1	4601740	G	0.93121	C	0.06879		G	0.91534	C	0.08466	G	0.95775	C	0.04225	G	0.95833	C	0.04167
S1_4601764	1	4601764	G	0.5302	C	0.4698		C	0.54762	G	0.45238	G	0.5493	C	0.4507	G	0.875	C	0.125
S1_4601776	1	4601776	G	0.9094	T	0.0906		G	0.86772	T	0.13228	G	0.97887	T	0.02113	G	0.98611	T	0.01389
S1_4602506	1	4602506	T	0.52013	A	0.47987		A	0.58201	T	0.41799	T	0.58451	A	0.41549	T	0.90278	A	0.09722
S1_4603414	1	4603414	C	0.91611	T	0.08389		C	0.88624	T	0.11376	C	0.9507	T	0.0493	C	1	NA	0
S1_4603415	1	4603415	A	0.91443	G	0.08557		A	0.8836	G	0.1164	A	0.9507	G	0.0493	A	1	NA	0
S1_4603463	1	4603463	T	0.83221	C	0.16779		T	0.77778	C	0.22222	T	0.90141	C	0.09859	T	0.98611	C	0.01389
S1_4603505	1	4603505	T	0.54866	C	0.45134		C	0.50265	T	0.49735	T	0.8662	C	0.1338	C	0.77778	T	0.22222
S1_4606169	1	4606169	C	0.57718	T	0.42282		T	0.51058	C	0.48942	C	0.64085	T	0.35915	C	0.88889	T	0.11111
S1_4606180	1	4606180	G	0.91946	T	0.08054		G	0.8836	T	0.1164	G	0.97183	T	0.02817	G	1	NA	0
S1_4606194	1	4606194	A	0.57718	C	0.42282		C	0.51058	A	0.48942	A	0.64085	C	0.35915	A	0.88889	C	0.11111
S1_4606196	1	4606196	A	0.57718	T	0.42282		T	0.51058	A	0.48942	A	0.64085	T	0.35915	A	0.88889	T	0.11111
S1_4606959	1	4606959	T	0.7047	G	0.2953		T	0.58201	G	0.41799	T	0.92958	G	0.07042	T	0.91667	G	0.08333
S1_4607000	1	4607000	C	0.7047	G	0.2953		C	0.58201	G	0.41799	C	0.92958	G	0.07042	C	0.91667	G	0.08333
S1_4608015	1	4608015	G	0.62919	A	0.37081		G	0.67725	A	0.32275	G	0.71831	A	0.28169	A	0.77778	G	0.22222
S1_4608019	1	4608019	C	0.62919	T	0.37081		C	0.67725	T	0.32275	C	0.71831	T	0.28169	T	0.77778	C	0.22222
S1_4608045	1	4608045	G	0.61577	C	0.38423		G	0.65608	C	0.34392	G	0.71831	C	0.28169	C	0.77778	G	0.22222
S1_4608173	1	4608173	A	0.62416	G	0.37584		A	0.66931	G	0.33069	A	0.71831	G	0.28169	G	0.77778	A	0.22222
S1_4608221	1	4608221	G	0.62081	A	0.37919		G	0.66402	A	0.33598	G	0.71831	A	0.28169	A	0.77778	G	0.22222
S1_4609477	1	4609477	T	0.62752	C	0.37248		T	0.66931	C	0.33069	T	0.71831	C	0.28169	C	0.75	T	0.25
S1_4609633	1	4609633	A	0.58221	G	0.41779		A	0.61111	G	0.38889	A	0.71127	G	0.28873	G	0.79167	A	0.20833
S1_4616910	1	4616910	A	0.7953	C	0.2047		A	0.78836	C	0.21164	A	0.73239	C	0.26761	A	0.95833	C	0.04167
S1_4715771	1	4715771	C	0.7953	T	0.2047		C	0.83333	T	0.16667	C	0.98592	T	0.01408	T	0.76389	C	0.23611
S1_4724664	1	4724664	G	0.54027	A	0.45973		G	0.53704	A	0.46296	G	0.71831	A	0.28169	A	0.77778	G	0.22222
S1_4724724	1	4724724	A	0.73154	G	0.26846		A	0.85979	G	0.14021	G	0.66901	A	0.33099	A	0.83333	G	0.16667
S1_4724733	1	4724733	T	0.68121	G	0.31879		T	0.78307	G	0.21693	G	0.67606	T	0.32394	T	0.83333	G	0.16667
S1_4741870	1	4741870	G	0.9396	T	0.0604		G	0.91534	T	0.08466	G	0.98592	T	0.01408	G	0.98611	T	0.01389
S1_4743378	1	4743378	C	0.75168	T	0.24832		C	0.71429	T	0.28571	C	0.74648	T	0.25352	C	0.94444	T	0.05556
S1_4743379	1	4743379	G	0.75	A	0.25		G	0.71164	A	0.28836	G	0.74648	A	0.25352	G	0.94444	A	0.05556
S1_4748614	1	4748614	A	0.5755	C	0.4245		A	0.60317	C	0.39683	C	0.69718	A	0.30282	A	0.95833	C	0.04167
S1_4748617	1	4748617	C	0.57383	A	0.42617		C	0.60317	A	0.39683	A	0.69718	C	0.30282	C	0.94444	A	0.05556
S1_4748619	1	4748619	C	0.56376	A	0.43624		C	0.58466	A	0.41534	A	0.69718	C	0.30282	C	0.95833	A	0.04167
S1_4748718	1	4748718	C	0.83221	G	0.16779		C	0.84921	G	0.15079	C	0.71127	G	0.28873	C	0.97222	G	0.02778
S1_4748719	1	4748719	G	0.69966	T	0.30034		G	0.69048	T	0.30952	G	0.98592	T	0.01408	T	0.79167	G	0.20833
S1_4748996	1	4748996	C	0.69295	T	0.30705		C	0.68783	T	0.31217	C	0.97183	T	0.02817	T	0.80556	C	0.19444
S1_4749024	1	4749024	C	0.89262	G	0.10738		C	0.85979	G	0.14021	C	0.99296	G	0.00704	C	0.86111	G	0.13889
S1_4749033	1	4749033	G	0.7953	A	0.2047		G	0.78571	A	0.21429	G	0.72535	A	0.27465	G	0.97222	A	0.02778
S1_4749034	1	4749034	A	0.79027	G	0.20973		A	0.77778	G	0.22222	A	0.72535	G	0.27465	A	0.97222	G	0.02778
S1_4749184	1	4749184	C	0.74329	A	0.25671		C	0.63228	A	0.36772	C	0.93662	A	0.06338	C	0.95833	A	0.04167
S1_4749237	1	4749237	T	0.88423	C	0.11577		T	0.83333	C	0.16667	T	0.98592	C	0.01408	T	0.94444	C	0.05556
S1_4749252	1	4749252	T	0.66611	C	0.33389		T	0.50794	C	0.49206	T	0.94366	C	0.05634	T	0.95833	C	0.04167
S1_4749351	1	4749351	C	0.56376	G	0.43624		C	0.71429	G	0.28571	G	0.66901	C	0.33099	G	0.76389	C	0.23611
S1_4749383	1	4749383	C	0.76342	T	0.23658		C	0.65873	T	0.34127	C	0.95775	T	0.04225	C	0.94444	T	0.05556
S1_4749390	1	4749390	T	0.80369	A	0.19631		T	0.82011	A	0.17989	T	0.73239	A	0.26761	T	0.84722	A	0.15278
S1_4749396	1	4749396	T	0.88255	C	0.11745		T	0.83333	C	0.16667	T	0.96479	C	0.03521	T	0.97222	C	0.02778
S1_4749464	1	4749464	G	0.88423	A	0.11577		G	0.82804	A	0.17196	G	0.98592	A	0.01408	G	0.97222	A	0.02778
S1_4749578	1	4749578	C	0.69463	T	0.30537		C	0.66402	T	0.33598	C	0.71831	T	0.28169	C	0.79167	T	0.20833
S1_4749584	1	4749584	G	0.81879	T	0.18121		G	0.85979	T	0.14021	G	0.98592	T	0.01408	T	0.70833	G	0.29167
S1_4749729	1	4749729	A	0.73154	G	0.26846		A	0.8254	G	0.1746	G	0.64789	A	0.35211	A	0.97222	G	0.02778
S1_4751657	1	4751657	A	0.88423	G	0.11577		A	0.85714	G	0.14286	A	0.98592	G	0.01408	A	0.84722	G	0.15278
S1_4752039	1	4752039	G	0.62248	A	0.37752		G	0.66931	A	0.33069	A	0.66901	G	0.33099	G	0.94444	A	0.05556
S1_4752066	1	4752066	C	0.54027	T	0.45973		C	0.55556	T	0.44444	T	0.69718	C	0.30282	C	0.93056	T	0.06944
S1_4752068	1	4752068	A	0.54027	C	0.45973		A	0.55556	C	0.44444	C	0.69718	A	0.30282	A	0.93056	C	0.06944
S1_4752069	1	4752069	T	0.54027	A	0.45973		T	0.55556	A	0.44444	A	0.69718	T	0.30282	T	0.93056	A	0.06944
S1_4752070	1	4752070	G	0.54027	T	0.45973		G	0.55556	T	0.44444	T	0.69718	G	0.30282	G	0.93056	T	0.06944
S1_4752504	1	4752504	A	0.79698	T	0.20302		A	0.79365	T	0.20635	A	0.72535	T	0.27465	A	0.95833	T	0.04167
S1_4752522	1	4752522	C	0.72315	G	0.27685		C	0.83069	G	0.16931	G	0.64789	C	0.35211	C	0.875	G	0.125
S1_4752943	1	4752943	A	0.80369	G	0.19631		A	0.80159	G	0.19841	A	0.73239	G	0.26761	A	0.95833	G	0.04167
S1_4753073	1	4753073	G	0.87752	A	0.12248		G	0.82275	A	0.17725	G	0.98592	A	0.01408	G	0.95833	A	0.04167
S1_4754464	1	4754464	G	0.77685	C	0.22315		G	0.89153	C	0.10847	C	0.62676	G	0.37324	G	0.97222	C	0.02778
S1_4754719	1	4754719	C	0.76678	A	0.23322		C	0.87831	A	0.12169	A	0.6338	C	0.3662	C	0.97222	A	0.02778
S1_4754720	1	4754720	T	0.61913	G	0.38087		T	0.66667	G	0.33333	G	0.66197	T	0.33803	T	0.91667	G	0.08333
S1_4754739	1	4754739	A	0.55034	G	0.44966		A	0.58995	G	0.41005	A	0.6831	G	0.3169	G	0.91667	A	0.08333
S1_4754741	1	4754741	A	0.54866	C	0.45134		A	0.5873	C	0.4127	A	0.6831	C	0.3169	C	0.91667	A	0.08333
S1_4754748	1	4754748	C	0.9396	G	0.0604		C	0.9127	G	0.0873	C	0.98592	G	0.01408	C	0.98611	G	0.01389
S1_4756031	1	4756031	G	0.94631	A	0.05369		G	0.92063	A	0.07937	G	0.98592	A	0.01408	G	1	NA	0
S1_4756042	1	4756042	C	0.94463	T	0.05537		C	0.91799	T	0.08201	C	0.98592	T	0.01408	C	1	NA	0
S1_4757056	1	4757056	T	0.75	C	0.25		T	0.75926	C	0.24074	T	0.69718	C	0.30282	T	0.80556	C	0.19444
S1_4757235	1	4757235	C	0.7047	A	0.2953		C	0.67989	A	0.32011	C	0.70423	A	0.29577	C	0.83333	A	0.16667
S1_4757239	1	4757239	T	0.69799	C	0.30201		T	0.69841	C	0.30159	T	0.93662	C	0.06338	C	0.75	T	0.25
S1_4757244	1	4757244	C	0.80872	T	0.19128		C	0.93651	T	0.06349	T	0.62676	C	0.37324	C	0.98611	T	0.01389
S1_4757277	1	4757277	T	0.80872	C	0.19128		T	0.93651	C	0.06349	C	0.62676	T	0.37324	T	0.98611	C	0.01389
S1_4760083	1	4760083	G	0.80201	C	0.19799		G	0.84392	C	0.15608	G	0.97887	C	0.02113	C	0.75	G	0.25
S1_4764981	1	4764981	C	0.7349	T	0.2651		C	0.62169	T	0.37831	C	0.97887	T	0.02113	C	0.84722	T	0.15278
S1_4766227	1	4766227	G	0.52013	A	0.47987		G	0.51058	A	0.48942	A	0.64085	G	0.35915	G	0.875	A	0.125
S1_4766304	1	4766304	C	0.51174	T	0.48826		C	0.50265	T	0.49735	T	0.64085	C	0.35915	C	0.84722	T	0.15278
S1_4766389	1	4766389	C	0.77685	A	0.22315		C	0.67989	A	0.32011	C	0.98592	A	0.01408	C	0.875	A	0.125
S1_4766429	1	4766429	G	0.79698	A	0.20302		G	0.91799	A	0.08201	A	0.62676	G	0.37324	G	0.98611	A	0.01389
S1_4766436	1	4766436	C	0.66946	T	0.33054		C	0.74603	T	0.25397	T	0.64085	C	0.35915	C	0.86111	T	0.13889
S1_4766455	1	4766455	C	0.80034	A	0.19966		C	0.92328	A	0.07672	A	0.62676	C	0.37324	C	0.98611	A	0.01389
S1_4766734	1	4766734	C	0.86242	G	0.13758		C	0.79365	G	0.20635	C	0.98592	G	0.01408	C	0.98611	G	0.01389
S1_4767789	1	4767789	C	0.82886	A	0.17114		C	0.7619	A	0.2381	C	0.97887	A	0.02113	C	0.875	A	0.125
S1_4772023	1	4772023	C	0.80537	A	0.19463		C	0.80688	A	0.19312	C	0.71127	A	0.28873	C	0.97222	A	0.02778
S1_4772076	1	4772076	C	0.55705	T	0.44295		C	0.65873	T	0.34127	T	0.92958	C	0.07042	C	0.95833	T	0.04167
S1_4772077	1	4772077	G	0.56376	C	0.43624		G	0.66931	C	0.33069	C	0.92958	G	0.07042	G	0.95833	C	0.04167
S1_4772078	1	4772078	C	0.56376	T	0.43624		C	0.66931	T	0.33069	T	0.92958	C	0.07042	C	0.95833	T	0.04167
S1_4772079	1	4772079	C	0.55201	A	0.44799		C	0.65344	A	0.34656	A	0.92958	C	0.07042	C	0.95833	A	0.04167
S1_4772137	1	4772137	C	0.83893	G	0.16107		C	0.89418	G	0.10582	C	0.98592	G	0.01408	G	0.72222	C	0.27778
S1_4772159	1	4772159	G	0.80369	C	0.19631		G	0.93651	C	0.06349	C	0.64789	G	0.35211	G	0.98611	C	0.01389
S1_4772203	1	4772203	G	0.74161	A	0.25839		G	0.84656	A	0.15344	A	0.64789	G	0.35211	G	0.94444	A	0.05556
S1_4772391	1	4772391	C	0.81711	A	0.18289		C	0.95238	A	0.04762	A	0.62676	C	0.37324	C	0.98611	A	0.01389
S1_4979298	1	4979298	T	0.83893	A	0.16107		T	0.76455	A	0.23545	T	0.97183	A	0.02817	T	0.97222	A	0.02778
S1_4981168	1	4981168	G	0.78859	T	0.21141		G	0.91005	T	0.08995	T	0.58451	G	0.41549	G	0.875	T	0.125
S1_4981171	1	4981171	G	0.78859	T	0.21141		G	0.91005	T	0.08995	T	0.58451	G	0.41549	G	0.875	T	0.125
S1_4988756	1	4988756	G	0.54698	A	0.45302		G	0.55556	A	0.44444	G	0.69718	A	0.30282	A	0.79167	G	0.20833
S1_4988822	1	4988822	C	0.54866	A	0.45134		C	0.55291	A	0.44709	C	0.69718	A	0.30282	A	0.76389	C	0.23611
S1_4988834	1	4988834	A	0.53188	C	0.46812		A	0.53175	C	0.46825	A	0.69014	C	0.30986	C	0.77778	A	0.22222
S1_4990561	1	4990561	T	0.92785	C	0.07215		T	0.88889	C	0.11111	T	0.99296	C	0.00704	T	1	NA	0
S1_4990606	1	4990606	G	0.92785	C	0.07215		G	0.88889	C	0.11111	G	0.99296	C	0.00704	G	1	NA	0
S1_4990701	1	4990701	G	0.87584	A	0.12416		G	0.82275	A	0.17725	G	0.97887	A	0.02113	G	0.95833	A	0.04167
S1_4990719	1	4990719	T	0.93289	C	0.06711		T	0.89683	C	0.10317	T	1	NA	0	T	0.98611	C	0.01389
S1_4990727	1	4990727	C	0.93289	G	0.06711		C	0.89683	G	0.10317	C	1	NA	0	C	0.98611	G	0.01389
S1_4990749	1	4990749	C	0.93289	T	0.06711		C	0.89683	T	0.10317	C	1	NA	0	C	0.98611	T	0.01389
S1_4990764	1	4990764	T	0.93121	C	0.06879		T	0.89418	C	0.10582	T	1	NA	0	T	0.98611	C	0.01389
S1_4990776	1	4990776	A	0.93121	G	0.06879		A	0.89418	G	0.10582	A	1	NA	0	A	0.98611	G	0.01389
S1_4995427	1	4995427	C	0.9094	T	0.0906		C	0.87037	T	0.12963	C	0.96479	T	0.03521	C	1	NA	0
S1_4995458	1	4995458	G	0.85403	C	0.14597		G	0.97354	C	0.02646	C	0.53521	G	0.46479	G	0.98611	C	0.01389
S1_4995607	1	4995607	T	0.54866	G	0.45134		G	0.61111	T	0.38889	T	0.85211	G	0.14789	T	0.77778	G	0.22222
S1_4995693	1	4995693	G	0.63758	C	0.36242		G	0.69312	C	0.30688	G	0.69014	C	0.30986	C	0.73611	G	0.26389
S1_4996202	1	4996202	G	0.75839	C	0.24161		G	0.6746	C	0.3254	G	0.90845	C	0.09155	G	0.90278	C	0.09722
S1_4996244	1	4996244	G	0.86074	T	0.13926		G	0.8254	T	0.1746	G	0.89437	T	0.10563	G	0.97222	T	0.02778
S1_4996248	1	4996248	C	0.86074	T	0.13926		C	0.8254	T	0.1746	C	0.89437	T	0.10563	C	0.97222	T	0.02778
S1_4996249	1	4996249	C	0.79362	T	0.20638		C	0.84127	T	0.15873	C	0.57746	T	0.42254	C	0.97222	T	0.02778
S1_4996485	1	4996485	C	0.8255	G	0.1745		C	0.78042	G	0.21958	C	0.8662	G	0.1338	C	0.97222	G	0.02778
S1_4996501	1	4996501	C	0.8557	T	0.1443		C	0.79894	T	0.20106	C	0.93662	T	0.06338	C	0.98611	T	0.01389
S1_4996616	1	4996616	T	0.81711	C	0.18289		T	0.79365	C	0.20635	T	0.85211	C	0.14789	T	0.86111	C	0.13889
S1_4996618	1	4996618	A	0.87752	G	0.12248		A	0.96296	G	0.03704	A	0.59155	G	0.40845	A	0.98611	G	0.01389
S1_4996628	1	4996628	G	0.9094	C	0.0906		G	0.86772	C	0.13228	G	0.98592	C	0.01408	G	0.97222	C	0.02778
S1_4998200	1	4998200	A	0.77852	G	0.22148		A	0.68519	G	0.31481	A	0.93662	G	0.06338	A	0.95833	G	0.04167
S1_4998202	1	4998202	G	0.94631	C	0.05369		G	0.92063	C	0.07937	G	0.98592	C	0.01408	G	1	NA	0
S1_4998220	1	4998220	C	0.91611	T	0.08389		C	0.87566	T	0.12434	C	0.98592	T	0.01408	C	0.98611	T	0.01389
S1_4998542	1	4998542	A	0.64765	G	0.35235		A	0.64286	G	0.35714	A	0.51408	G	0.48592	A	0.93056	G	0.06944
S1_4998725	1	4998725	A	0.92282	T	0.07718		A	0.8836	T	0.1164	A	1	NA	0	A	0.98611	T	0.01389
S1_4998732	1	4998732	T	0.9245	C	0.0755		T	0.8836	C	0.1164	T	1	NA	0	T	1	NA	0
S1_4998749	1	4998749	A	0.78523	C	0.21477		A	0.75132	C	0.24868	A	0.83803	C	0.16197	A	0.84722	C	0.15278
S1_5000888	1	5000888	A	0.93624	T	0.06376		A	0.94709	T	0.05291	A	0.94366	T	0.05634	A	0.875	T	0.125
S1_5000927	1	5000927	C	0.83725	T	0.16275		C	0.78307	T	0.21693	C	0.90845	T	0.09155	C	0.97222	T	0.02778
S1_5000936	1	5000936	A	0.85235	G	0.14765		A	0.80423	G	0.19577	A	0.91549	G	0.08451	A	0.97222	G	0.02778
S1_5000997	1	5000997	T	0.92114	C	0.07886		T	0.90476	C	0.09524	T	0.92958	C	0.07042	T	0.98611	C	0.01389
S1_5001052	1	5001052	C	0.75671	T	0.24329		C	0.67725	T	0.32275	C	0.87324	T	0.12676	C	0.94444	T	0.05556
S1_5001056	1	5001056	T	0.9245	C	0.0755		T	0.90212	C	0.09788	T	0.95775	C	0.04225	T	0.97222	C	0.02778
S1_5001941	1	5001941	C	0.83389	G	0.16611		C	0.78571	G	0.21429	C	0.89437	G	0.10563	C	0.95833	G	0.04167
S1_5001963	1	5001963	C	0.77517	A	0.22483		C	0.70106	A	0.29894	C	0.88732	A	0.11268	C	0.93056	A	0.06944
S1_5001980	1	5001980	T	0.94966	C	0.05034		T	0.93915	C	0.06085	T	0.96479	C	0.03521	T	0.98611	C	0.01389
S1_5002046	1	5002046	A	0.72315	G	0.27685		A	0.79101	G	0.20899	G	0.52817	A	0.47183	A	0.84722	G	0.15278
S1_5002047	1	5002047	A	0.72315	C	0.27685		A	0.79101	C	0.20899	C	0.52817	A	0.47183	A	0.84722	C	0.15278
S1_5002073	1	5002073	C	0.7047	T	0.2953		C	0.76455	T	0.23545	T	0.53521	C	0.46479	C	0.84722	T	0.15278
S1_5002524	1	5002524	G	0.83893	A	0.16107		G	0.7672	A	0.2328	G	0.95775	A	0.04225	G	0.97222	A	0.02778
S1_5003106	1	5003106	A	0.86242	G	0.13758		A	0.84921	G	0.15079	A	0.84507	G	0.15493	A	0.95833	G	0.04167
S1_5003121	1	5003121	G	0.88255	C	0.11745		G	0.91534	C	0.08466	G	0.73944	C	0.26056	G	0.98611	C	0.01389
S1_5006696	1	5006696	A	0.76342	T	0.23658		A	0.69312	T	0.30688	A	0.90141	T	0.09859	A	0.86111	T	0.13889
S1_5006761	1	5006761	A	0.7651	T	0.2349		A	0.69841	T	0.30159	A	0.89437	T	0.10563	A	0.86111	T	0.13889
S1_5006807	1	5006807	G	0.87752	T	0.12248		G	0.8254	T	0.1746	G	0.96479	T	0.03521	G	0.98611	T	0.01389
S1_5006809	1	5006809	T	0.86745	G	0.13255		T	0.84656	G	0.15344	T	0.91549	G	0.08451	T	0.875	G	0.125
S1_5006810	1	5006810	G	0.82047	C	0.17953		G	0.75661	C	0.24339	G	0.90845	C	0.09155	G	0.98611	C	0.01389
S1_5010035	1	5010035	A	0.6745	T	0.3255		A	0.75132	T	0.24868	A	0.70423	T	0.29577	T	0.77778	A	0.22222
S1_5010040	1	5010040	G	0.7802	C	0.2198		G	0.71164	C	0.28836	G	0.8662	C	0.1338	G	0.97222	C	0.02778
S1_5010065	1	5010065	G	0.88591	T	0.11409		G	0.88889	T	0.11111	G	0.88028	T	0.11972	G	0.875	T	0.125
S1_5010438	1	5010438	G	0.84732	T	0.15268		G	0.84127	T	0.15873	G	0.85915	T	0.14085	G	0.86111	T	0.13889
S1_5010452	1	5010452	C	0.82215	A	0.17785		C	0.82275	A	0.17725	C	0.73239	A	0.26761	C	0.98611	A	0.01389
S1_5012424	1	5012424	C	0.70973	T	0.29027		C	0.68783	T	0.31217	C	0.62676	T	0.37324	C	0.97222	T	0.02778
S1_5012438	1	5012438	G	0.93456	T	0.06544		G	0.93122	T	0.06878	G	0.97887	T	0.02113	G	0.875	T	0.125
S1_5012442	1	5012442	G	0.89262	C	0.10738		G	0.85714	C	0.14286	G	0.93662	C	0.06338	G	0.98611	C	0.01389
S1_5013541	1	5013541	A	0.94631	C	0.05369		A	0.93386	C	0.06614	A	0.96479	C	0.03521	A	1	NA	0
S1_5013689	1	5013689	T	0.73826	C	0.26174		T	0.67989	C	0.32011	T	0.83099	C	0.16901	T	0.84722	C	0.15278
S1_5014193	1	5014193	A	0.74497	G	0.25503		A	0.73016	G	0.26984	A	0.6831	G	0.3169	A	0.94444	G	0.05556
S1_5014224	1	5014224	G	0.85906	C	0.14094		G	0.8545	C	0.1455	G	0.80986	C	0.19014	G	0.98611	C	0.01389
S1_5014226	1	5014226	A	0.85906	T	0.14094		A	0.8545	T	0.1455	A	0.80986	T	0.19014	A	0.98611	T	0.01389
S1_5014231	1	5014231	A	0.85906	G	0.14094		A	0.8545	G	0.1455	A	0.80986	G	0.19014	A	0.98611	G	0.01389
S1_5014232	1	5014232	T	0.5604	A	0.4396		T	0.52116	A	0.47884	T	0.53521	A	0.46479	T	0.81944	A	0.18056
S1_5014235	1	5014235	A	0.85906	T	0.14094		A	0.8545	T	0.1455	A	0.80986	T	0.19014	A	0.98611	T	0.01389
S1_5014237	1	5014237	A	0.85906	C	0.14094		A	0.8545	C	0.1455	A	0.80986	C	0.19014	A	0.98611	C	0.01389
S1_5022739	1	5022739	T	0.55705	A	0.44295		T	0.64286	A	0.35714	A	0.5	T	0.5	A	0.76389	T	0.23611
S1_5022783	1	5022783	T	0.93289	A	0.06711		T	0.90476	A	0.09524	T	0.98592	A	0.01408	T	0.98611	A	0.01389
S1_5022784	1	5022784	C	0.93289	T	0.06711		C	0.90476	T	0.09524	C	0.98592	T	0.01408	C	0.98611	T	0.01389
S1_5022786	1	5022786	G	0.93289	C	0.06711		G	0.90476	C	0.09524	G	0.98592	C	0.01408	G	0.98611	C	0.01389
S1_5045536	1	5045536	T	0.62584	C	0.37416		T	0.67725	C	0.32275	T	0.6831	C	0.3169	C	0.75	T	0.25
S1_5045627	1	5045627	T	0.68456	G	0.31544		T	0.7619	G	0.2381	T	0.69718	G	0.30282	G	0.73611	T	0.26389
S1_5045648	1	5045648	T	0.68456	A	0.31544		T	0.7619	A	0.2381	T	0.69718	A	0.30282	A	0.73611	T	0.26389
S1_5045866	1	5045866	C	0.90268	G	0.09732		C	0.85185	G	0.14815	C	0.98592	G	0.01408	C	1	NA	0
S1_5045867	1	5045867	T	0.90268	C	0.09732		T	0.85185	C	0.14815	T	0.98592	C	0.01408	T	1	NA	0
S1_5045868	1	5045868	G	0.90268	C	0.09732		G	0.85185	C	0.14815	G	0.98592	C	0.01408	G	1	NA	0
S1_5046342	1	5046342	C	0.62248	A	0.37752		C	0.67989	A	0.32011	C	0.66901	A	0.33099	A	0.76389	C	0.23611
S1_5055723	1	5055723	G	0.94799	T	0.05201		G	0.92857	T	0.07143	G	0.97887	T	0.02113	G	1	NA	0
S1_5055764	1	5055764	G	0.84228	A	0.15772		G	0.77249	A	0.22751	G	0.95775	A	0.04225	G	0.97222	A	0.02778
S1_5055783	1	5055783	A	0.87248	G	0.12752		A	0.81481	G	0.18519	A	0.97183	G	0.02817	A	0.97222	G	0.02778
S1_5055791	1	5055791	G	0.87081	A	0.12919		G	0.95238	A	0.04762	G	0.66197	A	0.33803	G	0.84722	A	0.15278
S1_5055906	1	5055906	C	0.6896	G	0.3104		C	0.72487	G	0.27513	C	0.51408	G	0.48592	C	0.83333	G	0.16667
S1_5055955	1	5055955	G	0.7349	A	0.2651		G	0.79365	A	0.20635	G	0.82394	A	0.17606	A	0.72222	G	0.27778
S1_5055960	1	5055960	C	0.7349	A	0.2651		C	0.79365	A	0.20635	C	0.82394	A	0.17606	A	0.72222	C	0.27778
S1_5087223	1	5087223	C	0.80201	A	0.19799		C	0.87037	A	0.12963	C	0.57746	A	0.42254	C	0.875	A	0.125
S1_5088575	1	5088575	A	0.76174	G	0.23826		A	0.80952	G	0.19048	A	0.52113	G	0.47887	A	0.98611	G	0.01389
S1_5088598	1	5088598	G	0.52517	C	0.47483		C	0.57672	G	0.42328	G	0.66901	C	0.33099	G	0.76389	C	0.23611
S1_5088613	1	5088613	C	0.81376	T	0.18624		C	0.87566	T	0.12434	C	0.56338	T	0.43662	C	0.98611	T	0.01389
S1_5088833	1	5088833	T	0.60067	C	0.39933		T	0.65608	C	0.34392	C	0.65493	T	0.34507	T	0.79167	C	0.20833
S1_5089129	1	5089129	G	0.7198	A	0.2802		G	0.67725	A	0.32275	G	0.73239	A	0.26761	G	0.90278	A	0.09722
S1_5089486	1	5089486	T	0.59899	C	0.40101		T	0.55556	C	0.44444	T	0.6338	C	0.3662	T	0.76389	C	0.23611
S1_5089488	1	5089488	C	0.60067	T	0.39933		C	0.55556	T	0.44444	C	0.64085	T	0.35915	C	0.76389	T	0.23611
S1_5089571	1	5089571	G	0.78356	C	0.21644		G	0.82011	C	0.17989	G	0.92958	C	0.07042	C	0.68056	G	0.31944
S1_5089583	1	5089583	T	0.73993	A	0.26007		T	0.71164	A	0.28836	T	0.76056	A	0.23944	T	0.83333	A	0.16667
S1_5090718	1	5090718	T	0.89094	G	0.10906		T	0.86243	G	0.13757	T	0.92254	G	0.07746	T	0.97222	G	0.02778
S1_5090719	1	5090719	A	0.89094	C	0.10906		A	0.86243	C	0.13757	A	0.92254	C	0.07746	A	0.97222	C	0.02778
S1_5090728	1	5090728	T	0.89262	A	0.10738		T	0.86508	A	0.13492	T	0.92254	A	0.07746	T	0.97222	A	0.02778
S1_5090751	1	5090751	G	0.79362	A	0.20638		G	0.78042	A	0.21958	G	0.75352	A	0.24648	G	0.94444	A	0.05556
S1_5090765	1	5090765	A	0.93121	G	0.06879		A	0.93386	G	0.06614	A	0.90141	G	0.09859	A	0.97222	G	0.02778
S1_5090773	1	5090773	A	0.88926	G	0.11074		A	0.85979	G	0.14021	A	0.92254	G	0.07746	A	0.97222	G	0.02778
S1_5091854	1	5091854	G	0.79866	A	0.20134		G	0.77249	A	0.22751	G	0.78873	A	0.21127	G	0.94444	A	0.05556
S1_5091858	1	5091858	C	0.7651	G	0.2349		C	0.7328	G	0.2672	C	0.75352	G	0.24648	C	0.94444	G	0.05556
S1_5091864	1	5091864	C	0.53691	G	0.46309		C	0.62698	G	0.37302	C	0.52113	G	0.47887	G	0.875	C	0.125
S1_5092078	1	5092078	C	0.71309	A	0.28691		C	0.74868	A	0.25132	C	0.90141	A	0.09859	A	0.83333	C	0.16667
S1_5223950	1	5223950	C	0.90772	T	0.09228		C	0.8836	T	0.1164	C	0.94366	T	0.05634	C	0.98611	T	0.01389
S1_5224035	1	5224035	T	0.66107	A	0.33893		T	0.64286	A	0.35714	T	0.57746	A	0.42254	T	0.90278	A	0.09722
S1_5245642	1	5245642	A	0.91443	G	0.08557		A	0.91534	G	0.08466	A	0.88732	G	0.11268	A	0.95833	G	0.04167
S1_5245709	1	5245709	C	0.5151	T	0.4849		C	0.57672	T	0.42328	C	0.5493	T	0.4507	T	0.86111	C	0.13889
S1_5245951	1	5245951	G	0.90604	A	0.09396		G	0.89683	A	0.10317	G	0.88732	A	0.11268	G	0.98611	A	0.01389
S1_5245986	1	5245986	C	0.85235	G	0.14765		C	0.87037	G	0.12963	C	0.75352	G	0.24648	C	0.94444	G	0.05556
S1_5246093	1	5246093	C	0.92617	T	0.07383		C	0.94974	T	0.05026	C	0.83803	T	0.16197	C	0.97222	T	0.02778
S1_5246410	1	5246410	G	0.92617	C	0.07383		G	0.90476	C	0.09524	G	0.94366	C	0.05634	G	1	NA	0
S1_5246412	1	5246412	C	0.92617	A	0.07383		C	0.90476	A	0.09524	C	0.94366	A	0.05634	C	1	NA	0
S1_5246415	1	5246415	C	0.89933	T	0.10067		C	0.92857	T	0.07143	C	0.78169	T	0.21831	C	0.97222	T	0.02778
S1_5246419	1	5246419	G	0.52685	T	0.47315		G	0.53704	T	0.46296	G	0.69718	T	0.30282	T	0.84722	G	0.15278
S1_5246908	1	5246908	C	0.82215	T	0.17785		C	0.83598	T	0.16402	C	0.73239	T	0.26761	C	0.91667	T	0.08333
S1_5331887	1	5331887	T	0.61577	G	0.38423		T	0.57672	G	0.42328	T	0.57042	G	0.42958	T	0.88889	G	0.11111
S1_5331897	1	5331897	C	0.61577	T	0.38423		C	0.57672	T	0.42328	C	0.57042	T	0.42958	C	0.88889	T	0.11111
S1_5331903	1	5331903	T	0.62248	C	0.37752		T	0.5873	C	0.4127	T	0.57042	C	0.42958	T	0.88889	C	0.11111
S1_5331909	1	5331909	A	0.62248	G	0.37752		A	0.5873	G	0.4127	A	0.57042	G	0.42958	A	0.88889	G	0.11111
S1_5331911	1	5331911	T	0.56879	C	0.43121		T	0.57143	C	0.42857	C	0.59859	T	0.40141	T	0.86111	C	0.13889
S1_5331932	1	5331932	G	0.67617	A	0.32383		G	0.62963	A	0.37037	G	0.67606	A	0.32394	G	0.90278	A	0.09722
S1_5331936	1	5331936	G	0.56544	C	0.43456		G	0.57407	C	0.42593	C	0.61972	G	0.38028	G	0.875	C	0.125
S1_5331942	1	5331942	C	0.76174	T	0.23826		C	0.79894	T	0.20106	C	0.9507	T	0.0493	T	0.77778	C	0.22222
S1_5331972	1	5331972	G	0.70638	A	0.29362		G	0.66138	A	0.33862	G	0.71127	A	0.28873	G	0.91667	A	0.08333
S1_5336911	1	5336911	C	0.90268	G	0.09732		C	0.89683	G	0.10317	C	0.90141	G	0.09859	C	0.94444	G	0.05556
S1_5336929	1	5336929	A	0.89597	C	0.10403		A	0.89947	C	0.10053	A	0.8662	C	0.1338	A	0.94444	C	0.05556
S1_5336930	1	5336930	C	0.89094	G	0.10906		C	0.89418	G	0.10582	C	0.85915	G	0.14085	C	0.94444	G	0.05556
S1_5336934	1	5336934	G	0.89094	A	0.10906		G	0.88624	A	0.11376	G	0.88028	A	0.11972	G	0.94444	A	0.05556
S1_5337001	1	5337001	C	0.84732	G	0.15268		C	0.8254	G	0.1746	C	0.83803	G	0.16197	C	0.98611	G	0.01389
S1_5337037	1	5337037	G	0.91779	A	0.08221		G	0.9127	A	0.0873	G	0.92958	A	0.07042	G	0.93056	A	0.06944
S1_5342113	1	5342113	C	0.92114	T	0.07886		C	0.92857	T	0.07143	C	0.88732	T	0.11268	C	0.94444	T	0.05556
S1_5342139	1	5342139	C	0.91946	G	0.08054		C	0.92857	G	0.07143	C	0.88732	G	0.11268	C	0.93056	G	0.06944
S1_5342160	1	5342160	G	0.90604	T	0.09396		G	0.91534	T	0.08466	G	0.8662	T	0.1338	G	0.93056	T	0.06944
S1_5342161	1	5342161	C	0.90604	G	0.09396		C	0.91534	G	0.08466	C	0.8662	G	0.1338	C	0.93056	G	0.06944
S1_5342164	1	5342164	T	0.82047	C	0.17953		T	0.81481	C	0.18519	T	0.8169	C	0.1831	T	0.86111	C	0.13889
S1_5342442	1	5342442	G	0.91107	C	0.08893		G	0.92328	C	0.07672	G	0.8662	C	0.1338	G	0.93056	C	0.06944
S1_5345349	1	5345349	C	0.69966	T	0.30034		C	0.75132	T	0.24868	T	0.52817	C	0.47183	C	0.86111	T	0.13889
S1_5345354	1	5345354	C	0.89094	T	0.10906		C	0.94709	T	0.05291	C	0.69718	T	0.30282	C	0.97222	T	0.02778
S1_5345432	1	5345432	A	0.63423	G	0.36577		A	0.65079	G	0.34921	G	0.52817	A	0.47183	A	0.86111	G	0.13889
S1_5347648	1	5347648	C	0.84899	T	0.15101		C	0.85714	T	0.14286	C	0.78169	T	0.21831	C	0.93056	T	0.06944
S1_5347654	1	5347654	C	0.84899	T	0.15101		C	0.85185	T	0.14815	C	0.79577	T	0.20423	C	0.93056	T	0.06944
S1_5347678	1	5347678	G	0.67953	C	0.32047		G	0.62963	C	0.37037	G	0.69014	C	0.30986	G	0.90278	C	0.09722
S1_5347798	1	5347798	C	0.9396	T	0.0604		C	0.93651	T	0.06349	C	0.91549	T	0.08451	C	1	NA	0
S1_5347840	1	5347840	C	0.51678	T	0.48322		C	0.5873	T	0.4127	C	0.51408	T	0.48592	T	0.83333	C	0.16667
S1_5347933	1	5347933	C	0.5151	A	0.4849		C	0.58201	A	0.41799	C	0.52113	A	0.47887	A	0.83333	C	0.16667
S1_5347981	1	5347981	C	0.94128	T	0.05872		C	0.92063	T	0.07937	C	0.97887	T	0.02113	C	0.97222	T	0.02778
S1_5348020	1	5348020	G	0.81711	A	0.18289		G	0.77249	A	0.22751	G	0.85915	A	0.14085	G	0.95833	A	0.04167
S1_5348053	1	5348053	G	0.64933	T	0.35067		G	0.59788	T	0.40212	G	0.64085	T	0.35915	G	0.91667	T	0.08333
S1_5348146	1	5348146	A	0.84396	G	0.15604		A	0.82011	G	0.17989	A	0.85915	G	0.14085	A	0.93056	G	0.06944
S1_5348159	1	5348159	A	0.93792	G	0.06208		A	0.9127	G	0.0873	A	0.98592	G	0.01408	A	0.97222	G	0.02778
S1_5348172	1	5348172	T	0.93289	A	0.06711		T	0.91005	A	0.08995	T	0.97183	A	0.02817	T	0.97222	A	0.02778
S1_5348174	1	5348174	G	0.81711	T	0.18289		G	0.77249	T	0.22751	G	0.8662	T	0.1338	G	0.94444	T	0.05556
S1_5348176	1	5348176	C	0.90604	A	0.09396		C	0.89153	A	0.10847	C	0.90141	A	0.09859	C	0.98611	A	0.01389
S1_5348196	1	5348196	C	0.94295	A	0.05705		C	0.92857	A	0.07143	C	0.96479	A	0.03521	C	0.97222	A	0.02778
S1_5348199	1	5348199	A	0.5755	G	0.4245		A	0.53175	G	0.46825	A	0.54225	G	0.45775	A	0.86111	G	0.13889
S1_5349533	1	5349533	C	0.7349	T	0.2651		C	0.77249	T	0.22751	C	0.90845	T	0.09155	T	0.77778	C	0.22222
S1_5349546	1	5349546	C	0.73658	A	0.26342		C	0.77513	A	0.22487	C	0.90845	A	0.09155	A	0.77778	C	0.22222
S1_5349588	1	5349588	G	0.87752	A	0.12248		G	0.85979	A	0.14021	G	0.88028	A	0.11972	G	0.95833	A	0.04167
S1_5349626	1	5349626	T	0.85738	C	0.14262		T	0.81746	C	0.18254	T	0.92254	C	0.07746	T	0.94444	C	0.05556
S1_5388402	1	5388402	T	0.54866	C	0.45134		C	0.5	T	0.5	C	0.5	T	0.5	T	0.88889	C	0.11111
S1_5434565	1	5434565	T	0.81879	C	0.18121		T	0.80159	C	0.19841	T	0.85915	C	0.14085	T	0.81944	C	0.18056
S1_5434575	1	5434575	A	0.84396	C	0.15604		A	0.83598	C	0.16402	A	0.87324	C	0.12676	A	0.81944	C	0.18056
S1_5434818	1	5434818	C	0.94966	G	0.05034		C	0.94444	G	0.05556	C	0.99296	G	0.00704	C	0.88889	G	0.11111
S1_5434819	1	5434819	G	0.94966	C	0.05034		G	0.94444	C	0.05556	G	0.99296	C	0.00704	G	0.88889	C	0.11111
S1_5434821	1	5434821	G	0.94966	T	0.05034		G	0.94444	T	0.05556	G	0.99296	T	0.00704	G	0.88889	T	0.11111
S1_5434875	1	5434875	T	0.59732	C	0.40268		T	0.64021	C	0.35979	T	0.70423	C	0.29577	C	0.83333	T	0.16667
S1_5435296	1	5435296	C	0.82718	A	0.17282		C	0.79894	A	0.20106	C	0.84507	A	0.15493	C	0.93056	A	0.06944
S1_5435362	1	5435362	A	0.58054	C	0.41946		A	0.58995	C	0.41005	C	0.57042	A	0.42958	A	0.81944	C	0.18056
S1_5435380	1	5435380	G	0.92617	A	0.07383		G	0.92593	A	0.07407	G	0.94366	A	0.05634	G	0.88889	A	0.11111
S1_5441654	1	5441654	G	0.60067	C	0.39933		G	0.61905	C	0.38095	G	0.77465	C	0.22535	C	0.83333	G	0.16667
S1_5517171	1	5517171	A	0.7198	T	0.2802		A	0.78836	T	0.21164	A	0.76056	T	0.23944	T	0.69444	A	0.30556
S1_5517173	1	5517173	A	0.72315	G	0.27685		A	0.79365	G	0.20635	A	0.76056	G	0.23944	G	0.69444	A	0.30556
S1_5517183	1	5517183	C	0.80872	A	0.19128		C	0.88624	A	0.11376	C	0.85915	A	0.14085	A	0.68056	C	0.31944
S1_5517213	1	5517213	C	0.68624	A	0.31376		C	0.65344	A	0.34656	C	0.71831	A	0.28169	C	0.77778	A	0.22222
S1_5517768	1	5517768	C	0.77517	G	0.22483		C	0.73545	G	0.26455	C	0.85211	G	0.14789	C	0.81944	G	0.18056
S1_5518031	1	5518031	C	0.55537	A	0.44463		C	0.56349	A	0.43651	A	0.60563	C	0.39437	C	0.83333	A	0.16667
S1_5518067	1	5518067	G	0.5604	T	0.4396		G	0.57937	T	0.42063	T	0.61972	G	0.38028	G	0.83333	T	0.16667
S1_5518073	1	5518073	G	0.5604	A	0.4396		G	0.57143	A	0.42857	A	0.60563	G	0.39437	G	0.83333	A	0.16667
S1_5518196	1	5518196	C	0.60403	G	0.39597		C	0.6455	G	0.3545	C	0.73239	G	0.26761	G	0.84722	C	0.15278
S1_5518223	1	5518223	G	0.66443	C	0.33557		G	0.66667	C	0.33333	C	0.5	G	0.5	G	0.97222	C	0.02778
S1_5518257	1	5518257	C	0.90268	A	0.09732		C	0.88889	A	0.11111	C	0.92958	A	0.07042	C	0.91667	A	0.08333
S1_5518265	1	5518265	C	0.92785	A	0.07215		C	0.93122	A	0.06878	C	0.92958	A	0.07042	C	0.91667	A	0.08333
S1_5519644	1	5519644	C	0.94966	A	0.05034		C	0.93386	A	0.06614	C	0.96479	A	0.03521	C	1	NA	0
S1_5519654	1	5519654	T	0.5755	C	0.4245		T	0.56614	C	0.43386	C	0.56338	T	0.43662	T	0.88889	C	0.11111
S1_5530366	1	5530366	G	0.87416	A	0.12584		G	0.84392	A	0.15608	G	0.90845	A	0.09155	G	0.95833	A	0.04167
S1_5530367	1	5530367	G	0.87416	A	0.12584		G	0.84392	A	0.15608	G	0.90845	A	0.09155	G	0.95833	A	0.04167
S1_5532484	1	5532484	G	0.61745	A	0.38255		G	0.65344	A	0.34656	A	0.59859	G	0.40141	G	0.83333	A	0.16667
S1_5532588	1	5532588	A	0.63423	G	0.36577		A	0.64815	G	0.35185	A	0.79577	G	0.20423	G	0.73611	A	0.26389
S1_5532590	1	5532590	G	0.63423	A	0.36577		G	0.64815	A	0.35185	G	0.79577	A	0.20423	A	0.73611	G	0.26389
S1_5532591	1	5532591	A	0.83557	G	0.16443		A	0.80159	G	0.19841	A	0.85211	G	0.14789	A	0.97222	G	0.02778
S1_5533265	1	5533265	T	0.73658	G	0.26342		T	0.75397	G	0.24603	T	0.58451	G	0.41549	T	0.94444	G	0.05556
S1_5534904	1	5534904	A	0.76678	T	0.23322		A	0.77249	T	0.22751	A	0.65493	T	0.34507	A	0.95833	T	0.04167
S1_5534921	1	5534921	T	0.61577	C	0.38423		T	0.66138	C	0.33862	T	0.69718	C	0.30282	C	0.77778	T	0.22222
S1_5535102	1	5535102	C	0.7047	T	0.2953		C	0.68254	T	0.31746	C	0.64789	T	0.35211	C	0.93056	T	0.06944
S1_5535167	1	5535167	A	0.61913	T	0.38087		A	0.59524	T	0.40476	A	0.52113	T	0.47887	A	0.93056	T	0.06944
S1_5535173	1	5535173	A	0.89262	C	0.10738		A	0.91799	C	0.08201	A	0.8169	C	0.1831	A	0.90278	C	0.09722
S1_5535174	1	5535174	G	0.62248	T	0.37752		G	0.60053	T	0.39947	G	0.52113	T	0.47887	G	0.93056	T	0.06944
S1_5535176	1	5535176	A	0.89262	G	0.10738		A	0.91799	G	0.08201	A	0.8169	G	0.1831	A	0.90278	G	0.09722
S1_5535185	1	5535185	G	0.87416	T	0.12584		G	0.84127	T	0.15873	G	0.92254	T	0.07746	G	0.94444	T	0.05556
S1_5538280	1	5538280	T	0.87919	A	0.12081		T	0.85185	A	0.14815	T	0.90845	A	0.09155	T	0.97222	A	0.02778
S1_5538281	1	5538281	T	0.88087	C	0.11913		T	0.8545	C	0.1455	T	0.90845	C	0.09155	T	0.97222	C	0.02778
S1_5538285	1	5538285	T	0.87919	C	0.12081		T	0.85185	C	0.14815	T	0.90845	C	0.09155	T	0.97222	C	0.02778
S1_5539764	1	5539764	G	0.89765	A	0.10235		G	0.8836	A	0.1164	G	0.92958	A	0.07042	G	0.91667	A	0.08333
S1_5542479	1	5542479	A	0.64933	G	0.35067		A	0.69048	G	0.30952	A	0.76761	G	0.23239	G	0.77778	A	0.22222
S1_5590315	1	5590315	G	0.91779	T	0.08221		G	0.87831	T	0.12169	G	0.97887	T	0.02113	G	1	NA	0
S1_5590316	1	5590316	G	0.91779	A	0.08221		G	0.87831	A	0.12169	G	0.97887	A	0.02113	G	1	NA	0
S1_5590348	1	5590348	G	0.68624	C	0.31376		G	0.76455	C	0.23545	G	0.74648	C	0.25352	C	0.81944	G	0.18056
S1_5590865	1	5590865	G	0.59564	A	0.40436		G	0.60582	A	0.39418	A	0.59155	G	0.40845	G	0.90278	A	0.09722
S1_5625161	1	5625161	T	0.68792	C	0.31208		T	0.68519	C	0.31481	T	0.57746	C	0.42254	T	0.91667	C	0.08333
S1_5627986	1	5627986	G	0.83725	T	0.16275		G	0.82804	T	0.17196	G	0.83099	T	0.16901	G	0.88889	T	0.11111
S1_5627987	1	5627987	C	0.89597	A	0.10403		C	0.9127	A	0.0873	C	0.85211	A	0.14789	C	0.88889	A	0.11111
S1_5627991	1	5627991	G	0.72148	C	0.27852		G	0.80159	C	0.19841	G	0.76056	C	0.23944	C	0.73611	G	0.26389
S1_5629244	1	5629244	C	0.88591	T	0.11409		C	0.87831	T	0.12169	C	0.88028	T	0.11972	C	0.93056	T	0.06944
S1_5629273	1	5629273	G	0.80705	C	0.19295		G	0.84392	C	0.15608	G	0.64085	C	0.35915	G	0.95833	C	0.04167
S1_5629302	1	5629302	G	0.7802	C	0.2198		G	0.74339	C	0.25661	G	0.8169	C	0.1831	G	0.88889	C	0.11111
S1_5631042	1	5631042	T	0.84228	C	0.15772		T	0.79894	C	0.20106	T	0.88028	C	0.11972	T	0.98611	C	0.01389
S1_5633120	1	5633120	C	0.91275	G	0.08725		C	0.89153	G	0.10847	C	0.92958	G	0.07042	C	0.98611	G	0.01389
S1_5634438	1	5634438	G	0.93456	C	0.06544		G	0.92328	C	0.07672	G	0.93662	C	0.06338	G	0.98611	C	0.01389
S1_5634445	1	5634445	T	0.93624	G	0.06376		T	0.92063	G	0.07937	T	0.9507	G	0.0493	T	0.98611	G	0.01389
S1_5636343	1	5636343	C	0.94631	G	0.05369		C	0.93386	G	0.06614	C	0.9507	G	0.0493	C	1	NA	0
S1_5636398	1	5636398	C	0.77181	A	0.22819		C	0.77778	A	0.22222	C	0.71831	A	0.28169	C	0.86111	A	0.13889
S1_5639457	1	5639457	G	0.55034	C	0.44966		C	0.50794	G	0.49206	G	0.57746	C	0.42254	G	0.80556	C	0.19444
S1_5639616	1	5639616	A	0.81544	C	0.18456		A	0.77249	C	0.22751	A	0.84507	C	0.15493	A	0.97222	C	0.02778
S1_5647052	1	5647052	C	0.75	G	0.25		C	0.69577	G	0.30423	C	0.80282	G	0.19718	C	0.94444	G	0.05556
S1_5647069	1	5647069	C	0.79362	G	0.20638		C	0.75132	G	0.24868	C	0.83803	G	0.16197	C	0.94444	G	0.05556
S1_5647090	1	5647090	G	0.92953	T	0.07047		G	0.9127	T	0.0873	G	0.9507	T	0.0493	G	0.97222	T	0.02778
S1_5647095	1	5647095	A	0.91779	C	0.08221		A	0.89947	C	0.10053	A	0.94366	C	0.05634	A	0.95833	C	0.04167
S1_5647433	1	5647433	G	0.58725	T	0.41275		T	0.51587	G	0.48413	G	0.69718	T	0.30282	G	0.91667	T	0.08333
S1_5647449	1	5647449	A	0.85235	T	0.14765		A	0.81746	T	0.18254	A	0.87324	T	0.12676	A	0.98611	T	0.01389
S1_5648051	1	5648051	T	0.88758	C	0.11242		T	0.85979	C	0.14021	T	0.90845	C	0.09155	T	0.98611	C	0.01389
S1_5648074	1	5648074	T	0.87248	C	0.12752		T	0.83598	C	0.16402	T	0.91549	C	0.08451	T	0.97222	C	0.02778
S1_5653111	1	5653111	A	0.58893	T	0.41107		A	0.63228	T	0.36772	T	0.61268	A	0.38732	A	0.73611	T	0.26389
S1_5653112	1	5653112	G	0.5	T	0.5		T	0.51852	G	0.48148	G	0.67606	T	0.32394	T	0.72222	G	0.27778
S1_5653113	1	5653113	T	0.76007	A	0.23993		T	0.80952	A	0.19048	T	0.60563	A	0.39437	T	0.79167	A	0.20833
S1_5719591	1	5719591	T	0.63255	G	0.36745		T	0.56614	G	0.43386	T	0.67606	G	0.32394	T	0.90278	G	0.09722
S1_5719699	1	5719699	T	0.54866	C	0.45134		C	0.53968	T	0.46032	T	0.61268	C	0.38732	T	0.88889	C	0.11111
S1_5719700	1	5719700	C	0.94128	T	0.05872		C	0.92063	T	0.07937	C	0.97183	T	0.02817	C	0.98611	T	0.01389
S1_5729225	1	5729225	A	0.64933	T	0.35067		A	0.55556	T	0.44444	A	0.78873	T	0.21127	A	0.875	T	0.125
S1_5729267	1	5729267	T	0.91275	C	0.08725		T	0.89153	C	0.10847	T	0.92254	C	0.07746	T	1	NA	0
S1_5738775	1	5738775	C	0.63758	G	0.36242		C	0.5582	G	0.4418	C	0.73239	G	0.26761	C	0.875	G	0.125
S1_5741444	1	5741444	C	0.54195	T	0.45805		T	0.56878	C	0.43122	C	0.67606	T	0.32394	C	0.86111	T	0.13889
S1_5741524	1	5741524	G	0.52013	A	0.47987		G	0.64021	A	0.35979	A	0.59859	G	0.40141	A	0.875	G	0.125
S1_5741528	1	5741528	C	0.51846	T	0.48154		C	0.63757	T	0.36243	T	0.59859	C	0.40141	T	0.875	C	0.125
S1_5741532	1	5741532	G	0.5453	A	0.4547		A	0.5582	G	0.4418	G	0.64789	A	0.35211	G	0.88889	A	0.11111
S1_5741551	1	5741551	C	0.51846	T	0.48154		C	0.63757	T	0.36243	T	0.59859	C	0.40141	T	0.875	C	0.125
S1_5742126	1	5742126	C	0.89094	G	0.10906		C	0.83862	G	0.16138	C	0.98592	G	0.01408	C	0.97222	G	0.02778
S1_5742141	1	5742141	A	0.52013	G	0.47987		G	0.62434	A	0.37566	A	0.71831	G	0.28169	A	0.88889	G	0.11111
S1_5742169	1	5742169	C	0.79698	G	0.20302		C	0.77249	G	0.22751	C	0.78873	G	0.21127	C	0.95833	G	0.04167
S1_5742170	1	5742170	A	0.79698	T	0.20302		A	0.77249	T	0.22751	A	0.78873	T	0.21127	A	0.95833	T	0.04167
S1_5744433	1	5744433	A	0.93289	C	0.06711		A	0.90212	C	0.09788	A	0.97887	C	0.02113	A	1	NA	0
S1_5744914	1	5744914	G	0.91443	C	0.08557		G	0.9127	C	0.0873	G	0.90845	C	0.09155	G	0.93056	C	0.06944
S1_5744915	1	5744915	A	0.60403	C	0.39597		A	0.56614	C	0.43386	A	0.56338	C	0.43662	A	0.86111	C	0.13889
S1_5744919	1	5744919	C	0.61074	T	0.38926		C	0.57672	T	0.42328	C	0.56338	T	0.43662	C	0.86111	T	0.13889
S1_5744921	1	5744921	T	0.59899	G	0.40101		T	0.56614	G	0.43386	T	0.54225	G	0.45775	T	0.86111	G	0.13889
S1_5744927	1	5744927	G	0.56208	A	0.43792		A	0.58201	G	0.41799	G	0.78169	A	0.21831	G	0.88889	A	0.11111
S1_5744941	1	5744941	C	0.91443	T	0.08557		C	0.88095	T	0.11905	C	0.96479	T	0.03521	C	0.98611	T	0.01389
S1_5744943	1	5744943	C	0.90772	G	0.09228		C	0.87037	G	0.12963	C	0.96479	G	0.03521	C	0.98611	G	0.01389
S1_5744944	1	5744944	C	0.91443	A	0.08557		C	0.88095	A	0.11905	C	0.96479	A	0.03521	C	0.98611	A	0.01389
S1_5745013	1	5745013	G	0.90772	C	0.09228		G	0.91005	C	0.08995	G	0.90141	C	0.09859	G	0.90278	C	0.09722
S1_5745014	1	5745014	C	0.91946	T	0.08054		C	0.88624	T	0.11376	C	0.97183	T	0.02817	C	0.98611	T	0.01389
S1_5745171	1	5745171	G	0.90604	C	0.09396		G	0.85714	C	0.14286	G	0.98592	C	0.01408	G	1	NA	0
S1_5745185	1	5745185	C	0.81711	T	0.18289		C	0.78307	T	0.21693	C	0.85211	T	0.14789	C	0.91667	T	0.08333
S1_5745195	1	5745195	C	0.50671	G	0.49329		G	0.52381	C	0.47619	G	0.56338	C	0.43662	C	0.80556	G	0.19444
S1_5745756	1	5745756	G	0.81544	A	0.18456		G	0.76984	A	0.23016	G	0.8662	A	0.1338	G	0.94444	A	0.05556
S1_5746086	1	5746086	C	0.77852	T	0.22148		C	0.74074	T	0.25926	C	0.76761	T	0.23239	C	0.98611	T	0.01389
S1_5746111	1	5746111	T	0.85906	C	0.14094		T	0.82275	C	0.17725	T	0.88732	C	0.11268	T	0.98611	C	0.01389
S1_5746250	1	5746250	C	0.52852	T	0.47148		C	0.62434	T	0.37566	T	0.54225	C	0.45775	T	0.80556	C	0.19444
S1_5747308	1	5747308	A	0.70973	G	0.29027		A	0.70899	G	0.29101	A	0.61268	G	0.38732	A	0.88889	G	0.11111
S1_5747325	1	5747325	G	0.9094	A	0.0906		G	0.86508	A	0.13492	G	0.99296	A	0.00704	G	0.97222	A	0.02778
S1_5747337	1	5747337	A	0.63758	G	0.36242		A	0.60053	G	0.39947	A	0.60563	G	0.39437	A	0.875	G	0.125
S1_5747769	1	5747769	A	0.83054	T	0.16946		A	0.81481	T	0.18519	A	0.8169	T	0.1831	A	0.93056	T	0.06944
S1_5747777	1	5747777	A	0.89765	G	0.10235		A	0.89418	G	0.10582	A	0.88028	G	0.11972	A	0.94444	G	0.05556
S1_5747801	1	5747801	A	0.85738	T	0.14262		A	0.80159	T	0.19841	A	0.93662	T	0.06338	A	0.98611	T	0.01389
S1_5747817	1	5747817	T	0.68456	A	0.31544		T	0.80159	A	0.19841	T	0.57746	A	0.42254	A	0.70833	T	0.29167
S1_5748151	1	5748151	G	0.88423	T	0.11577		G	0.8836	T	0.1164	G	0.85211	T	0.14789	G	0.94444	T	0.05556
S1_5748156	1	5748156	A	0.93121	G	0.06879		A	0.89683	G	0.10317	A	0.99296	G	0.00704	A	0.98611	G	0.01389
S1_5748338	1	5748338	G	0.51678	A	0.48322		G	0.61905	A	0.38095	A	0.56338	G	0.43662	A	0.83333	G	0.16667
S1_5748363	1	5748363	C	0.52349	A	0.47651		C	0.62698	A	0.37302	A	0.55634	C	0.44366	A	0.83333	C	0.16667
S1_5748827	1	5748827	G	0.93456	A	0.06544		G	0.91799	A	0.08201	G	0.94366	A	0.05634	G	1	NA	0
S1_5809260	1	5809260	A	0.75839	G	0.24161		A	0.7672	G	0.2328	A	0.69718	G	0.30282	A	0.84722	G	0.15278
S1_5809330	1	5809330	G	0.76342	A	0.23658		G	0.7672	A	0.2328	G	0.69718	A	0.30282	G	0.88889	A	0.11111
S1_5809380	1	5809380	G	0.76342	C	0.23658		G	0.7672	C	0.2328	G	0.69718	C	0.30282	G	0.88889	C	0.11111
S1_5810112	1	5810112	G	0.61745	A	0.38255		G	0.55291	A	0.44709	G	0.66901	A	0.33099	G	0.86111	A	0.13889
S1_5810139	1	5810139	C	0.60403	A	0.39597		C	0.53439	A	0.46561	C	0.66901	A	0.33099	C	0.84722	A	0.15278
S1_5810155	1	5810155	G	0.58725	A	0.41275		G	0.7381	A	0.2619	A	0.6338	G	0.3662	A	0.76389	G	0.23611
S1_5810166	1	5810166	C	0.88758	T	0.11242		C	0.9418	T	0.0582	C	0.71831	T	0.28169	C	0.93056	T	0.06944
S1_5811184	1	5811184	T	0.92282	G	0.07718		T	0.88095	G	0.11905	T	1	NA	0	T	0.98611	G	0.01389
S1_5811218	1	5811218	T	0.75336	C	0.24664		T	0.78571	C	0.21429	T	0.6338	C	0.3662	T	0.83333	C	0.16667
S1_5811227	1	5811227	A	0.53859	G	0.46141		G	0.66931	A	0.33069	A	0.92254	G	0.07746	A	0.84722	G	0.15278
S1_5811373	1	5811373	C	0.60067	G	0.39933		C	0.72751	G	0.27249	G	0.55634	C	0.44366	G	0.75	C	0.25
S1_5811408	1	5811408	C	0.6057	A	0.3943		A	0.5582	C	0.4418	C	0.89437	A	0.10563	C	0.875	A	0.125
S1_5813147	1	5813147	A	0.90101	G	0.09899		A	0.84921	G	0.15079	A	0.99296	G	0.00704	A	0.98611	G	0.01389
S1_5813149	1	5813149	G	0.66275	C	0.33725		G	0.50529	C	0.49471	G	0.95775	C	0.04225	G	0.91667	C	0.08333
S1_5813154	1	5813154	C	0.92953	A	0.07047		C	0.9127	A	0.0873	C	0.95775	A	0.04225	C	0.95833	A	0.04167
S1_5813159	1	5813159	A	0.50336	C	0.49664		A	0.7328	C	0.2672	C	0.91549	A	0.08451	C	0.875	A	0.125
S1_5813210	1	5813210	T	0.93456	C	0.06544		T	0.89683	C	0.10317	T	1	NA	0	T	1	NA	0
S1_5813214	1	5813214	C	0.50503	T	0.49497		C	0.7328	T	0.2672	T	0.91549	C	0.08451	T	0.86111	C	0.13889
S1_5813230	1	5813230	T	0.50168	C	0.49832		T	0.72751	C	0.27249	C	0.91549	T	0.08451	C	0.86111	T	0.13889
S1_5813347	1	5813347	C	0.61913	A	0.38087		A	0.5582	C	0.4418	C	0.95775	A	0.04225	C	0.88889	A	0.11111
S1_5830901	1	5830901	A	0.90101	C	0.09899		A	0.86508	C	0.13492	A	0.95775	C	0.04225	A	0.97222	C	0.02778
S1_5831940	1	5831940	T	0.80705	C	0.19295		T	0.82804	C	0.17196	T	0.71127	C	0.28873	T	0.875	C	0.125
S1_5831976	1	5831976	G	0.75839	T	0.24161		G	0.75926	T	0.24074	G	0.71127	T	0.28873	G	0.83333	T	0.16667
S1_5832249	1	5832249	A	0.85403	G	0.14597		A	0.89683	G	0.10317	A	0.71127	G	0.28873	A	0.90278	G	0.09722
S1_5833327	1	5833327	T	0.76678	A	0.23322		T	0.66402	A	0.33598	T	0.93662	A	0.06338	T	0.95833	A	0.04167
S1_5953175	1	5953175	C	0.91443	T	0.08557		C	0.8836	T	0.1164	C	0.97887	T	0.02113	C	0.95833	T	0.04167
S1_5953227	1	5953227	G	0.87081	A	0.12919		G	0.80159	A	0.19841	G	0.98592	A	0.01408	G	1	NA	0
S1_5953274	1	5953274	C	0.94463	T	0.05537		C	0.91799	T	0.08201	C	0.98592	T	0.01408	C	1	NA	0
S1_5953276	1	5953276	G	0.89094	A	0.10906		G	0.84392	A	0.15608	G	0.97887	A	0.02113	G	0.97222	A	0.02778
S1_5953405	1	5953405	C	0.9396	T	0.0604		C	0.91005	T	0.08995	C	0.98592	T	0.01408	C	1	NA	0
S1_5991493	1	5991493	T	0.50503	C	0.49497		T	0.62963	C	0.37037	C	0.66901	T	0.33099	C	0.77778	T	0.22222
S1_5991508	1	5991508	A	0.82047	G	0.17953		A	0.85714	G	0.14286	A	0.69014	G	0.30986	A	0.875	G	0.125
S1_5991556	1	5991556	G	0.94631	A	0.05369		G	0.92063	A	0.07937	G	1	NA	0	G	0.97222	A	0.02778
S1_5991598	1	5991598	G	0.94631	A	0.05369		G	0.92063	A	0.07937	G	1	NA	0	G	0.97222	A	0.02778
S1_5995384	1	5995384	G	0.94463	T	0.05537		G	0.92063	T	0.07937	G	0.98592	T	0.01408	G	0.98611	T	0.01389
S1_5995427	1	5995427	A	0.82047	G	0.17953		A	0.85714	G	0.14286	A	0.69014	G	0.30986	A	0.875	G	0.125
S1_5995430	1	5995430	A	0.82047	G	0.17953		A	0.85714	G	0.14286	A	0.69014	G	0.30986	A	0.875	G	0.125
S1_5995434	1	5995434	A	0.82047	C	0.17953		A	0.85714	C	0.14286	A	0.69014	C	0.30986	A	0.875	C	0.125
S1_5995436	1	5995436	C	0.83221	A	0.16779		C	0.87566	A	0.12434	C	0.69014	A	0.30986	C	0.875	A	0.125
S1_5995473	1	5995473	A	0.8406	G	0.1594		A	0.75397	G	0.24603	A	0.99296	G	0.00704	A	0.98611	G	0.01389
S1_5995629	1	5995629	G	0.79027	T	0.20973		G	0.82011	T	0.17989	G	0.69014	T	0.30986	G	0.81944	T	0.18056
S1_5997835	1	5997835	A	0.82047	T	0.17953		A	0.85714	T	0.14286	A	0.69014	T	0.30986	A	0.875	T	0.125
S1_5997836	1	5997836	G	0.94295	A	0.05705		G	0.91534	A	0.08466	G	1	NA	0	G	0.97222	A	0.02778
S1_5997952	1	5997952	G	0.83221	A	0.16779		G	0.88095	A	0.11905	G	0.69014	A	0.30986	G	0.84722	A	0.15278
S1_5997975	1	5997975	C	0.83054	T	0.16946		C	0.87831	T	0.12169	C	0.69014	T	0.30986	C	0.84722	T	0.15278
S1_5998003	1	5998003	G	0.83054	A	0.16946		G	0.86772	A	0.13228	G	0.70423	A	0.29577	G	0.875	A	0.125
S1_5998009	1	5998009	C	0.94463	T	0.05537		C	0.91534	T	0.08466	C	1	NA	0	C	0.98611	T	0.01389
S1_6016071	1	6016071	C	0.83221	T	0.16779		C	0.74868	T	0.25132	C	0.99296	T	0.00704	C	0.94444	T	0.05556
S1_6021863	1	6021863	T	0.91611	G	0.08389		T	0.87831	G	0.12169	T	0.98592	G	0.01408	T	0.97222	G	0.02778
S1_6021892	1	6021892	G	0.91275	A	0.08725		G	0.87831	A	0.12169	G	0.97183	A	0.02817	G	0.97222	A	0.02778
S1_6023708	1	6023708	A	0.63255	G	0.36745		G	0.53439	A	0.46561	A	0.95775	G	0.04225	A	0.84722	G	0.15278
S1_6035414	1	6035414	A	0.83389	G	0.16611		A	0.88095	G	0.11905	A	0.6831	G	0.3169	A	0.875	G	0.125
S1_6077453	1	6077453	C	0.82718	T	0.17282		C	0.86508	T	0.13492	C	0.69718	T	0.30282	C	0.875	T	0.125
S1_6077495	1	6077495	A	0.82718	G	0.17282		A	0.86508	G	0.13492	A	0.69718	G	0.30282	A	0.875	G	0.125
S1_6077943	1	6077943	G	0.83054	A	0.16946		G	0.74603	A	0.25397	G	0.98592	A	0.01408	G	0.95833	A	0.04167
S1_6078698	1	6078698	C	0.85906	T	0.14094		C	0.78836	T	0.21164	C	0.99296	T	0.00704	C	0.95833	T	0.04167
S1_6078928	1	6078928	C	0.83389	A	0.16611		C	0.88095	A	0.11905	C	0.69014	A	0.30986	C	0.86111	A	0.13889
S1_6078940	1	6078940	A	0.82215	G	0.17785		A	0.86243	G	0.13757	A	0.69014	G	0.30986	A	0.86111	G	0.13889
S1_6085033	1	6085033	C	0.87248	T	0.12752		C	0.93386	T	0.06614	C	0.69718	T	0.30282	C	0.88889	T	0.11111
S1_6154707	1	6154707	A	0.53859	T	0.46141		A	0.6746	T	0.3254	T	0.64789	A	0.35211	T	0.79167	A	0.20833
S1_6154720	1	6154720	G	0.88591	T	0.11409		G	0.84127	T	0.15873	G	0.99296	T	0.00704	G	0.91667	T	0.08333
S1_6156599	1	6156599	A	0.67114	T	0.32886		A	0.65873	T	0.34127	A	0.64085	T	0.35915	A	0.79167	T	0.20833
S1_6156601	1	6156601	A	0.67114	T	0.32886		A	0.65873	T	0.34127	A	0.64085	T	0.35915	A	0.79167	T	0.20833
S1_6156602	1	6156602	T	0.66946	C	0.33054		T	0.65608	C	0.34392	T	0.64085	C	0.35915	T	0.79167	C	0.20833
S1_6156644	1	6156644	G	0.94966	A	0.05034		G	0.92328	A	0.07672	G	1	NA	0	G	0.98611	A	0.01389
S1_6156652	1	6156652	G	0.87416	T	0.12584		G	0.82804	T	0.17196	G	0.94366	T	0.05634	G	0.98611	T	0.01389
S1_6156685	1	6156685	A	0.88758	G	0.11242		A	0.84392	G	0.15608	A	0.95775	G	0.04225	A	0.98611	G	0.01389
S1_6157253	1	6157253	C	0.77852	G	0.22148		C	0.69312	G	0.30688	C	0.94366	G	0.05634	C	0.91667	G	0.08333
S1_6157267	1	6157267	T	0.86913	C	0.13087		T	0.8254	C	0.1746	T	0.94366	C	0.05634	T	0.97222	C	0.02778
S1_6157271	1	6157271	G	0.86913	A	0.13087		G	0.8254	A	0.1746	G	0.94366	A	0.05634	G	0.97222	A	0.02778
S1_6157303	1	6157303	T	0.59396	A	0.40604		T	0.52116	A	0.47884	T	0.69014	A	0.30986	T	0.76389	A	0.23611
S1_6157443	1	6157443	C	0.93624	T	0.06376		C	0.89947	T	0.10053	C	1	NA	0	C	1	NA	0
S1_6157448	1	6157448	C	0.68456	G	0.31544		C	0.65344	G	0.34656	C	0.69014	G	0.30986	C	0.81944	G	0.18056
S1_6157449	1	6157449	C	0.67785	T	0.32215		C	0.64286	T	0.35714	C	0.69014	T	0.30986	C	0.81944	T	0.18056
S1_6157451	1	6157451	A	0.68121	G	0.31879		A	0.64815	G	0.35185	A	0.69014	G	0.30986	A	0.81944	G	0.18056
S1_6157557	1	6157557	C	0.81376	T	0.18624		C	0.85185	T	0.14815	C	0.69014	T	0.30986	C	0.84722	T	0.15278
S1_6163742	1	6163742	G	0.94463	A	0.05537		G	0.91534	A	0.08466	G	1	NA	0	G	0.98611	A	0.01389
S1_6170222	1	6170222	G	0.88255	A	0.11745		G	0.81481	A	0.18519	G	1	NA	0	G	1	NA	0
S1_6170255	1	6170255	C	0.88423	A	0.11577		C	0.81746	A	0.18254	C	1	NA	0	C	1	NA	0
S1_6170261	1	6170261	A	0.87584	T	0.12416		A	0.82275	T	0.17725	A	0.99296	T	0.00704	A	0.91667	T	0.08333
S1_6172175	1	6172175	G	0.52685	A	0.47315		A	0.71429	G	0.28571	G	0.99296	A	0.00704	G	0.84722	A	0.15278
S1_6174426	1	6174426	G	0.91443	A	0.08557		G	0.86508	A	0.13492	G	1	NA	0	G	1	NA	0
S1_6174450	1	6174450	A	0.89933	C	0.10067		A	0.84127	C	0.15873	A	1	NA	0	A	1	NA	0
S1_6174462	1	6174462	T	0.91443	C	0.08557		T	0.86508	C	0.13492	T	1	NA	0	T	1	NA	0
S1_6174724	1	6174724	G	0.76678	T	0.23322		G	0.76984	T	0.23016	G	0.69718	T	0.30282	G	0.875	T	0.125
S1_6174894	1	6174894	G	0.59228	T	0.40772		G	0.52646	T	0.47354	G	0.64789	T	0.35211	G	0.80556	T	0.19444
S1_6179191	1	6179191	G	0.83221	A	0.16779		G	0.76984	A	0.23016	G	0.94366	A	0.05634	G	0.93056	A	0.06944
S1_6179253	1	6179253	A	0.92617	T	0.07383		A	0.88889	T	0.11111	A	1	NA	0	A	0.97222	T	0.02778
S1_6179264	1	6179264	C	0.91946	T	0.08054		C	0.87831	T	0.12169	C	1	NA	0	C	0.97222	T	0.02778
S1_6193058	1	6193058	T	0.58054	A	0.41946		T	0.50265	A	0.49735	T	0.6831	A	0.3169	T	0.77778	A	0.22222
S1_6193068	1	6193068	C	0.59228	G	0.40772		C	0.51587	G	0.48413	C	0.69718	G	0.30282	C	0.77778	G	0.22222
S1_6193153	1	6193153	C	0.67114	A	0.32886		C	0.63492	A	0.36508	C	0.70423	A	0.29577	C	0.79167	A	0.20833
S1_6193232	1	6193232	G	0.67953	A	0.32047		G	0.6455	A	0.3545	G	0.70423	A	0.29577	G	0.80556	A	0.19444
S1_6193250	1	6193250	C	0.8104	T	0.1896		C	0.83598	T	0.16402	C	0.70423	T	0.29577	C	0.875	T	0.125
S1_6193255	1	6193255	T	0.81208	C	0.18792		T	0.84127	C	0.15873	T	0.70423	C	0.29577	T	0.86111	C	0.13889
S1_6193258	1	6193258	T	0.54195	G	0.45805		G	0.54762	T	0.45238	T	0.64789	G	0.35211	T	0.79167	G	0.20833
S1_6193271	1	6193271	G	0.79362	A	0.20638		G	0.69048	A	0.30952	G	1	NA	0	G	0.93056	A	0.06944
S1_6193272	1	6193272	C	0.79362	G	0.20638		C	0.69048	G	0.30952	C	1	NA	0	C	0.93056	G	0.06944
S1_6193275	1	6193275	G	0.93456	C	0.06544		G	0.90212	C	0.09788	G	1	NA	0	G	0.97222	C	0.02778
S1_6193277	1	6193277	C	0.85906	A	0.14094		C	0.78571	A	0.21429	C	1	NA	0	C	0.97222	A	0.02778
S1_6193279	1	6193279	A	0.50336	C	0.49664		C	0.60847	A	0.39153	A	0.65493	C	0.34507	A	0.79167	C	0.20833
S1_6193282	1	6193282	C	0.60235	G	0.39765		C	0.52646	G	0.47354	C	0.70423	G	0.29577	C	0.79167	G	0.20833
S1_6193301	1	6193301	G	0.8104	A	0.1896		G	0.83862	A	0.16138	G	0.70423	A	0.29577	G	0.86111	A	0.13889
S1_6196983	1	6196983	G	0.79866	T	0.20134		G	0.69312	T	0.30688	G	1	NA	0	G	0.94444	T	0.05556
S1_6197095	1	6197095	T	0.84564	A	0.15436		T	0.75926	A	0.24074	T	1	NA	0	T	0.98611	A	0.01389
S1_6198935	1	6198935	T	0.5604	A	0.4396		A	0.52116	T	0.47884	T	0.67606	A	0.32394	T	0.75	A	0.25
S1_6199173	1	6199173	T	0.79195	C	0.20805		T	0.69577	C	0.30423	T	0.9507	C	0.0493	T	0.97222	C	0.02778
S1_6199346	1	6199346	G	0.64933	C	0.35067		G	0.59524	C	0.40476	G	0.70423	C	0.29577	G	0.81944	C	0.18056
S1_6199434	1	6199434	T	0.93624	C	0.06376		T	0.89947	C	0.10053	T	1	NA	0	T	1	NA	0
S1_6199448	1	6199448	T	0.89933	A	0.10067		T	0.86508	A	0.13492	T	0.9507	A	0.0493	T	0.97222	A	0.02778
S1_6199449	1	6199449	G	0.89933	A	0.10067		G	0.86508	A	0.13492	G	0.9507	A	0.0493	G	0.97222	A	0.02778
S1_6199450	1	6199450	T	0.89933	C	0.10067		T	0.86508	C	0.13492	T	0.9507	C	0.0493	T	0.97222	C	0.02778
S1_6199451	1	6199451	C	0.89933	T	0.10067		C	0.86508	T	0.13492	C	0.9507	T	0.0493	C	0.97222	T	0.02778
S1_6199454	1	6199454	T	0.89933	A	0.10067		T	0.86508	A	0.13492	T	0.9507	A	0.0493	T	0.97222	A	0.02778
S1_6199456	1	6199456	G	0.89765	C	0.10235		G	0.86243	C	0.13757	G	0.9507	C	0.0493	G	0.97222	C	0.02778
S1_6199459	1	6199459	C	0.89933	T	0.10067		C	0.86508	T	0.13492	C	0.9507	T	0.0493	C	0.97222	T	0.02778
S1_6199531	1	6199531	C	0.79866	A	0.20134		C	0.83333	A	0.16667	C	0.69718	A	0.30282	C	0.80556	A	0.19444
S1_6199552	1	6199552	C	0.57718	T	0.42282		C	0.72222	T	0.27778	T	0.64085	C	0.35915	T	0.75	C	0.25
S1_6199661	1	6199661	A	0.79866	T	0.20134		A	0.70106	T	0.29894	A	1	NA	0	A	0.93056	T	0.06944
S1_6199715	1	6199715	C	0.7047	A	0.2953		C	0.70635	A	0.29365	C	0.64085	A	0.35915	C	0.80556	A	0.19444
S1_6199860	1	6199860	C	0.86745	T	0.13255		C	0.93915	T	0.06085	C	0.70423	T	0.29577	C	0.83333	T	0.16667
S1_6199869	1	6199869	G	0.94295	A	0.05705		G	0.9127	A	0.0873	G	1	NA	0	G	0.98611	A	0.01389
S1_6200304	1	6200304	T	0.70805	C	0.29195		T	0.57672	C	0.42328	T	0.94366	C	0.05634	T	0.91667	C	0.08333
S1_6200316	1	6200316	T	0.71644	C	0.28356		T	0.58995	C	0.41005	T	0.94366	C	0.05634	T	0.91667	C	0.08333
S1_6200681	1	6200681	C	0.75336	T	0.24664		C	0.75397	T	0.24603	C	0.70423	T	0.29577	C	0.83333	T	0.16667
S1_6200715	1	6200715	C	0.87248	A	0.12752		C	0.80423	A	0.19577	C	1	NA	0	C	0.97222	A	0.02778
S1_6200717	1	6200717	A	0.74161	G	0.25839		A	0.73545	G	0.26455	A	0.69718	G	0.30282	A	0.84722	G	0.15278
S1_6200719	1	6200719	A	0.88423	G	0.11577		A	0.95238	G	0.04762	A	0.70423	G	0.29577	A	0.875	G	0.125
S1_6200720	1	6200720	A	0.87919	G	0.12081		A	0.94709	G	0.05291	A	0.70423	G	0.29577	A	0.86111	G	0.13889
S1_6200728	1	6200728	C	0.90772	T	0.09228		C	0.85714	T	0.14286	C	0.99296	T	0.00704	C	1	NA	0
S1_6200847	1	6200847	C	0.94128	A	0.05872		C	0.90741	A	0.09259	C	1	NA	0	C	1	NA	0
S1_6201190	1	6201190	A	0.55705	G	0.44295		G	0.51587	A	0.48413	A	0.64085	G	0.35915	A	0.77778	G	0.22222
S1_6201220	1	6201220	C	0.65604	T	0.34396		C	0.63228	T	0.36772	C	0.64085	T	0.35915	C	0.81944	T	0.18056
S1_6201221	1	6201221	T	0.85235	C	0.14765		T	0.90741	C	0.09259	T	0.69014	C	0.30986	T	0.875	C	0.125
S1_6216365	1	6216365	C	0.91611	T	0.08389		C	0.88889	T	0.11111	C	0.94366	T	0.05634	C	1	NA	0
S1_6216409	1	6216409	G	0.66611	A	0.33389		G	0.64021	A	0.35979	G	0.64085	A	0.35915	G	0.86111	A	0.13889
S1_6217305	1	6217305	A	0.50503	G	0.49497		A	0.61111	G	0.38889	G	0.6831	A	0.3169	G	0.68056	A	0.31944
S1_6217342	1	6217342	A	0.76342	G	0.23658		A	0.76984	G	0.23016	A	0.71127	G	0.28873	A	0.81944	G	0.18056
S1_6217347	1	6217347	G	0.94295	A	0.05705		G	0.93386	A	0.06614	G	1	NA	0	G	0.90278	A	0.09722
S1_6217768	1	6217768	C	0.78523	A	0.21477		C	0.82011	A	0.17989	C	0.69014	A	0.30986	C	0.79167	A	0.20833
S1_6217770	1	6217770	G	0.74329	T	0.25671		G	0.60847	T	0.39153	G	0.98592	T	0.01408	G	0.97222	T	0.02778
S1_6217930	1	6217930	C	0.76678	G	0.23322		C	0.6746	G	0.3254	C	0.93662	G	0.06338	C	0.90278	G	0.09722
S1_6217931	1	6217931	C	0.76846	G	0.23154		C	0.67725	G	0.32275	C	0.93662	G	0.06338	C	0.90278	G	0.09722
S1_6217934	1	6217934	G	0.70302	C	0.29698		G	0.57937	C	0.42063	G	0.93662	C	0.06338	G	0.875	C	0.125
S1_6217935	1	6217935	T	0.88087	G	0.11913		T	0.81481	G	0.18519	T	1	NA	0	T	0.98611	G	0.01389
S1_6217938	1	6217938	C	0.77181	G	0.22819		C	0.68254	G	0.31746	C	0.93662	G	0.06338	C	0.90278	G	0.09722
S1_6217940	1	6217940	G	0.7651	C	0.2349		G	0.6746	C	0.3254	G	0.93662	C	0.06338	G	0.88889	C	0.11111
S1_6217941	1	6217941	T	0.76174	G	0.23826		T	0.66667	G	0.33333	T	0.93662	G	0.06338	T	0.90278	G	0.09722
S1_6217947	1	6217947	G	0.69966	T	0.30034		G	0.57407	T	0.42593	G	0.93662	T	0.06338	G	0.875	T	0.125
S1_6221850	1	6221850	C	0.58893	A	0.41107		C	0.67725	A	0.32275	A	0.6831	C	0.3169	C	0.66667	A	0.33333
S1_6221887	1	6221887	A	0.89597	G	0.10403		A	0.83862	G	0.16138	A	1	NA	0	A	0.98611	G	0.01389
S1_6224192	1	6224192	G	0.92953	T	0.07047		G	0.90476	T	0.09524	G	0.99296	T	0.00704	G	0.93056	T	0.06944
S1_6224195	1	6224195	T	0.92953	A	0.07047		T	0.90476	A	0.09524	T	0.99296	A	0.00704	T	0.93056	A	0.06944
S1_6233904	1	6233904	G	0.81208	T	0.18792		G	0.83598	T	0.16402	G	0.70423	T	0.29577	G	0.88889	T	0.11111
S1_6233919	1	6233919	C	0.92282	G	0.07718		C	0.8836	G	0.1164	C	1	NA	0	C	0.97222	G	0.02778
S1_6233948	1	6233948	A	0.5	G	0.5		G	0.63228	A	0.36772	A	0.69718	G	0.30282	A	0.77778	G	0.22222
S1_6233953	1	6233953	G	0.88087	A	0.11913		G	0.81746	A	0.18254	G	1	NA	0	G	0.97222	A	0.02778
S1_6234560	1	6234560	G	0.85235	C	0.14765		G	0.80159	C	0.19841	G	0.93662	C	0.06338	G	0.94444	C	0.05556
S1_6234661	1	6234661	A	0.79027	C	0.20973		A	0.77249	C	0.22751	A	0.98592	C	0.01408	A	0.51389	C	0.48611
S1_6234669	1	6234669	G	0.8943	A	0.1057		G	0.92593	A	0.07407	G	1	NA	0	G	0.54167	A	0.45833
S1_6234674	1	6234674	G	0.77685	C	0.22315		G	0.87566	C	0.12434	G	0.70423	C	0.29577	C	0.58333	G	0.41667
S1_6234740	1	6234740	G	0.78691	A	0.21309		G	0.69577	A	0.30423	G	0.9507	A	0.0493	G	0.93056	A	0.06944
S1_6235770	1	6235770	C	0.87919	A	0.12081		C	0.81746	A	0.18254	C	1	NA	0	C	0.95833	A	0.04167
S1_6235800	1	6235800	G	0.55705	T	0.44295		G	0.72751	T	0.27249	T	0.92254	G	0.07746	G	0.61111	T	0.38889
S1_6236860	1	6236860	G	0.57047	A	0.42953		G	0.74074	A	0.25926	A	0.91549	G	0.08451	G	0.63889	A	0.36111
S1_6237165	1	6237165	G	0.81208	C	0.18792		G	0.82011	C	0.17989	G	0.9507	C	0.0493	G	0.51389	C	0.48611
S1_6237439	1	6237439	C	0.92617	A	0.07383		C	0.89153	A	0.10847	C	1	NA	0	C	0.95833	A	0.04167
S1_6237451	1	6237451	C	0.54362	G	0.45638		G	0.54762	C	0.45238	C	0.65493	G	0.34507	C	0.77778	G	0.22222
S1_6237455	1	6237455	C	0.5453	G	0.4547		G	0.54497	C	0.45503	C	0.65493	G	0.34507	C	0.77778	G	0.22222
S1_6241519	1	6241519	G	0.94128	T	0.05872		G	0.91005	T	0.08995	G	1	NA	0	G	0.98611	T	0.01389
S1_6241529	1	6241529	A	0.94128	G	0.05872		A	0.91005	G	0.08995	A	1	NA	0	A	0.98611	G	0.01389
S1_6241635	1	6241635	G	0.5302	C	0.4698		G	0.65344	C	0.34656	C	0.64789	G	0.35211	C	0.73611	G	0.26389
S1_6250904	1	6250904	G	0.80705	T	0.19295		G	0.83333	T	0.16667	G	0.70423	T	0.29577	G	0.86111	T	0.13889
S1_6250913	1	6250913	G	0.64597	A	0.35403		G	0.58995	A	0.41005	G	0.69014	A	0.30986	G	0.83333	A	0.16667
S1_6250915	1	6250915	A	0.88423	G	0.11577		A	0.84921	G	0.15079	A	0.9507	G	0.0493	A	0.93056	G	0.06944
S1_6250934	1	6250934	A	0.56544	G	0.43456		A	0.70635	G	0.29365	G	0.62676	A	0.37324	G	0.76389	A	0.23611
S1_6252481	1	6252481	A	0.57047	C	0.42953		C	0.50529	A	0.49471	A	0.64789	C	0.35211	A	0.79167	C	0.20833
S1_6410809	1	6410809	G	0.62584	C	0.37416		G	0.55291	C	0.44709	G	0.92254	C	0.07746	C	0.56944	G	0.43056
S1_6410811	1	6410811	A	0.62081	G	0.37919		A	0.54497	G	0.45503	A	0.92254	G	0.07746	G	0.56944	A	0.43056
S1_6412119	1	6412119	T	0.86074	A	0.13926		T	0.79365	A	0.20635	T	0.98592	A	0.01408	T	0.95833	A	0.04167
S1_6412121	1	6412121	T	0.53691	A	0.46309		T	0.66138	A	0.33862	A	0.61972	T	0.38028	A	0.77778	T	0.22222
S1_6412122	1	6412122	T	0.86409	G	0.13591		T	0.79894	G	0.20106	T	0.98592	G	0.01408	T	0.95833	G	0.04167
S1_6412123	1	6412123	T	0.86074	C	0.13926		T	0.79365	C	0.20635	T	0.98592	C	0.01408	T	0.95833	C	0.04167
S1_6412130	1	6412130	C	0.72483	T	0.27517		C	0.72487	T	0.27513	C	0.64789	T	0.35211	C	0.86111	T	0.13889
S1_6412133	1	6412133	G	0.72483	C	0.27517		G	0.72487	C	0.27513	G	0.64789	C	0.35211	G	0.86111	C	0.13889
S1_6412373	1	6412373	T	0.78859	C	0.21141		T	0.79101	C	0.20899	T	0.94366	C	0.05634	C	0.51389	T	0.48611
S1_6412738	1	6412738	G	0.91107	C	0.08893		G	0.8836	C	0.1164	G	0.93662	C	0.06338	G	1	NA	0
S1_6415309	1	6415309	A	0.81208	G	0.18792		A	0.72487	G	0.27513	A	0.97887	G	0.02113	A	0.93056	G	0.06944
S1_6415314	1	6415314	A	0.7349	G	0.2651		A	0.60582	G	0.39418	A	0.97183	G	0.02817	A	0.93056	G	0.06944
S1_6415348	1	6415348	C	0.88758	T	0.11242		C	0.83069	T	0.16931	C	0.99296	T	0.00704	C	0.97222	T	0.02778
S1_6415546	1	6415546	G	0.88087	T	0.11913		G	0.82011	T	0.17989	G	0.99296	T	0.00704	G	0.97222	T	0.02778
S1_6423254	1	6423254	G	0.9094	A	0.0906		G	0.88095	A	0.11905	G	0.97183	A	0.02817	G	0.93056	A	0.06944
S1_6423401	1	6423401	C	0.91107	A	0.08893		C	0.95767	A	0.04233	C	1	NA	0	C	0.51389	A	0.48611
S1_6425499	1	6425499	G	0.91443	A	0.08557		G	0.87831	A	0.12169	G	0.97887	A	0.02113	G	0.97222	A	0.02778
S1_6425509	1	6425509	C	0.5453	A	0.4547		C	0.5873	A	0.4127	A	0.61972	C	0.38028	C	0.65278	A	0.34722
S1_6425534	1	6425534	C	0.81879	T	0.18121		C	0.85979	T	0.14021	C	0.69014	T	0.30986	C	0.84722	T	0.15278
S1_6425580	1	6425580	T	0.74832	C	0.25168		T	0.75926	C	0.24074	T	0.6831	C	0.3169	T	0.80556	C	0.19444
S1_6425582	1	6425582	C	0.75	T	0.25		C	0.7619	T	0.2381	C	0.6831	T	0.3169	C	0.80556	T	0.19444
S1_6425586	1	6425586	G	0.64597	C	0.35403		G	0.60582	C	0.39418	G	0.66197	C	0.33803	G	0.80556	C	0.19444
S1_6425599	1	6425599	G	0.94966	T	0.05034		G	0.92857	T	0.07143	G	0.99296	T	0.00704	G	0.97222	T	0.02778
S1_6425606	1	6425606	C	0.56544	T	0.43456		C	0.5873	T	0.4127	C	0.64085	T	0.35915	T	0.69444	C	0.30556
S1_6425609	1	6425609	C	0.56879	T	0.43121		C	0.59259	T	0.40741	C	0.64085	T	0.35915	T	0.69444	C	0.30556
S1_6430680	1	6430680	C	0.92785	T	0.07215		C	0.88889	T	0.11111	C	0.99296	T	0.00704	C	1	NA	0
S1_6431158	1	6431158	G	0.78523	T	0.21477		G	0.81746	T	0.18254	G	0.65493	T	0.34507	G	0.86111	T	0.13889
S1_6431197	1	6431197	G	0.63758	A	0.36242		G	0.58995	A	0.41005	G	0.85915	A	0.14085	A	0.54167	G	0.45833
S1_6431227	1	6431227	C	0.73322	T	0.26678		C	0.75926	T	0.24074	C	0.61268	T	0.38732	C	0.81944	T	0.18056
S1_6433360	1	6433360	G	0.73658	C	0.26342		G	0.73545	C	0.26455	G	0.66901	C	0.33099	G	0.86111	C	0.13889
S1_6433450	1	6433450	G	0.93121	T	0.06879		G	0.89418	T	0.10582	G	1	NA	0	G	0.98611	T	0.01389
S1_6433879	1	6433879	G	0.57047	C	0.42953		G	0.69048	C	0.30952	C	0.78873	G	0.21127	G	0.65278	C	0.34722
S1_6433914	1	6433914	C	0.90268	T	0.09732		C	0.86772	T	0.13228	C	0.97183	T	0.02817	C	0.94444	T	0.05556
S1_6434376	1	6434376	G	0.68624	C	0.31376		G	0.75397	C	0.24603	C	0.51408	G	0.48592	G	0.73611	C	0.26389
S1_6434381	1	6434381	C	0.91611	T	0.08389		C	0.87566	T	0.12434	C	0.99296	T	0.00704	C	0.97222	T	0.02778
S1_6434390	1	6434390	C	0.6745	T	0.3255		C	0.73545	T	0.26455	T	0.51408	C	0.48592	C	0.73611	T	0.26389
S1_6434641	1	6434641	G	0.90604	A	0.09396		G	0.86243	A	0.13757	G	0.98592	A	0.01408	G	0.97222	A	0.02778
S1_6434743	1	6434743	A	0.94295	C	0.05705		A	0.92328	C	0.07672	A	0.97183	C	0.02817	A	0.98611	C	0.01389
S1_6532012	1	6532012	A	0.64262	C	0.35738		A	0.69577	C	0.30423	C	0.54225	A	0.45775	A	0.73611	C	0.26389
S1_6533244	1	6533244	A	0.75336	T	0.24664		A	0.68254	T	0.31746	A	0.84507	T	0.15493	A	0.93056	T	0.06944
S1_6533498	1	6533498	C	0.74664	A	0.25336		C	0.72751	A	0.27249	C	0.94366	A	0.05634	A	0.52778	C	0.47222
S1_6533500	1	6533500	C	0.71812	T	0.28188		C	0.62434	T	0.37566	C	0.88028	T	0.11972	C	0.875	T	0.125
S1_6533913	1	6533913	A	0.67282	G	0.32718		A	0.6746	G	0.3254	A	0.57042	G	0.42958	A	0.84722	G	0.15278
S1_6533944	1	6533944	T	0.60235	C	0.39765		T	0.52116	C	0.47884	T	0.92254	C	0.07746	C	0.59722	T	0.40278
S1_6533945	1	6533945	G	0.60235	A	0.39765		G	0.52116	A	0.47884	G	0.92254	A	0.07746	A	0.59722	G	0.40278
S1_6534331	1	6534331	G	0.8943	A	0.1057		G	0.92328	A	0.07672	G	1	NA	0	G	0.55556	A	0.44444
S1_6534332	1	6534332	T	0.8943	G	0.1057		T	0.92328	G	0.07672	T	1	NA	0	T	0.55556	G	0.44444
S1_6534333	1	6534333	A	0.8943	G	0.1057		A	0.92328	G	0.07672	A	1	NA	0	A	0.55556	G	0.44444
S1_6534335	1	6534335	A	0.8943	G	0.1057		A	0.92328	G	0.07672	A	1	NA	0	A	0.55556	G	0.44444
S1_6534370	1	6534370	A	0.8943	C	0.1057		A	0.92328	C	0.07672	A	1	NA	0	A	0.55556	C	0.44444
S1_6534720	1	6534720	T	0.7802	C	0.2198		T	0.78836	C	0.21164	T	0.90845	C	0.09155	C	0.5	T	0.5
S1_6534733	1	6534733	C	0.7047	A	0.2953		C	0.75397	A	0.24603	C	0.59155	A	0.40845	C	0.68056	A	0.31944
S1_6534759	1	6534759	G	0.7047	C	0.2953		G	0.6746	C	0.3254	G	0.90141	C	0.09859	C	0.51389	G	0.48611
S1_6534767	1	6534767	T	0.60738	C	0.39262		T	0.54762	C	0.45238	T	0.83099	C	0.16901	C	0.51389	T	0.48611
S1_6534795	1	6534795	G	0.88926	C	0.11074		G	0.83862	C	0.16138	G	0.97887	C	0.02113	G	0.97222	C	0.02778
S1_6536752	1	6536752	T	0.66443	G	0.33557		T	0.64815	G	0.35185	T	0.79577	G	0.20423	G	0.5	T	0.5
S1_6536859	1	6536859	G	0.8406	A	0.1594		G	0.8545	A	0.1455	G	0.92958	A	0.07042	G	0.58333	A	0.41667
S1_6536937	1	6536937	C	0.93792	G	0.06208		C	0.91534	G	0.08466	C	0.97183	G	0.02817	C	0.98611	G	0.01389
S1_6539651	1	6539651	G	0.7953	A	0.2047		G	0.84656	A	0.15344	G	0.61972	A	0.38028	G	0.86111	A	0.13889
S1_6539658	1	6539658	G	0.81208	A	0.18792		G	0.81481	A	0.18519	G	0.92958	A	0.07042	G	0.58333	A	0.41667
S1_6539660	1	6539660	T	0.88087	C	0.11913		T	0.93651	C	0.06349	T	0.72535	C	0.27465	T	0.88889	C	0.11111
S1_6539665	1	6539665	G	0.68121	T	0.31879		G	0.70106	T	0.29894	G	0.59155	T	0.40845	G	0.73611	T	0.26389
S1_6539775	1	6539775	T	0.9094	G	0.0906		T	0.87302	G	0.12698	T	0.97887	G	0.02113	T	0.95833	G	0.04167
S1_6539782	1	6539782	T	0.7953	A	0.2047		T	0.70635	A	0.29365	T	0.9507	A	0.0493	T	0.94444	A	0.05556
S1_6539785	1	6539785	A	0.79027	C	0.20973		A	0.83862	C	0.16138	A	0.61268	C	0.38732	A	0.875	C	0.125
S1_6539798	1	6539798	A	0.77852	G	0.22148		A	0.79894	G	0.20106	A	0.84507	G	0.15493	A	0.55556	G	0.44444
S1_6539814	1	6539814	T	0.88255	A	0.11745		T	0.93386	A	0.06614	T	0.73239	A	0.26761	T	0.90278	A	0.09722
S1_6542353	1	6542353	C	0.51007	T	0.48993		T	0.50794	C	0.49206	C	0.59155	T	0.40845	T	0.55556	C	0.44444
S1_6542354	1	6542354	T	0.52181	G	0.47819		T	0.50265	G	0.49735	T	0.62676	G	0.37324	G	0.58333	T	0.41667
S1_6542402	1	6542402	A	0.86745	G	0.13255		A	0.85714	G	0.14286	A	0.85211	G	0.14789	A	0.94444	G	0.05556
S1_6542422	1	6542422	G	0.89094	A	0.10906		G	0.93915	A	0.06085	G	0.76056	A	0.23944	G	0.88889	A	0.11111
S1_6542423	1	6542423	A	0.53691	C	0.46309		A	0.55291	C	0.44709	A	0.57042	C	0.42958	C	0.61111	A	0.38889
S1_6542424	1	6542424	T	0.53691	C	0.46309		T	0.55291	C	0.44709	T	0.57042	C	0.42958	C	0.61111	T	0.38889
S1_6542425	1	6542425	G	0.62752	T	0.37248		G	0.60317	T	0.39683	G	0.76761	T	0.23239	T	0.51389	G	0.48611
S1_6542426	1	6542426	C	0.51846	G	0.48154		C	0.54233	G	0.45767	C	0.52817	G	0.47183	G	0.625	C	0.375
S1_6542574	1	6542574	G	0.83893	T	0.16107		G	0.81217	T	0.18783	G	0.85211	T	0.14789	G	0.97222	T	0.02778
S1_6546117	1	6546117	T	0.85403	C	0.14597		T	0.89153	C	0.10847	T	0.73944	C	0.26056	T	0.875	C	0.125
S1_6546311	1	6546311	T	0.58725	C	0.41275		T	0.58201	C	0.41799	T	0.5493	C	0.4507	T	0.69444	C	0.30556
S1_6546919	1	6546919	G	0.86745	A	0.13255		G	0.84392	A	0.15608	G	0.8662	A	0.1338	G	0.98611	A	0.01389
S1_6546931	1	6546931	A	0.79362	C	0.20638		A	0.7381	C	0.2619	A	0.87324	C	0.12676	A	0.94444	C	0.05556
S1_6546933	1	6546933	T	0.56376	C	0.43624		T	0.68783	C	0.31217	C	0.57746	T	0.42254	C	0.77778	T	0.22222
S1_6546941	1	6546941	T	0.89765	A	0.10235		T	0.87566	A	0.12434	T	0.95775	A	0.04225	T	0.88889	A	0.11111
S1_6546960	1	6546960	G	0.56879	A	0.43121		G	0.69312	A	0.30688	A	0.57746	G	0.42254	A	0.76389	G	0.23611
S1_6547028	1	6547028	T	0.84228	C	0.15772		T	0.83333	C	0.16667	T	0.80986	C	0.19014	T	0.94444	C	0.05556
S1_6547275	1	6547275	G	0.94295	A	0.05705		G	0.93386	A	0.06614	G	0.95775	A	0.04225	G	0.95833	A	0.04167
S1_6547276	1	6547276	G	0.94295	A	0.05705		G	0.93386	A	0.06614	G	0.95775	A	0.04225	G	0.95833	A	0.04167
S1_6547285	1	6547285	C	0.92282	T	0.07718		C	0.90476	T	0.09524	C	0.9507	T	0.0493	C	0.95833	T	0.04167
S1_6547347	1	6547347	C	0.79698	G	0.20302		C	0.78571	G	0.21429	C	0.9507	G	0.0493	C	0.56944	G	0.43056
S1_6547385	1	6547385	A	0.94799	G	0.05201		A	0.94974	G	0.05026	A	0.91549	G	0.08451	A	1	NA	0
S1_6547414	1	6547414	G	0.59396	C	0.40604		G	0.56614	C	0.43386	G	0.61268	C	0.38732	G	0.70833	C	0.29167
S1_6547457	1	6547457	G	0.94295	T	0.05705		G	0.94709	T	0.05291	G	0.90845	T	0.09155	G	0.98611	T	0.01389
S1_6547501	1	6547501	A	0.69799	G	0.30201		A	0.69577	G	0.30423	A	0.64085	G	0.35915	A	0.80556	G	0.19444
S1_6547506	1	6547506	T	0.55705	C	0.44295		T	0.53968	C	0.46032	T	0.55634	C	0.44366	T	0.65278	C	0.34722
S1_6547772	1	6547772	T	0.69966	C	0.30034		T	0.75926	C	0.24074	T	0.66901	C	0.33099	C	0.54167	T	0.45833
S1_6549326	1	6549326	G	0.72819	A	0.27181		G	0.80688	A	0.19312	G	0.75352	A	0.24648	A	0.69444	G	0.30556
S1_6549729	1	6549729	G	0.70638	T	0.29362		G	0.78571	T	0.21429	G	0.74648	T	0.25352	T	0.75	G	0.25
S1_6549733	1	6549733	G	0.92114	C	0.07886		G	0.92328	C	0.07672	G	0.88732	C	0.11268	G	0.97222	C	0.02778
S1_6549823	1	6549823	A	0.92785	C	0.07215		A	0.93122	C	0.06878	A	0.89437	C	0.10563	A	0.97222	C	0.02778
S1_6549979	1	6549979	G	0.84564	C	0.15436		G	0.87831	C	0.12169	G	0.71831	C	0.28169	G	0.91667	C	0.08333
S1_6549984	1	6549984	A	0.52852	G	0.47148		G	0.53968	A	0.46032	A	0.55634	G	0.44366	A	0.80556	G	0.19444
S1_6569363	1	6569363	T	0.59732	G	0.40268		T	0.65079	G	0.34921	T	0.56338	G	0.43662	G	0.61111	T	0.38889
S1_6783338	1	6783338	G	0.86409	C	0.13591		G	0.92593	C	0.07407	G	0.87324	C	0.12676	G	0.54167	C	0.45833
S1_6783351	1	6783351	C	0.64933	G	0.35067		C	0.68254	G	0.31746	C	0.66197	G	0.33803	G	0.54167	C	0.45833
S1_6783497	1	6783497	C	0.92282	A	0.07718		C	0.91534	A	0.08466	C	0.91549	A	0.08451	C	0.97222	A	0.02778
S1_6784151	1	6784151	C	0.92785	G	0.07215		C	0.96032	G	0.03968	C	0.8169	G	0.1831	C	0.97222	G	0.02778
S1_6784157	1	6784157	G	0.94295	A	0.05705		G	0.97619	A	0.02381	G	0.83099	A	0.16901	G	0.98611	A	0.01389
S1_6784205	1	6784205	G	0.93121	A	0.06879		G	0.94974	A	0.05026	G	0.84507	A	0.15493	G	1	NA	0
S1_6784289	1	6784289	C	0.50671	T	0.49329		T	0.55291	C	0.44709	C	0.71127	T	0.28873	T	0.58333	C	0.41667
S1_6784301	1	6784301	C	0.9094	A	0.0906		C	0.87566	A	0.12434	C	0.9507	A	0.0493	C	1	NA	0
S1_6784318	1	6784318	C	0.78523	T	0.21477		C	0.78571	T	0.21429	C	0.94366	T	0.05634	T	0.51389	C	0.48611
S1_6784324	1	6784324	G	0.69799	C	0.30201		G	0.64286	C	0.35714	G	0.72535	C	0.27465	G	0.91667	C	0.08333
S1_6784403	1	6784403	A	0.83557	G	0.16443		A	0.86243	G	0.13757	A	0.69014	G	0.30986	A	0.97222	G	0.02778
S1_6784419	1	6784419	C	0.79195	G	0.20805		C	0.83598	G	0.16402	C	0.58451	G	0.41549	C	0.95833	G	0.04167
S1_6784515	1	6784515	G	0.80201	A	0.19799		G	0.84127	A	0.15873	G	0.61268	A	0.38732	G	0.95833	A	0.04167
S1_6784534	1	6784534	G	0.91946	A	0.08054		G	0.88624	A	0.11376	G	0.97183	A	0.02817	G	0.98611	A	0.01389
S1_6784535	1	6784535	G	0.94799	C	0.05201		G	0.92593	C	0.07407	G	0.98592	C	0.01408	G	0.98611	C	0.01389
S1_6797003	1	6797003	G	0.86577	T	0.13423		G	0.83333	T	0.16667	G	0.91549	T	0.08451	G	0.93056	T	0.06944
S1_6797004	1	6797004	G	0.6896	T	0.3104		G	0.7381	T	0.2619	G	0.67606	T	0.32394	T	0.52778	G	0.47222
S1_6797017	1	6797017	A	0.83725	G	0.16275		A	0.79365	G	0.20635	A	0.90845	G	0.09155	A	0.91667	G	0.08333
S1_6797302	1	6797302	T	0.80872	C	0.19128		T	0.74603	C	0.25397	T	0.90845	C	0.09155	T	0.93056	C	0.06944
S1_6809031	1	6809031	G	0.88926	A	0.11074		G	0.87566	A	0.12434	G	0.8662	A	0.1338	G	1	NA	0
S1_6809060	1	6809060	C	0.76342	T	0.23658		C	0.81481	T	0.18519	C	0.77465	T	0.22535	T	0.51389	C	0.48611
S1_6809063	1	6809063	C	0.7953	G	0.2047		C	0.7328	G	0.2672	C	0.85915	G	0.14085	C	0.98611	G	0.01389
S1_6809064	1	6809064	T	0.75839	G	0.24161		T	0.81217	G	0.18783	T	0.76056	G	0.23944	G	0.51389	T	0.48611
S1_6809065	1	6809065	T	0.75	C	0.25		T	0.80159	C	0.19841	T	0.76761	C	0.23239	C	0.54167	T	0.45833
S1_6809066	1	6809066	G	0.75168	A	0.24832		G	0.80952	A	0.19048	G	0.74648	A	0.25352	A	0.52778	G	0.47222
S1_6809067	1	6809067	C	0.75839	T	0.24161		C	0.81217	T	0.18783	C	0.76056	T	0.23944	T	0.51389	C	0.48611
S1_6809210	1	6809210	G	0.72651	T	0.27349		G	0.66667	T	0.33333	G	0.78873	T	0.21127	G	0.90278	T	0.09722
S1_6809311	1	6809311	G	0.9396	A	0.0604		G	0.92857	A	0.07143	G	0.9507	A	0.0493	G	0.97222	A	0.02778
S1_6809330	1	6809330	G	0.87752	A	0.12248		G	0.83598	A	0.16402	G	0.94366	A	0.05634	G	0.95833	A	0.04167
S1_6833570	1	6833570	T	0.93792	A	0.06208		T	0.91005	A	0.08995	T	0.97887	A	0.02113	T	1	NA	0
S1_6833571	1	6833571	C	0.93792	T	0.06208		C	0.91005	T	0.08995	C	0.97887	T	0.02113	C	1	NA	0
S1_6833577	1	6833577	T	0.85403	C	0.14597		T	0.89153	C	0.10847	T	0.91549	C	0.08451	T	0.55556	C	0.44444
S1_6833587	1	6833587	A	0.86409	C	0.13591		A	0.87566	C	0.12434	A	0.76761	C	0.23239	A	0.98611	C	0.01389
S1_6833599	1	6833599	G	0.93792	A	0.06208		G	0.91005	A	0.08995	G	0.97887	A	0.02113	G	1	NA	0
S1_6833621	1	6833621	C	0.79362	T	0.20638		C	0.78836	T	0.21164	C	0.83803	T	0.16197	C	0.75	T	0.25
S1_6833629	1	6833629	G	0.8557	A	0.1443		G	0.89418	A	0.10582	G	0.91549	A	0.08451	G	0.55556	A	0.44444
S1_6836782	1	6836782	C	0.93624	T	0.06376		C	0.92063	T	0.07937	C	0.96479	T	0.03521	C	0.95833	T	0.04167
S1_6836785	1	6836785	C	0.94966	G	0.05034		C	0.94974	G	0.05026	C	0.92254	G	0.07746	C	1	NA	0
S1_6836848	1	6836848	G	0.92114	A	0.07886		G	0.92593	A	0.07407	G	0.88028	A	0.11972	G	0.97222	A	0.02778
S1_6836856	1	6836856	C	0.5906	T	0.4094		C	0.60847	T	0.39153	C	0.54225	T	0.45775	C	0.59722	T	0.40278
S1_6837272	1	6837272	C	0.89094	T	0.10906		C	0.87566	T	0.12434	C	0.88732	T	0.11268	C	0.97222	T	0.02778
S1_6837374	1	6837374	G	0.94966	A	0.05034		G	0.93651	A	0.06349	G	0.97183	A	0.02817	G	0.97222	A	0.02778
S1_6837401	1	6837401	G	0.91611	A	0.08389		G	0.91005	A	0.08995	G	0.90845	A	0.09155	G	0.95833	A	0.04167
S1_6844112	1	6844112	G	0.9396	C	0.0604		G	0.93386	C	0.06614	G	0.92958	C	0.07042	G	0.98611	C	0.01389
S1_6844116	1	6844116	C	0.9396	T	0.0604		C	0.93386	T	0.06614	C	0.92958	T	0.07042	C	0.98611	T	0.01389
S1_6848340	1	6848340	G	0.92617	T	0.07383		G	0.91534	T	0.08466	G	0.92254	T	0.07746	G	0.98611	T	0.01389
S1_6850502	1	6850502	C	0.80705	A	0.19295		C	0.78571	A	0.21429	C	0.8169	A	0.1831	C	0.88889	A	0.11111
S1_6850821	1	6850821	C	0.83221	T	0.16779		C	0.8545	T	0.1455	C	0.94366	T	0.05634	C	0.51389	T	0.48611
S1_6850931	1	6850931	G	0.83054	T	0.16946		G	0.8545	T	0.1455	G	0.93662	T	0.06338	G	0.51389	T	0.48611
S1_6850941	1	6850941	C	0.82047	A	0.17953		C	0.83862	A	0.16138	C	0.93662	A	0.06338	C	0.51389	A	0.48611
S1_6851093	1	6851093	T	0.81879	A	0.18121		T	0.84921	A	0.15079	T	0.90141	A	0.09859	T	0.51389	A	0.48611
S1_6851114	1	6851114	G	0.92282	T	0.07718		G	0.88889	T	0.11111	G	0.97183	T	0.02817	G	1	NA	0
S1_6851199	1	6851199	A	0.94799	G	0.05201		A	0.93915	G	0.06085	A	0.94366	G	0.05634	A	1	NA	0
S1_6851256	1	6851256	A	0.59396	G	0.40604		A	0.60053	G	0.39947	A	0.65493	G	0.34507	G	0.55556	A	0.44444
S1_6851503	1	6851503	G	0.91443	A	0.08557		G	0.87566	A	0.12434	G	0.97183	A	0.02817	G	1	NA	0
S1_6851654	1	6851654	C	0.88591	T	0.11409		C	0.87566	T	0.12434	C	0.88028	T	0.11972	C	0.94444	T	0.05556
S1_6851707	1	6851707	G	0.52013	A	0.47987		A	0.51323	G	0.48677	G	0.65493	A	0.34507	A	0.56944	G	0.43056
S1_6921441	1	6921441	C	0.61913	T	0.38087		C	0.72222	T	0.27778	C	0.5493	T	0.4507	T	0.75	C	0.25
S1_6921570	1	6921570	G	0.82383	T	0.17617		G	0.83598	T	0.16402	G	0.9507	T	0.0493	G	0.51389	T	0.48611
S1_6921948	1	6921948	G	0.93456	C	0.06544		G	0.91799	C	0.08201	G	0.95775	C	0.04225	G	0.97222	C	0.02778
S1_6921968	1	6921968	C	0.93792	T	0.06208		C	0.93651	T	0.06349	C	0.90845	T	0.09155	C	1	NA	0
S1_6921973	1	6921973	G	0.87081	T	0.12919		G	0.86243	T	0.13757	G	0.83099	T	0.16901	G	0.98611	T	0.01389
S1_6921987	1	6921987	T	0.7198	C	0.2802		T	0.75397	C	0.24603	T	0.66901	C	0.33099	T	0.65278	C	0.34722
S1_6921992	1	6921992	A	0.9396	G	0.0604		A	0.93651	G	0.06349	A	0.91549	G	0.08451	A	1	NA	0
S1_6922233	1	6922233	A	0.56711	G	0.43289		A	0.50529	G	0.49471	A	0.58451	G	0.41549	A	0.83333	G	0.16667
S1_6922263	1	6922263	G	0.77852	T	0.22148		G	0.78307	T	0.21693	G	0.80282	T	0.19718	G	0.72222	T	0.27778
S1_6922401	1	6922401	C	0.92785	A	0.07215		C	0.91799	A	0.08201	C	0.92254	A	0.07746	C	0.98611	A	0.01389
S1_6922413	1	6922413	C	0.58221	A	0.41779		C	0.58995	A	0.41005	C	0.50704	A	0.49296	C	0.69444	A	0.30556
S1_6922424	1	6922424	C	0.89597	A	0.10403		C	0.93651	A	0.06349	C	0.74648	A	0.25352	C	0.97222	A	0.02778
S1_6922850	1	6922850	G	0.80705	C	0.19295		G	0.80688	C	0.19312	G	0.84507	C	0.15493	G	0.75	C	0.25
S1_6923387	1	6923387	G	0.93289	A	0.06711		G	0.92063	A	0.07937	G	0.93662	A	0.06338	G	0.98611	A	0.01389
S1_6923405	1	6923405	C	0.9396	T	0.0604		C	0.93915	T	0.06085	C	0.92958	T	0.07042	C	0.95833	T	0.04167
S1_6923579	1	6923579	C	0.75671	T	0.24329		C	0.84127	T	0.15873	C	0.72535	T	0.27465	T	0.61111	C	0.38889
S1_6923680	1	6923680	C	0.94631	A	0.05369		C	0.92063	A	0.07937	C	0.98592	A	0.01408	C	1	NA	0
S1_6923696	1	6923696	G	0.50839	A	0.49161		A	0.51323	G	0.48677	A	0.60563	G	0.39437	G	0.81944	A	0.18056
S1_6923719	1	6923719	G	0.88758	A	0.11242		G	0.89947	A	0.10053	G	0.8169	A	0.1831	G	0.95833	A	0.04167
S1_6923802	1	6923802	C	0.87752	G	0.12248		C	0.94709	G	0.05291	C	0.88028	G	0.11972	C	0.52778	G	0.47222
S1_6923804	1	6923804	T	0.7802	C	0.2198		T	0.78042	C	0.21958	T	0.8169	C	0.1831	T	0.72222	C	0.27778
S1_6923815	1	6923815	G	0.8255	T	0.1745		G	0.83333	T	0.16667	G	0.77465	T	0.22535	G	0.875	T	0.125
S1_6923834	1	6923834	A	0.87416	G	0.12584		A	0.93386	G	0.06614	A	0.90141	G	0.09859	A	0.52778	G	0.47222
S1_6923837	1	6923837	A	0.66779	G	0.33221		A	0.59788	G	0.40212	A	0.73239	G	0.26761	A	0.88889	G	0.11111
S1_6923849	1	6923849	A	0.90436	G	0.09564		A	0.87037	G	0.12963	A	0.96479	G	0.03521	A	0.95833	G	0.04167
S1_6926121	1	6926121	T	0.88255	G	0.11745		T	0.8545	G	0.1455	T	0.90141	G	0.09859	T	0.98611	G	0.01389
S1_6926130	1	6926130	T	0.90436	A	0.09564		T	0.88624	A	0.11376	T	0.90845	A	0.09155	T	0.98611	A	0.01389
S1_6926154	1	6926154	G	0.59396	C	0.40604		G	0.60317	C	0.39683	G	0.78873	C	0.21127	C	0.81944	G	0.18056
S1_6926280	1	6926280	G	0.56879	A	0.43121		G	0.59788	A	0.40212	G	0.69718	A	0.30282	A	0.81944	G	0.18056
S1_6926500	1	6926500	T	0.69295	C	0.30705		T	0.64286	C	0.35714	T	0.82394	C	0.17606	T	0.70833	C	0.29167
S1_6926501	1	6926501	C	0.85067	T	0.14933		C	0.84921	T	0.15079	C	0.92254	T	0.07746	C	0.73611	T	0.26389
S1_6926541	1	6926541	A	0.88591	T	0.11409		A	0.93122	T	0.06878	A	0.9507	T	0.0493	A	0.52778	T	0.47222
S1_6926544	1	6926544	C	0.55201	G	0.44799		C	0.57407	G	0.42593	G	0.62676	C	0.37324	C	0.76389	G	0.23611
S1_6926571	1	6926571	A	0.85067	G	0.14933		A	0.84127	G	0.15873	A	0.94366	G	0.05634	A	0.73611	G	0.26389
S1_6926600	1	6926600	C	0.9245	T	0.0755		C	0.89947	T	0.10053	C	0.95775	T	0.04225	C	0.98611	T	0.01389
S1_6926607	1	6926607	C	0.92617	T	0.07383		C	0.90212	T	0.09788	C	0.95775	T	0.04225	C	0.98611	T	0.01389
S1_6926614	1	6926614	C	0.63591	G	0.36409		C	0.64021	G	0.35979	C	0.50704	G	0.49296	C	0.84722	G	0.15278
S1_6926615	1	6926615	T	0.63758	A	0.36242		T	0.64286	A	0.35714	T	0.50704	A	0.49296	T	0.84722	A	0.15278
S1_6926616	1	6926616	C	0.63758	T	0.36242		C	0.64286	T	0.35714	C	0.50704	T	0.49296	C	0.84722	T	0.15278
S1_6926617	1	6926617	C	0.63758	G	0.36242		C	0.64286	G	0.35714	C	0.50704	G	0.49296	C	0.84722	G	0.15278
S1_6926620	1	6926620	G	0.63758	C	0.36242		G	0.64286	C	0.35714	G	0.50704	C	0.49296	G	0.84722	C	0.15278
S1_6926817	1	6926817	G	0.89597	C	0.10403		G	0.89153	C	0.10847	G	0.87324	C	0.12676	G	0.95833	C	0.04167
S1_7041676	1	7041676	A	0.76846	G	0.23154		A	0.77513	G	0.22487	A	0.90141	G	0.09859	G	0.52778	A	0.47222
S1_7041677	1	7041677	T	0.77181	C	0.22819		T	0.77778	C	0.22222	T	0.90845	C	0.09155	C	0.52778	T	0.47222
S1_7041695	1	7041695	G	0.74329	A	0.25671		G	0.71693	A	0.28307	G	0.71127	A	0.28873	G	0.94444	A	0.05556
S1_7041720	1	7041720	G	0.76342	T	0.23658		G	0.7672	T	0.2328	G	0.88028	T	0.11972	G	0.51389	T	0.48611
S1_7041748	1	7041748	T	0.82383	C	0.17617		T	0.84127	C	0.15873	T	0.93662	C	0.06338	T	0.51389	C	0.48611
S1_7041917	1	7041917	A	0.82718	G	0.17282		A	0.84392	G	0.15608	A	0.94366	G	0.05634	A	0.51389	G	0.48611
S1_7042201	1	7042201	G	0.83389	A	0.16611		G	0.84656	A	0.15344	G	0.94366	A	0.05634	G	0.55556	A	0.44444
S1_7042205	1	7042205	A	0.90604	G	0.09396		A	0.94974	G	0.05026	A	0.95775	G	0.04225	A	0.58333	G	0.41667
S1_7045014	1	7045014	C	0.8406	T	0.1594		C	0.85714	T	0.14286	C	0.97183	T	0.02817	C	0.51389	T	0.48611
S1_7057453	1	7057453	A	0.59228	G	0.40772		A	0.62434	G	0.37566	G	0.51408	A	0.48592	A	0.65278	G	0.34722
S1_7057485	1	7057485	G	0.55537	C	0.44463		G	0.59259	C	0.40741	C	0.56338	G	0.43662	G	0.61111	C	0.38889
S1_7057525	1	7057525	C	0.53859	A	0.46141		C	0.57143	A	0.42857	A	0.55634	C	0.44366	C	0.56944	A	0.43056
S1_7057552	1	7057552	C	0.94631	T	0.05369		C	0.91799	T	0.08201	C	1	NA	0	C	0.98611	T	0.01389
S1_7057566	1	7057566	T	0.58893	G	0.41107		T	0.6455	G	0.3545	G	0.55634	T	0.44366	T	0.59722	G	0.40278
S1_7057569	1	7057569	G	0.60067	T	0.39933		G	0.65344	T	0.34656	T	0.53521	G	0.46479	G	0.61111	T	0.38889
S1_7071008	1	7071008	C	0.94799	G	0.05201		C	0.93386	G	0.06614	C	0.97183	G	0.02817	C	0.97222	G	0.02778
S1_7071010	1	7071010	T	0.94799	A	0.05201		T	0.93386	A	0.06614	T	0.97183	A	0.02817	T	0.97222	A	0.02778
S1_7071017	1	7071017	G	0.94799	T	0.05201		G	0.93386	T	0.06614	G	0.97183	T	0.02817	G	0.97222	T	0.02778
S1_7071018	1	7071018	C	0.94799	A	0.05201		C	0.93386	A	0.06614	C	0.97183	A	0.02817	C	0.97222	A	0.02778
S1_7071217	1	7071217	T	0.77852	C	0.22148		T	0.82011	C	0.17989	T	0.62676	C	0.37324	T	0.84722	C	0.15278
S1_7071221	1	7071221	T	0.64765	C	0.35235		T	0.62698	C	0.37302	T	0.69718	C	0.30282	T	0.68056	C	0.31944
S1_7072547	1	7072547	C	0.8557	T	0.1443		C	0.88095	T	0.11905	C	0.92958	T	0.07042	C	0.58333	T	0.41667
S1_7072573	1	7072573	C	0.87416	G	0.12584		C	0.91534	G	0.08466	C	0.72535	G	0.27465	C	0.94444	G	0.05556
S1_7072602	1	7072602	T	0.87919	G	0.12081		T	0.84921	G	0.15079	T	0.91549	G	0.08451	T	0.95833	G	0.04167
S1_7072648	1	7072648	C	0.86409	A	0.13591		C	0.88889	A	0.11111	C	0.74648	A	0.25352	C	0.95833	A	0.04167
S1_7077207	1	7077207	T	0.57047	C	0.42953		T	0.56349	C	0.43651	T	0.65493	C	0.34507	C	0.55556	T	0.44444
S1_7077252	1	7077252	G	0.63087	T	0.36913		G	0.60317	T	0.39683	G	0.79577	T	0.20423	T	0.54167	G	0.45833
S1_7077255	1	7077255	A	0.66611	G	0.33389		A	0.72222	G	0.27778	A	0.52817	G	0.47183	A	0.65278	G	0.34722
S1_7079555	1	7079555	G	0.79698	C	0.20302		G	0.78571	C	0.21429	G	0.76761	C	0.23239	G	0.90278	C	0.09722
S1_7079738	1	7079738	C	0.93456	T	0.06544		C	0.9127	T	0.0873	C	0.95775	T	0.04225	C	1	NA	0
S1_7079762	1	7079762	T	0.87752	C	0.12248		T	0.84127	C	0.15873	T	0.93662	C	0.06338	T	0.95833	C	0.04167
S1_7079767	1	7079767	C	0.93289	T	0.06711		C	0.91534	T	0.08466	C	0.94366	T	0.05634	C	1	NA	0
S1_7084495	1	7084495	A	0.6896	G	0.3104		A	0.66138	G	0.33862	A	0.6831	G	0.3169	A	0.84722	G	0.15278
S1_7084527	1	7084527	A	0.7349	G	0.2651		A	0.71164	G	0.28836	A	0.74648	G	0.25352	A	0.83333	G	0.16667
S1_7084877	1	7084877	G	0.89094	A	0.10906		G	0.88095	A	0.11905	G	0.88028	A	0.11972	G	0.95833	A	0.04167
S1_7084914	1	7084914	T	0.94295	G	0.05705		T	0.93386	G	0.06614	T	0.95775	G	0.04225	T	0.97222	G	0.02778
S1_7084916	1	7084916	C	0.94631	A	0.05369		C	0.93386	A	0.06614	C	0.97183	A	0.02817	C	0.97222	A	0.02778
S1_7084917	1	7084917	C	0.94631	G	0.05369		C	0.93386	G	0.06614	C	0.97183	G	0.02817	C	0.97222	G	0.02778
S1_7084918	1	7084918	C	0.94631	A	0.05369		C	0.93386	A	0.06614	C	0.97183	A	0.02817	C	0.97222	A	0.02778
S1_7084919	1	7084919	G	0.94463	A	0.05537		G	0.93122	A	0.06878	G	0.97183	A	0.02817	G	0.97222	A	0.02778
S1_7084930	1	7084930	G	0.88758	T	0.11242		G	0.86508	T	0.13492	G	0.91549	T	0.08451	G	0.95833	T	0.04167
S1_7084931	1	7084931	G	0.8943	T	0.1057		G	0.87566	T	0.12434	G	0.91549	T	0.08451	G	0.95833	T	0.04167
S1_7086138	1	7086138	A	0.77852	G	0.22148		A	0.70106	G	0.29894	A	0.88732	G	0.11268	A	0.97222	G	0.02778
S1_7086437	1	7086437	A	0.81208	G	0.18792		A	0.75397	G	0.24603	A	0.90141	G	0.09859	A	0.94444	G	0.05556
S1_7086721	1	7086721	T	0.91275	C	0.08725		T	0.87302	C	0.12698	T	0.98592	C	0.01408	T	0.97222	C	0.02778
S1_7086742	1	7086742	A	0.91443	G	0.08557		A	0.89418	G	0.10582	A	0.94366	G	0.05634	A	0.97222	G	0.02778
S1_7086746	1	7086746	G	0.74832	C	0.25168		G	0.66667	C	0.33333	G	0.88028	C	0.11972	G	0.91667	C	0.08333
S1_7086786	1	7086786	G	0.74329	A	0.25671		G	0.66931	A	0.33069	G	0.85211	A	0.14789	G	0.91667	A	0.08333
S1_7086794	1	7086794	C	0.91611	A	0.08389		C	0.89683	A	0.10317	C	0.94366	A	0.05634	C	0.97222	A	0.02778
S1_7086799	1	7086799	A	0.73993	G	0.26007		A	0.66667	G	0.33333	A	0.84507	G	0.15493	A	0.91667	G	0.08333
S1_7086800	1	7086800	A	0.85906	C	0.14094		A	0.83069	C	0.16931	A	0.88732	C	0.11268	A	0.95833	C	0.04167
S1_7086837	1	7086837	C	0.88423	A	0.11577		C	0.85714	A	0.14286	C	0.92254	A	0.07746	C	0.95833	A	0.04167
S1_7087495	1	7087495	C	0.94799	T	0.05201		C	0.92328	T	0.07672	C	1	NA	0	C	0.97222	T	0.02778
S1_7088048	1	7088048	C	0.68792	T	0.31208		C	0.75132	T	0.24868	C	0.52817	T	0.47183	C	0.68056	T	0.31944
S1_7088162	1	7088162	A	0.67617	C	0.32383		A	0.73545	C	0.26455	A	0.52113	C	0.47887	A	0.68056	C	0.31944
S1_7088171	1	7088171	T	0.67282	C	0.32718		T	0.73016	C	0.26984	T	0.52113	C	0.47887	T	0.68056	C	0.31944
S1_7090388	1	7090388	G	0.66107	T	0.33893		G	0.74868	T	0.25132	T	0.57042	G	0.42958	G	0.66667	T	0.33333
S1_7090946	1	7090946	T	0.70973	C	0.29027		T	0.69312	C	0.30688	T	0.69014	C	0.30986	T	0.83333	C	0.16667
S1_7091205	1	7091205	C	0.76174	A	0.23826		C	0.73545	A	0.26455	C	0.77465	A	0.22535	C	0.875	A	0.125
S1_7091230	1	7091230	A	0.72819	G	0.27181		A	0.68254	G	0.31746	A	0.77465	G	0.22535	A	0.875	G	0.125
S1_7091343	1	7091343	A	0.84564	G	0.15436		A	0.82011	G	0.17989	A	0.88028	G	0.11972	A	0.90278	G	0.09722
S1_7091698	1	7091698	A	0.8406	C	0.1594		A	0.79894	C	0.20106	A	0.89437	C	0.10563	A	0.94444	C	0.05556
S1_7123056	1	7123056	C	0.85067	A	0.14933		C	0.79101	A	0.20899	C	0.96479	A	0.03521	C	0.93056	A	0.06944
S1_7159608	1	7159608	G	0.94128	C	0.05872		G	0.96032	C	0.03968	G	0.88732	C	0.11268	G	0.94444	C	0.05556
S1_7159611	1	7159611	T	0.78188	A	0.21812		T	0.76984	A	0.23016	T	0.77465	A	0.22535	T	0.84722	A	0.15278
S1_7159620	1	7159620	A	0.93121	G	0.06879		A	0.91005	G	0.08995	A	0.9507	G	0.0493	A	1	NA	0
S1_7159622	1	7159622	T	0.94128	C	0.05872		T	0.92593	C	0.07407	T	0.95775	C	0.04225	T	0.98611	C	0.01389
S1_7161006	1	7161006	G	0.70302	T	0.29698		G	0.7619	T	0.2381	G	0.70423	T	0.29577	T	0.59722	G	0.40278
S1_7161061	1	7161061	C	0.91779	T	0.08221		C	0.91534	T	0.08466	C	0.92254	T	0.07746	C	0.91667	T	0.08333
S1_7161470	1	7161470	C	0.64765	A	0.35235		C	0.5291	A	0.4709	C	0.8169	A	0.1831	C	0.93056	A	0.06944
S1_7161473	1	7161473	G	0.64765	A	0.35235		G	0.5291	A	0.4709	G	0.8169	A	0.1831	G	0.93056	A	0.06944
S1_7161554	1	7161554	G	0.93289	C	0.06711		G	0.96296	C	0.03704	G	0.85211	C	0.14789	G	0.93056	C	0.06944
S1_7162172	1	7162172	G	0.88758	C	0.11242		G	0.86508	C	0.13492	G	0.91549	C	0.08451	G	0.94444	C	0.05556
S1_7162856	1	7162856	G	0.93456	T	0.06544		G	0.9127	T	0.0873	G	0.98592	T	0.01408	G	0.94444	T	0.05556
S1_7162859	1	7162859	G	0.52517	A	0.47483		A	0.51323	G	0.48677	G	0.69014	A	0.30986	A	0.59722	G	0.40278
S1_7165289	1	7165289	G	0.89597	A	0.10403		G	0.86243	A	0.13757	G	0.95775	A	0.04225	G	0.95833	A	0.04167
S1_7194760	1	7194760	C	0.91275	T	0.08725		C	0.94709	T	0.05291	C	0.8169	T	0.1831	C	0.91667	T	0.08333
S1_7196228	1	7196228	G	0.94966	A	0.05034		G	0.93915	A	0.06085	G	0.98592	A	0.01408	G	0.93056	A	0.06944
S1_7196247	1	7196247	G	0.92617	A	0.07383		G	0.95503	A	0.04497	G	0.85211	A	0.14789	G	0.91667	A	0.08333
S1_7196270	1	7196270	C	0.92617	T	0.07383		C	0.95503	T	0.04497	C	0.85211	T	0.14789	C	0.91667	T	0.08333
S1_7196272	1	7196272	A	0.59564	T	0.40436		A	0.7328	T	0.2672	T	0.58451	A	0.41549	T	0.75	A	0.25
S1_7196273	1	7196273	C	0.59396	G	0.40604		C	0.73016	G	0.26984	G	0.58451	C	0.41549	G	0.75	C	0.25
S1_7196274	1	7196274	A	0.59564	G	0.40436		A	0.7328	G	0.2672	G	0.58451	A	0.41549	G	0.75	A	0.25
S1_7196277	1	7196277	G	0.59564	C	0.40436		G	0.7328	C	0.2672	C	0.58451	G	0.41549	C	0.75	G	0.25
S1_7196358	1	7196358	G	0.64262	A	0.35738		G	0.72487	A	0.27513	A	0.57746	G	0.42254	G	0.65278	A	0.34722
S1_7196359	1	7196359	G	0.62416	A	0.37584		G	0.71429	A	0.28571	A	0.61972	G	0.38028	G	0.63889	A	0.36111
S1_7196376	1	7196376	C	0.76007	T	0.23993		C	0.66931	T	0.33069	C	0.92254	T	0.07746	C	0.91667	T	0.08333
S1_7198081	1	7198081	A	0.82886	C	0.17114		A	0.77249	C	0.22751	A	0.92254	C	0.07746	A	0.94444	C	0.05556
S1_7198087	1	7198087	G	0.85738	T	0.14262		G	0.80952	T	0.19048	G	0.93662	T	0.06338	G	0.94444	T	0.05556
S1_7198138	1	7198138	G	0.82886	A	0.17114		G	0.77249	A	0.22751	G	0.92254	A	0.07746	G	0.94444	A	0.05556
S1_7198150	1	7198150	G	0.92617	A	0.07383		G	0.90212	A	0.09788	G	0.98592	A	0.01408	G	0.93056	A	0.06944
S1_7198181	1	7198181	G	0.68121	A	0.31879		G	0.80423	A	0.19577	A	0.65493	G	0.34507	G	0.70833	A	0.29167
S1_7198190	1	7198190	G	0.94463	T	0.05537		G	0.92063	T	0.07937	G	0.99296	T	0.00704	G	0.97222	T	0.02778
S1_7198195	1	7198195	G	0.90772	A	0.09228		G	0.93915	A	0.06085	G	0.83099	A	0.16901	G	0.88889	A	0.11111
S1_7243566	1	7243566	C	0.91443	T	0.08557		C	0.87831	T	0.12169	C	0.97887	T	0.02113	C	0.97222	T	0.02778
S1_7243654	1	7243654	C	0.90436	T	0.09564		C	0.87831	T	0.12169	C	0.97183	T	0.02817	C	0.90278	T	0.09722
S1_7297183	1	7297183	C	0.83221	T	0.16779		C	0.77513	T	0.22487	C	0.94366	T	0.05634	C	0.90278	T	0.09722
S1_7297203	1	7297203	A	0.83221	G	0.16779		A	0.77513	G	0.22487	A	0.94366	G	0.05634	A	0.90278	G	0.09722
S1_7299749	1	7299749	A	0.92282	T	0.07718		A	0.88624	T	0.11376	A	0.97887	T	0.02113	A	1	NA	0
S1_7300134	1	7300134	C	0.90436	A	0.09564		C	0.87037	A	0.12963	C	0.95775	A	0.04225	C	0.97222	A	0.02778
S1_7300864	1	7300864	A	0.75503	T	0.24497		A	0.66931	T	0.33069	A	0.90845	T	0.09155	A	0.90278	T	0.09722
S1_7300867	1	7300867	C	0.75503	A	0.24497		C	0.66931	A	0.33069	C	0.90845	A	0.09155	C	0.90278	A	0.09722
S1_7300989	1	7300989	C	0.75	G	0.25		C	0.66138	G	0.33862	C	0.90845	G	0.09155	C	0.90278	G	0.09722
S1_7300990	1	7300990	T	0.75	G	0.25		T	0.66138	G	0.33862	T	0.90845	G	0.09155	T	0.90278	G	0.09722
S1_7301016	1	7301016	T	0.75	A	0.25		T	0.66138	A	0.33862	T	0.90845	A	0.09155	T	0.90278	A	0.09722
S1_7301038	1	7301038	G	0.75336	A	0.24664		G	0.66402	A	0.33598	G	0.91549	A	0.08451	G	0.90278	A	0.09722
S1_7301061	1	7301061	G	0.87584	T	0.12416		G	0.83862	T	0.16138	G	0.9507	T	0.0493	G	0.93056	T	0.06944
S1_7301062	1	7301062	G	0.87584	T	0.12416		G	0.83862	T	0.16138	G	0.9507	T	0.0493	G	0.93056	T	0.06944
S1_7301072	1	7301072	C	0.77181	T	0.22819		C	0.66402	T	0.33598	C	0.97887	T	0.02113	C	0.93056	T	0.06944
S1_7301076	1	7301076	C	0.69128	A	0.30872		C	0.84392	A	0.15608	A	0.71127	C	0.28873	C	0.69444	A	0.30556
S1_7301238	1	7301238	C	0.66443	T	0.33557		C	0.80159	T	0.19841	T	0.71127	C	0.28873	C	0.69444	T	0.30556
S1_7301254	1	7301254	A	0.88423	G	0.11577		A	0.83598	G	0.16402	A	0.97887	G	0.02113	A	0.95833	G	0.04167
S1_7301282	1	7301282	C	0.69128	A	0.30872		C	0.84392	A	0.15608	A	0.71127	C	0.28873	C	0.69444	A	0.30556
S1_7302049	1	7302049	T	0.91275	C	0.08725		T	0.87302	C	0.12698	T	0.99296	C	0.00704	T	0.95833	C	0.04167
S1_7302087	1	7302087	C	0.89933	T	0.10067		C	0.85185	T	0.14815	C	0.98592	T	0.01408	C	0.98611	T	0.01389
S1_7302181	1	7302181	G	0.8557	T	0.1443		G	0.86243	T	0.13757	G	0.8169	T	0.1831	G	0.88889	T	0.11111
S1_7302418	1	7302418	T	0.7953	C	0.2047		T	0.70106	C	0.29894	T	0.97887	C	0.02113	T	0.93056	C	0.06944
S1_7302424	1	7302424	G	0.7953	C	0.2047		G	0.70106	C	0.29894	G	0.97887	C	0.02113	G	0.93056	C	0.06944
S1_7302451	1	7302451	G	0.69463	C	0.30537		G	0.84656	C	0.15344	C	0.71127	G	0.28873	G	0.70833	C	0.29167
S1_7314236	1	7314236	A	0.67114	C	0.32886		A	0.50794	C	0.49206	A	0.96479	C	0.03521	A	0.94444	C	0.05556
S1_7314273	1	7314273	G	0.91275	A	0.08725		G	0.95503	A	0.04497	G	0.99296	A	0.00704	G	0.54167	A	0.45833
S1_7314345	1	7314345	C	0.87248	A	0.12752		C	0.80159	A	0.19841	C	0.99296	A	0.00704	C	1	NA	0
S1_7316115	1	7316115	T	0.86745	G	0.13255		T	0.79365	G	0.20635	T	0.99296	G	0.00704	T	1	NA	0
S1_7342162	1	7342162	G	0.80872	A	0.19128		G	0.79894	A	0.20106	G	0.97887	A	0.02113	G	0.54167	A	0.45833
S1_7342800	1	7342800	G	0.89597	C	0.10403		G	0.84392	C	0.15608	G	0.99296	C	0.00704	G	0.97222	C	0.02778
S1_7342824	1	7342824	G	0.91779	A	0.08221		G	0.96296	A	0.03704	G	0.99296	A	0.00704	G	0.54167	A	0.45833
S1_7342832	1	7342832	G	0.68121	A	0.31879		G	0.8254	A	0.1746	A	0.71127	G	0.28873	G	0.70833	A	0.29167
S1_7342986	1	7342986	G	0.87248	C	0.12752		G	0.80159	C	0.19841	G	0.99296	C	0.00704	G	1	NA	0
S1_7343316	1	7343316	C	0.88926	A	0.11074		C	0.83598	A	0.16402	C	0.98592	A	0.01408	C	0.98611	A	0.01389
S1_7344889	1	7344889	C	0.88423	T	0.11577		C	0.82804	T	0.17196	C	0.98592	T	0.01408	C	0.98611	T	0.01389
S1_7344890	1	7344890	A	0.8406	C	0.1594		A	0.78307	C	0.21693	A	0.92958	C	0.07042	A	0.97222	C	0.02778
S1_7344897	1	7344897	G	0.88423	A	0.11577		G	0.82804	A	0.17196	G	0.98592	A	0.01408	G	0.98611	A	0.01389
S1_7344898	1	7344898	G	0.89094	C	0.10906		G	0.83598	C	0.16402	G	0.99296	C	0.00704	G	0.97222	C	0.02778
S1_7344899	1	7344899	C	0.86913	G	0.13087		C	0.80423	G	0.19577	C	0.98592	G	0.01408	C	0.98611	G	0.01389
S1_7344903	1	7344903	A	0.88423	T	0.11577		A	0.82804	T	0.17196	A	0.98592	T	0.01408	A	0.98611	T	0.01389
S1_7344913	1	7344913	G	0.89094	A	0.10906		G	0.91799	A	0.08201	G	1	NA	0	G	0.54167	A	0.45833
S1_7348088	1	7348088	A	0.91611	G	0.08389		A	0.89153	G	0.10847	A	0.93662	G	0.06338	A	1	NA	0
S1_7348090	1	7348090	A	0.52852	T	0.47148		A	0.60053	T	0.39947	T	0.72535	A	0.27465	A	0.66667	T	0.33333
S1_7348100	1	7348100	T	0.9245	C	0.0755		T	0.89418	C	0.10582	T	0.98592	C	0.01408	T	0.95833	C	0.04167
S1_7348242	1	7348242	A	0.91275	T	0.08725		A	0.95238	T	0.04762	A	1	NA	0	A	0.54167	T	0.45833
S1_7348261	1	7348261	A	0.88255	G	0.11745		A	0.90476	G	0.09524	A	1	NA	0	A	0.54167	G	0.45833
S1_7348284	1	7348284	T	0.72651	A	0.27349		T	0.7672	A	0.2328	T	0.80282	A	0.19718	A	0.63889	T	0.36111
S1_7348286	1	7348286	G	0.72651	A	0.27349		G	0.7672	A	0.2328	G	0.80282	A	0.19718	A	0.63889	G	0.36111
S1_7355717	1	7355717	G	0.90101	T	0.09899		G	0.87037	T	0.12963	G	0.92958	T	0.07042	G	1	NA	0
S1_7355720	1	7355720	A	0.93121	G	0.06879		A	0.90212	G	0.09788	A	0.99296	G	0.00704	A	0.95833	G	0.04167
S1_7355739	1	7355739	C	0.89933	T	0.10067		C	0.93122	T	0.06878	C	1	NA	0	C	0.54167	T	0.45833
S1_7355748	1	7355748	G	0.90268	A	0.09732		G	0.84921	A	0.15079	G	1	NA	0	G	0.98611	A	0.01389
S1_7356395	1	7356395	T	0.93792	G	0.06208		T	0.91005	G	0.08995	T	0.99296	G	0.00704	T	0.97222	G	0.02778
S1_7356396	1	7356396	T	0.8406	C	0.1594		T	0.85185	C	0.14815	T	0.78873	C	0.21127	T	0.88889	C	0.11111
S1_7356398	1	7356398	C	0.89933	T	0.10067		C	0.93915	T	0.06085	C	1	NA	0	C	0.5	T	0.5
S1_7356400	1	7356400	G	0.82047	A	0.17953		G	0.83862	A	0.16138	G	0.94366	A	0.05634	A	0.51389	G	0.48611
S1_7356403	1	7356403	T	0.82047	C	0.17953		T	0.83862	C	0.16138	T	0.94366	C	0.05634	C	0.51389	T	0.48611
S1_7356406	1	7356406	T	0.76007	C	0.23993		T	0.74074	C	0.25926	T	0.74648	C	0.25352	T	0.875	C	0.125
S1_7356432	1	7356432	T	0.78691	A	0.21309		T	0.77249	A	0.22751	T	0.78169	A	0.21831	T	0.875	A	0.125
S1_7358593	1	7358593	C	0.91946	T	0.08054		C	0.97354	T	0.02646	C	1	NA	0	T	0.51389	C	0.48611
S1_7358641	1	7358641	C	0.74832	G	0.25168		C	0.69841	G	0.30159	C	0.80986	G	0.19014	C	0.875	G	0.125
S1_7358654	1	7358654	G	0.89933	T	0.10067		G	0.85979	T	0.14021	G	0.97183	T	0.02817	G	0.95833	T	0.04167
S1_7358659	1	7358659	C	0.88087	G	0.11913		C	0.8545	G	0.1455	C	0.91549	G	0.08451	C	0.94444	G	0.05556
S1_7358672	1	7358672	C	0.91275	G	0.08725		C	0.89153	G	0.10847	C	0.92958	G	0.07042	C	0.98611	G	0.01389
S1_7358967	1	7358967	G	0.88926	C	0.11074		G	0.83862	C	0.16138	G	1	NA	0	G	0.93056	C	0.06944
S1_7359832	1	7359832	C	0.92785	A	0.07215		C	0.88889	A	0.11111	C	0.99296	A	0.00704	C	1	NA	0
S1_7359842	1	7359842	C	0.62752	G	0.37248		C	0.75132	G	0.24868	G	0.72535	C	0.27465	C	0.68056	G	0.31944
S1_7359844	1	7359844	A	0.87919	G	0.12081		A	0.89947	G	0.10053	A	0.8169	G	0.1831	A	0.88889	G	0.11111
S1_7359857	1	7359857	C	0.77517	G	0.22483		C	0.69048	G	0.30952	C	0.92958	G	0.07042	C	0.90278	G	0.09722
S1_7359873	1	7359873	T	0.63087	A	0.36913		T	0.75661	A	0.24339	A	0.72535	T	0.27465	T	0.68056	A	0.31944
S1_7359874	1	7359874	C	0.63087	T	0.36913		C	0.75661	T	0.24339	T	0.72535	C	0.27465	C	0.68056	T	0.31944
S1_7359885	1	7359885	T	0.60738	G	0.39262		T	0.57407	G	0.42593	T	0.79577	G	0.20423	G	0.58333	T	0.41667
S1_7360762	1	7360762	G	0.86242	C	0.13758		G	0.91534	C	0.08466	G	0.80986	C	0.19014	G	0.68056	C	0.31944
S1_7389118	1	7389118	C	0.94463	G	0.05537		C	0.92328	G	0.07672	C	1	NA	0	C	0.94444	G	0.05556
S1_7389130	1	7389130	C	0.52181	A	0.47819		A	0.53175	C	0.46825	C	0.75352	A	0.24648	A	0.65278	C	0.34722
S1_7389149	1	7389149	C	0.86913	A	0.13087		C	0.8836	A	0.1164	C	0.82394	A	0.17606	C	0.88889	A	0.11111
S1_7389862	1	7389862	G	0.94799	T	0.05201		G	0.92328	T	0.07672	G	1	NA	0	G	0.97222	T	0.02778
S1_7389879	1	7389879	G	0.81544	T	0.18456		G	0.7381	T	0.2619	G	0.93662	T	0.06338	G	0.98611	T	0.01389
S1_7389908	1	7389908	A	0.82047	G	0.17953		A	0.81217	G	0.18783	A	0.80986	G	0.19014	A	0.875	G	0.125
S1_7389915	1	7389915	G	0.84899	T	0.15101		G	0.85714	T	0.14286	G	0.99296	T	0.00704	G	0.52778	T	0.47222
S1_7389930	1	7389930	C	0.57718	T	0.42282		C	0.68783	T	0.31217	T	0.73239	C	0.26761	C	0.61111	T	0.38889
S1_7389991	1	7389991	G	0.61409	T	0.38591		G	0.58466	T	0.41534	G	0.80986	T	0.19014	T	0.625	G	0.375
S1_7390014	1	7390014	C	0.76342	A	0.23658		C	0.73016	A	0.26984	C	0.97887	A	0.02113	C	0.51389	A	0.48611
S1_7390037	1	7390037	G	0.77181	A	0.22819		G	0.67196	A	0.32804	G	0.92958	A	0.07042	G	0.98611	A	0.01389
S1_7390051	1	7390051	G	0.86242	A	0.13758		G	0.80159	A	0.19841	G	0.98592	A	0.01408	G	0.93056	A	0.06944
S1_7390069	1	7390069	C	0.58054	T	0.41946		C	0.7619	T	0.2381	T	0.90141	C	0.09859	C	0.58333	T	0.41667
S1_7390071	1	7390071	G	0.58054	A	0.41946		G	0.7619	A	0.2381	A	0.90141	G	0.09859	G	0.58333	A	0.41667
S1_7390270	1	7390270	G	0.70805	C	0.29195		G	0.63757	C	0.36243	G	0.80986	C	0.19014	G	0.875	C	0.125
S1_7390282	1	7390282	A	0.83557	G	0.16443		A	0.77249	G	0.22751	A	0.92254	G	0.07746	A	0.98611	G	0.01389
S1_7390314	1	7390314	C	0.90101	G	0.09899		C	0.85185	G	0.14815	C	0.98592	G	0.01408	C	0.98611	G	0.01389
S1_7390711	1	7390711	C	0.52685	G	0.47315		G	0.59259	C	0.40741	C	0.89437	G	0.10563	G	0.58333	C	0.41667
S1_7390713	1	7390713	G	0.91611	A	0.08389		G	0.89947	A	0.10053	G	0.92958	A	0.07042	G	0.97222	A	0.02778
S1_7390714	1	7390714	C	0.93456	G	0.06544		C	0.90212	G	0.09788	C	0.99296	G	0.00704	C	0.98611	G	0.01389
S1_7390733	1	7390733	A	0.54866	T	0.45134		A	0.70635	T	0.29365	T	0.88732	A	0.11268	A	0.58333	T	0.41667
S1_7390746	1	7390746	G	0.86242	A	0.13758		G	0.88095	A	0.11905	G	0.99296	A	0.00704	G	0.51389	A	0.48611
S1_7390749	1	7390749	C	0.92953	G	0.07047		C	0.89418	G	0.10582	C	0.99296	G	0.00704	C	0.98611	G	0.01389
S1_7390758	1	7390758	G	0.86913	T	0.13087		G	0.80688	T	0.19312	G	0.98592	T	0.01408	G	0.97222	T	0.02778
S1_7390769	1	7390769	G	0.73322	A	0.26678		G	0.69577	A	0.30423	G	0.99296	A	0.00704	A	0.56944	G	0.43056
S1_7390836	1	7390836	C	0.72148	T	0.27852		C	0.66667	T	0.33333	C	0.97887	T	0.02113	C	0.51389	T	0.48611
S1_7390865	1	7390865	G	0.75503	A	0.24497		G	0.69048	A	0.30952	G	0.98592	A	0.01408	G	0.63889	A	0.36111
S1_7391404	1	7391404	G	0.7953	T	0.2047		G	0.68783	T	0.31217	G	0.98592	T	0.01408	G	0.97222	T	0.02778
S1_7391412	1	7391412	T	0.93456	C	0.06544		T	0.90212	C	0.09788	T	0.99296	C	0.00704	T	1	NA	0
S1_7391440	1	7391440	T	0.91275	C	0.08725		T	0.87037	C	0.12963	T	0.99296	C	0.00704	T	0.98611	C	0.01389
S1_7391455	1	7391455	G	0.89597	C	0.10403		G	0.84127	C	0.15873	G	0.99296	C	0.00704	G	0.98611	C	0.01389
S1_7391458	1	7391458	C	0.89597	G	0.10403		C	0.84127	G	0.15873	C	0.99296	G	0.00704	C	0.98611	G	0.01389
S1_7391462	1	7391462	A	0.8943	T	0.1057		A	0.83862	T	0.16138	A	0.99296	T	0.00704	A	0.98611	T	0.01389
S1_7395137	1	7395137	C	0.54027	T	0.45973		C	0.68783	T	0.31217	T	0.87324	C	0.12676	C	0.58333	T	0.41667
S1_7396614	1	7396614	T	0.60235	C	0.39765		T	0.7328	C	0.2672	C	0.75352	T	0.24648	T	0.625	C	0.375
S1_7396645	1	7396645	T	0.90268	G	0.09732		T	0.86772	G	0.13228	T	0.94366	G	0.05634	T	1	NA	0
S1_7396649	1	7396649	T	0.5906	A	0.4094		T	0.71429	A	0.28571	A	0.75352	T	0.24648	T	0.625	A	0.375
S1_7396657	1	7396657	C	0.6057	T	0.3943		C	0.57143	T	0.42857	C	0.80986	T	0.19014	T	0.61111	C	0.38889
S1_7396730	1	7396730	A	0.88087	T	0.11913		A	0.83862	T	0.16138	A	0.93662	T	0.06338	A	0.98611	T	0.01389
S1_7396735	1	7396735	A	0.64262	G	0.35738		A	0.78836	G	0.21164	G	0.73944	A	0.26056	A	0.63889	G	0.36111
S1_7396763	1	7396763	T	0.89597	C	0.10403		T	0.86243	C	0.13757	T	0.92958	C	0.07042	T	1	NA	0
S1_7396812	1	7396812	C	0.55537	T	0.44463		C	0.50265	T	0.49735	C	0.79577	T	0.20423	T	0.63889	C	0.36111
S1_7396814	1	7396814	G	0.52181	C	0.47819		G	0.61905	C	0.38095	C	0.79577	G	0.20423	G	0.63889	C	0.36111
S1_7396819	1	7396819	C	0.8406	A	0.1594		C	0.82275	A	0.17725	C	0.85915	A	0.14085	C	0.90278	A	0.09722
S1_7396823	1	7396823	G	0.52181	C	0.47819		G	0.61905	C	0.38095	C	0.79577	G	0.20423	G	0.63889	C	0.36111
S1_7397140	1	7397140	G	0.87584	C	0.12416		G	0.82804	C	0.17196	G	0.94366	C	0.05634	G	0.98611	C	0.01389
S1_7397142	1	7397142	G	0.85403	A	0.14597		G	0.84656	A	0.15344	G	0.85915	A	0.14085	G	0.88889	A	0.11111
S1_7397625	1	7397625	A	0.8557	T	0.1443		A	0.79101	T	0.20899	A	0.95775	T	0.04225	A	0.98611	T	0.01389
S1_7397669	1	7397669	C	0.52517	G	0.47483		G	0.68519	C	0.31481	C	0.88732	G	0.11268	C	0.90278	G	0.09722
S1_7397706	1	7397706	A	0.90436	G	0.09564		A	0.87831	G	0.12169	A	0.94366	G	0.05634	A	0.95833	G	0.04167
S1_7400706	1	7400706	A	0.56879	G	0.43121		G	0.51852	A	0.48148	A	0.8662	G	0.1338	G	0.56944	A	0.43056
S1_7400764	1	7400764	G	0.52181	A	0.47819		A	0.50794	G	0.49206	G	0.6831	A	0.3169	A	0.63889	G	0.36111
S1_7400953	1	7400953	G	0.92953	A	0.07047		G	0.89153	A	0.10847	G	1	NA	0	G	0.98611	A	0.01389
S1_7401017	1	7401017	C	0.58893	G	0.41107		C	0.53968	G	0.46032	C	0.79577	G	0.20423	G	0.56944	C	0.43056
S1_7401035	1	7401035	G	0.5302	C	0.4698		C	0.53704	G	0.46296	G	0.79577	C	0.20423	C	0.63889	G	0.36111
S1_7401044	1	7401044	T	0.79027	C	0.20973		T	0.74603	C	0.25397	T	0.8662	C	0.1338	T	0.875	C	0.125
S1_7401045	1	7401045	C	0.71812	T	0.28188		C	0.74074	T	0.25926	C	0.80282	T	0.19718	T	0.56944	C	0.43056
S1_7401052	1	7401052	T	0.90604	C	0.09396		T	0.86243	C	0.13757	T	1	NA	0	T	0.95833	C	0.04167
S1_7401069	1	7401069	A	0.57718	T	0.42282		A	0.68519	T	0.31481	T	0.73944	A	0.26056	A	0.63889	T	0.36111
S1_7401090	1	7401090	G	0.82718	T	0.17282		G	0.7381	T	0.2619	G	0.99296	T	0.00704	G	0.97222	T	0.02778
S1_7401142	1	7401142	G	0.90436	A	0.09564		G	0.87037	A	0.12963	G	0.94366	A	0.05634	G	1	NA	0
S1_7401416	1	7401416	A	0.89933	C	0.10067		A	0.86508	C	0.13492	A	0.94366	C	0.05634	A	0.98611	C	0.01389
S1_7401417	1	7401417	G	0.91779	C	0.08221		G	0.9418	C	0.0582	G	0.8662	C	0.1338	G	0.88889	C	0.11111
S1_7401421	1	7401421	C	0.9396	A	0.0604		C	0.90741	A	0.09259	C	1	NA	0	C	0.98611	A	0.01389
S1_7401437	1	7401437	C	0.91275	A	0.08725		C	0.93386	A	0.06614	C	0.8662	A	0.1338	C	0.88889	A	0.11111
S1_7401469	1	7401469	T	0.76174	G	0.23826		T	0.68783	G	0.31217	T	0.88732	G	0.11268	T	0.91667	G	0.08333
S1_7401470	1	7401470	T	0.56544	G	0.43456		G	0.53175	T	0.46825	T	0.87324	G	0.12676	G	0.54167	T	0.45833
S1_7401473	1	7401473	G	0.64094	C	0.35906		G	0.58466	C	0.41534	G	0.87324	C	0.12676	C	0.52778	G	0.47222
S1_7402843	1	7402843	G	0.50168	A	0.49832		A	0.62169	G	0.37831	G	0.8662	A	0.1338	A	0.56944	G	0.43056
S1_7402913	1	7402913	G	0.89597	C	0.10403		G	0.84921	C	0.15079	G	0.97887	C	0.02113	G	0.97222	C	0.02778
S1_7404694	1	7404694	C	0.88591	G	0.11409		C	0.84656	G	0.15344	C	0.93662	G	0.06338	C	0.98611	G	0.01389
S1_7406855	1	7406855	T	0.94966	C	0.05034		T	0.92328	C	0.07672	T	1	NA	0	T	0.98611	C	0.01389
S1_7406877	1	7406877	A	0.69463	C	0.30537		A	0.62698	C	0.37302	A	0.98592	C	0.01408	C	0.51389	A	0.48611
S1_7406894	1	7406894	G	0.77349	A	0.22651		G	0.70635	A	0.29365	G	0.87324	A	0.12676	G	0.91667	A	0.08333
S1_7406984	1	7406984	G	0.91611	A	0.08389		G	0.87302	A	0.12698	G	1	NA	0	G	0.97222	A	0.02778
S1_7408085	1	7408085	A	0.88591	G	0.11409		A	0.92857	G	0.07143	A	0.97183	G	0.02817	A	0.5	G	0.5
S1_7408091	1	7408091	C	0.88758	T	0.11242		C	0.92593	T	0.07407	C	0.98592	T	0.01408	C	0.5	T	0.5
S1_7408111	1	7408111	C	0.94128	A	0.05872		C	0.98942	A	0.01058	C	1	NA	0	C	0.56944	A	0.43056
S1_7456672	1	7456672	G	0.92617	C	0.07383		G	0.9709	C	0.0291	G	0.99296	C	0.00704	G	0.55556	C	0.44444
S1_7456931	1	7456931	T	0.57718	A	0.42282		T	0.82011	A	0.17989	A	0.8662	T	0.1338	A	0.80556	T	0.19444
S1_7457125	1	7457125	G	0.70134	A	0.29866		G	0.56349	A	0.43651	G	0.92958	A	0.07042	G	0.97222	A	0.02778
S1_7457415	1	7457415	G	0.64933	A	0.35067		A	0.50265	G	0.49735	G	0.93662	A	0.06338	G	0.875	A	0.125
S1_7457434	1	7457434	G	0.53691	C	0.46309		G	0.75397	C	0.24603	C	0.8662	G	0.1338	C	0.79167	G	0.20833
S1_7457435	1	7457435	C	0.66946	T	0.33054		C	0.52646	T	0.47354	C	0.93662	T	0.06338	C	0.88889	T	0.11111
S1_7458270	1	7458270	C	0.9245	T	0.0755		C	0.90212	T	0.09788	C	0.94366	T	0.05634	C	1	NA	0
S1_7490302	1	7490302	G	0.91611	A	0.08389		G	0.89418	A	0.10582	G	0.94366	A	0.05634	G	0.97222	A	0.02778
S1_7490337	1	7490337	C	0.90268	T	0.09732		C	0.87302	T	0.12698	C	0.9507	T	0.0493	C	0.95833	T	0.04167
S1_7490365	1	7490365	G	0.51174	A	0.48826		G	0.65608	A	0.34392	A	0.92254	G	0.07746	G	0.61111	A	0.38889
S1_7490530	1	7490530	C	0.55369	T	0.44631		C	0.69841	T	0.30159	T	0.8662	C	0.1338	C	0.625	T	0.375
S1_7490613	1	7490613	A	0.94463	G	0.05537		A	0.93122	G	0.06878	A	0.95775	G	0.04225	A	0.98611	G	0.01389
S1_7490647	1	7490647	T	0.5453	G	0.4547		T	0.67989	G	0.32011	G	0.8662	T	0.1338	T	0.65278	G	0.34722
S1_7494512	1	7494512	A	0.94295	C	0.05705		A	0.93122	C	0.06878	A	0.94366	C	0.05634	A	1	NA	0
S1_7494769	1	7494769	A	0.91275	C	0.08725		A	0.93122	C	0.06878	A	1	NA	0	A	0.63889	C	0.36111
S1_7555718	1	7555718	A	0.94966	C	0.05034		A	0.92593	C	0.07407	A	1	NA	0	A	0.97222	C	0.02778
S1_7555720	1	7555720	C	0.94966	G	0.05034		C	0.92593	G	0.07407	C	1	NA	0	C	0.97222	G	0.02778
S1_7555731	1	7555731	G	0.57718	C	0.42282		C	0.52116	G	0.47884	G	0.92958	C	0.07042	C	0.61111	G	0.38889
S1_7561627	1	7561627	A	0.51678	G	0.48322		G	0.64286	A	0.35714	A	0.93662	G	0.06338	A	0.51389	G	0.48611
S1_7561670	1	7561670	C	0.94295	T	0.05705		C	0.93122	T	0.06878	C	0.97183	T	0.02817	C	0.94444	T	0.05556
S1_7566383	1	7566383	A	0.76678	G	0.23322		A	0.67725	G	0.32275	A	0.93662	G	0.06338	A	0.91667	G	0.08333
S1_7566871	1	7566871	C	0.86409	A	0.13591		C	0.7963	A	0.2037	C	1	NA	0	C	0.94444	A	0.05556
S1_7568713	1	7568713	C	0.59899	A	0.40101		C	0.51587	A	0.48413	C	0.92254	A	0.07746	A	0.61111	C	0.38889
S1_7569164	1	7569164	C	0.84732	T	0.15268		C	0.7963	T	0.2037	C	0.93662	T	0.06338	C	0.94444	T	0.05556
S1_7569264	1	7569264	A	0.50336	G	0.49664		G	0.60582	A	0.39418	A	0.85211	G	0.14789	G	0.61111	A	0.38889
S1_7569292	1	7569292	C	0.78859	G	0.21141		C	0.75661	G	0.24339	C	1	NA	0	C	0.52778	G	0.47222
S1_7569302	1	7569302	A	0.78859	G	0.21141		A	0.75661	G	0.24339	A	1	NA	0	A	0.52778	G	0.47222
S1_7569395	1	7569395	C	0.89597	T	0.10403		C	0.91799	T	0.08201	C	1	NA	0	C	0.56944	T	0.43056
S1_7569563	1	7569563	G	0.72315	T	0.27685		G	0.69312	T	0.30688	G	0.89437	T	0.10563	G	0.54167	T	0.45833
S1_7570241	1	7570241	A	0.56879	G	0.43121		G	0.51058	A	0.48942	A	0.84507	G	0.15493	G	0.55556	A	0.44444
S1_7570256	1	7570256	C	0.86242	T	0.13758		C	0.80423	T	0.19577	C	0.97183	T	0.02817	C	0.95833	T	0.04167
S1_7570290	1	7570290	A	0.65604	G	0.34396		A	0.58995	G	0.41005	A	0.92254	G	0.07746	G	0.51389	A	0.48611
S1_7570343	1	7570343	A	0.59732	G	0.40268		A	0.51587	G	0.48413	A	0.90141	G	0.09859	G	0.56944	A	0.43056
S1_7570376	1	7570376	A	0.91275	G	0.08725		A	0.87037	G	0.12963	A	0.99296	G	0.00704	A	0.98611	G	0.01389
S1_7570382	1	7570382	A	0.55369	C	0.44631		C	0.52646	A	0.47354	A	0.84507	C	0.15493	C	0.59722	A	0.40278
S1_7570440	1	7570440	C	0.76174	T	0.23826		C	0.74603	T	0.25397	C	0.9507	T	0.0493	T	0.51389	C	0.48611
S1_7570474	1	7570474	C	0.74497	T	0.25503		C	0.72487	T	0.27513	C	0.94366	T	0.05634	T	0.52778	C	0.47222
S1_7597386	1	7597386	A	0.9245	G	0.0755		A	0.89947	G	0.10053	A	0.96479	G	0.03521	A	0.97222	G	0.02778
S1_7597713	1	7597713	T	0.89094	C	0.10906		T	0.83862	C	0.16138	T	0.99296	C	0.00704	T	0.95833	C	0.04167
S1_7597762	1	7597762	G	0.74329	A	0.25671		G	0.71693	A	0.28307	G	0.9507	A	0.0493	A	0.51389	G	0.48611
S1_7598458	1	7598458	T	0.66611	C	0.33389		T	0.60847	C	0.39153	T	0.90141	C	0.09859	C	0.51389	T	0.48611
S1_7601972	1	7601972	G	0.58054	A	0.41946		A	0.5	G	0.5	G	0.8662	A	0.1338	A	0.55556	G	0.44444
S1_7687065	1	7687065	T	0.90436	A	0.09564		T	0.85185	A	0.14815	T	1	NA	0	T	0.98611	A	0.01389
S1_7688463	1	7688463	A	0.90101	T	0.09899		A	0.85185	T	0.14815	A	0.98592	T	0.01408	A	0.98611	T	0.01389
S1_7688516	1	7688516	G	0.88926	A	0.11074		G	0.83333	A	0.16667	G	0.98592	A	0.01408	G	0.98611	A	0.01389
S1_7688558	1	7688558	C	0.50503	T	0.49497		C	0.6164	T	0.3836	T	0.85915	C	0.14085	C	0.63889	T	0.36111
S1_7696198	1	7696198	A	0.50168	G	0.49832		A	0.61376	G	0.38624	G	0.85211	A	0.14789	A	0.61111	G	0.38889
S1_7696223	1	7696223	T	0.8255	C	0.1745		T	0.76984	C	0.23016	T	0.90845	C	0.09155	T	0.95833	C	0.04167
S1_7696231	1	7696231	G	0.61913	A	0.38087		G	0.78836	A	0.21164	A	0.83803	G	0.16197	G	0.63889	A	0.36111
S1_7696795	1	7696795	T	0.51174	G	0.48826		T	0.62963	G	0.37037	G	0.85211	T	0.14789	T	0.61111	G	0.38889
S1_7696796	1	7696796	G	0.51174	A	0.48826		G	0.62963	A	0.37037	A	0.85211	G	0.14789	G	0.61111	A	0.38889
S1_7697121	1	7697121	C	0.88591	T	0.11409		C	0.84127	T	0.15873	C	0.99296	T	0.00704	C	0.91667	T	0.08333
S1_7697135	1	7697135	T	0.80201	C	0.19799		T	0.73545	C	0.26455	T	0.97887	C	0.02113	T	0.84722	C	0.15278
S1_7698078	1	7698078	C	0.90436	T	0.09564		C	0.88624	T	0.11376	C	0.98592	T	0.01408	C	0.86111	T	0.13889
S1_7701322	1	7701322	T	0.80369	C	0.19631		T	0.80688	C	0.19312	T	0.97183	C	0.02817	C	0.54167	T	0.45833
S1_7701327	1	7701327	C	0.62752	A	0.37248		C	0.82011	A	0.17989	A	0.88732	C	0.11268	C	0.63889	A	0.36111
S1_7714403	1	7714403	A	0.93624	G	0.06376		A	0.91534	G	0.08466	A	0.97183	G	0.02817	A	0.98611	G	0.01389
S1_7714409	1	7714409	T	0.6443	C	0.3557		T	0.51058	C	0.48942	T	0.85915	C	0.14085	T	0.91667	C	0.08333
S1_7714442	1	7714442	G	0.9094	T	0.0906		G	0.86508	T	0.13492	G	0.99296	T	0.00704	G	0.97222	T	0.02778
S1_7714552	1	7714552	G	0.6745	A	0.3255		G	0.5582	A	0.4418	G	0.8662	A	0.1338	G	0.91667	A	0.08333
S1_7716743	1	7716743	C	0.87584	T	0.12416		C	0.84127	T	0.15873	C	0.92254	T	0.07746	C	0.95833	T	0.04167
S1_7718250	1	7718250	G	0.91275	T	0.08725		G	0.86772	T	0.13228	G	1	NA	0	G	0.97222	T	0.02778
S1_7718292	1	7718292	C	0.91275	A	0.08725		C	0.86772	A	0.13228	C	1	NA	0	C	0.97222	A	0.02778
S1_7824871	1	7824871	C	0.86577	A	0.13423		C	0.88624	A	0.11376	C	0.97887	A	0.02113	C	0.52778	A	0.47222
S1_7825498	1	7825498	T	0.81711	C	0.18289		T	0.82275	C	0.17725	T	0.98592	C	0.01408	C	0.55556	T	0.44444
S1_7860476	1	7860476	C	0.9245	T	0.0755		C	0.88889	T	0.11111	C	1	NA	0	C	0.95833	T	0.04167
S1_7864483	1	7864483	C	0.61745	T	0.38255		C	0.78571	T	0.21429	T	0.83803	C	0.16197	C	0.63889	T	0.36111
S1_7864509	1	7864509	A	0.90436	G	0.09564		A	0.87302	G	0.12698	A	0.98592	G	0.01408	A	0.90278	G	0.09722
S1_7864516	1	7864516	C	0.90436	A	0.09564		C	0.87302	A	0.12698	C	0.98592	A	0.01408	C	0.90278	A	0.09722
S1_7864517	1	7864517	T	0.90604	A	0.09396		T	0.87566	A	0.12434	T	0.98592	A	0.01408	T	0.90278	A	0.09722
S1_7949965	1	7949965	G	0.70302	C	0.29698		G	0.56878	C	0.43122	G	0.97183	C	0.02817	G	0.88889	C	0.11111
S1_7949989	1	7949989	C	0.85235	G	0.14765		C	0.87831	G	0.12169	C	0.94366	G	0.05634	C	0.52778	G	0.47222
S1_7953897	1	7953897	G	0.93121	A	0.06879		G	0.90741	A	0.09259	G	1	NA	0	G	0.91667	A	0.08333
S1_7954744	1	7954744	C	0.93624	G	0.06376		C	0.89947	G	0.10053	C	1	NA	0	C	1	NA	0
S1_7964741	1	7964741	G	0.91779	C	0.08221		G	0.88889	C	0.11111	G	0.97183	C	0.02817	G	0.95833	C	0.04167
S1_7964803	1	7964803	G	0.90436	A	0.09564		G	0.85714	A	0.14286	G	0.98592	A	0.01408	G	1	NA	0
S1_7968934	1	7968934	A	0.8557	G	0.1443		A	0.80423	G	0.19577	A	0.94366	G	0.05634	A	0.95833	G	0.04167
S1_7996374	1	7996374	G	0.88758	C	0.11242		G	0.8545	C	0.1455	G	0.92958	C	0.07042	G	0.97222	C	0.02778
S1_7996377	1	7996377	G	0.88758	A	0.11242		G	0.8545	A	0.1455	G	0.92958	A	0.07042	G	0.97222	A	0.02778
S1_7996744	1	7996744	T	0.86577	A	0.13423		T	0.79365	A	0.20635	T	0.99296	A	0.00704	T	1	NA	0
S1_7996746	1	7996746	C	0.86409	A	0.13591		C	0.79101	A	0.20899	C	0.99296	A	0.00704	C	1	NA	0
S1_7996749	1	7996749	G	0.86577	C	0.13423		G	0.79365	C	0.20635	G	0.99296	C	0.00704	G	1	NA	0
S1_7996750	1	7996750	T	0.86409	C	0.13591		T	0.79365	C	0.20635	T	0.99296	C	0.00704	T	0.98611	C	0.01389
S1_7996751	1	7996751	A	0.85738	G	0.14262		A	0.78042	G	0.21958	A	0.99296	G	0.00704	A	1	NA	0
S1_7996756	1	7996756	T	0.86409	C	0.13591		T	0.79101	C	0.20899	T	0.99296	C	0.00704	T	1	NA	0
S1_7996757	1	7996757	A	0.86409	C	0.13591		A	0.79101	C	0.20899	A	0.99296	C	0.00704	A	1	NA	0
S1_7996759	1	7996759	T	0.57886	C	0.42114		T	0.83069	C	0.16931	C	0.90141	T	0.09859	C	0.77778	T	0.22222
S1_7996835	1	7996835	C	0.93792	G	0.06208		C	0.99471	G	0.00529	C	1	NA	0	C	0.52778	G	0.47222
S1_7996864	1	7996864	G	0.80034	A	0.19966		G	0.69841	A	0.30159	G	0.97183	A	0.02817	G	1	NA	0
S1_7997852	1	7997852	G	0.7802	C	0.2198		G	0.75661	C	0.24339	G	1	NA	0	C	0.52778	G	0.47222
S1_7997859	1	7997859	G	0.79027	C	0.20973		G	0.77249	C	0.22751	G	1	NA	0	C	0.52778	G	0.47222
S1_7997864	1	7997864	C	0.79027	T	0.20973		C	0.77249	T	0.22751	C	1	NA	0	T	0.52778	C	0.47222
S1_7997897	1	7997897	T	0.63758	A	0.36242		T	0.55556	A	0.44444	T	0.97887	A	0.02113	A	0.59722	T	0.40278
S1_7997963	1	7997963	T	0.5906	G	0.4094		G	0.50794	T	0.49206	T	0.96479	G	0.03521	G	0.625	T	0.375
S1_7997984	1	7997984	G	0.59228	C	0.40772		C	0.50529	G	0.49471	G	0.96479	C	0.03521	C	0.625	G	0.375
S1_7998042	1	7998042	C	0.80034	G	0.19966		C	0.78836	G	0.21164	C	1	NA	0	G	0.52778	C	0.47222
S1_7998161	1	7998161	G	0.77685	T	0.22315		G	0.75132	T	0.24868	G	0.99296	T	0.00704	T	0.51389	G	0.48611
S1_7998164	1	7998164	G	0.7802	T	0.2198		G	0.75661	T	0.24339	G	0.99296	T	0.00704	T	0.51389	G	0.48611
S1_7999032	1	7999032	T	0.75839	C	0.24161		T	0.7328	C	0.2672	T	0.97887	C	0.02113	C	0.54167	T	0.45833
S1_7999126	1	7999126	A	0.77517	G	0.22483		A	0.75132	G	0.24868	A	0.99296	G	0.00704	G	0.52778	A	0.47222
S1_8017772	1	8017772	A	0.50839	T	0.49161		A	0.67196	T	0.32804	T	0.96479	A	0.03521	A	0.58333	T	0.41667
S1_8019580	1	8019580	A	0.50168	T	0.49832		T	0.64021	A	0.35979	A	0.91549	T	0.08451	T	0.58333	A	0.41667
S1_8019589	1	8019589	G	0.63423	C	0.36577		G	0.83598	C	0.16402	C	0.90141	G	0.09859	G	0.63889	C	0.36111
S1_8019592	1	8019592	T	0.5906	C	0.4094		T	0.76984	C	0.23016	C	0.90845	T	0.09155	T	0.63889	C	0.36111
S1_8019611	1	8019611	C	0.5906	T	0.4094		C	0.76984	T	0.23016	T	0.90845	C	0.09155	C	0.63889	T	0.36111
S1_8019636	1	8019636	G	0.51007	A	0.48993		A	0.62698	G	0.37302	G	0.92254	A	0.07746	A	0.59722	G	0.40278
S1_8019638	1	8019638	G	0.93792	A	0.06208		G	0.92328	A	0.07672	G	0.94366	A	0.05634	G	1	NA	0
S1_8019697	1	8019697	T	0.51846	C	0.48154		C	0.62169	T	0.37831	T	0.93662	C	0.06338	C	0.56944	T	0.43056
S1_8019822	1	8019822	A	0.94295	G	0.05705		A	0.98413	G	0.01587	A	1	NA	0	A	0.61111	G	0.38889
S1_8024758	1	8024758	C	0.93289	T	0.06711		C	0.91005	T	0.08995	C	0.99296	T	0.00704	C	0.93056	T	0.06944
S1_8025124	1	8025124	G	0.69128	T	0.30872		G	0.61905	T	0.38095	G	0.98592	T	0.01408	T	0.51389	G	0.48611
S1_8028835	1	8028835	T	0.92114	G	0.07886		T	0.88624	G	0.11376	T	1	NA	0	T	0.94444	G	0.05556
S1_8028853	1	8028853	T	0.64933	A	0.35067		T	0.56614	A	0.43386	T	0.97887	A	0.02113	A	0.58333	T	0.41667
S1_8028858	1	8028858	A	0.65101	C	0.34899		A	0.56878	C	0.43122	A	0.97887	C	0.02113	C	0.58333	A	0.41667
S1_8028873	1	8028873	C	0.92282	A	0.07718		C	0.88889	A	0.11111	C	1	NA	0	C	0.94444	A	0.05556
S1_8028954	1	8028954	C	0.78188	A	0.21812		C	0.74868	A	0.25132	C	0.98592	A	0.01408	C	0.56944	A	0.43056
S1_8028969	1	8028969	C	0.72651	T	0.27349		C	0.66138	T	0.33862	C	0.98592	T	0.01408	C	0.56944	T	0.43056
S1_8031460	1	8031460	G	0.56376	C	0.43624		C	0.62169	G	0.37831	G	0.92958	C	0.07042	G	0.80556	C	0.19444
S1_8035055	1	8035055	T	0.72819	C	0.27181		T	0.67989	C	0.32011	T	0.97183	C	0.02817	C	0.5	T	0.5
S1_8035059	1	8035059	T	0.7198	C	0.2802		T	0.66931	C	0.33069	T	0.97183	C	0.02817	C	0.51389	T	0.48611
S1_8035079	1	8035079	T	0.5604	G	0.4396		T	0.72222	G	0.27778	G	0.90845	T	0.09155	T	0.65278	G	0.34722
S1_8035082	1	8035082	T	0.91946	A	0.08054		T	0.89947	A	0.10053	T	0.94366	A	0.05634	T	0.97222	A	0.02778
[truncated: 233,022+ more rows]

## Sheet: Table S2b - 944 SNPs
Supplementary Table S2(b) Summary of the 944 SNPs (Dataset-4) that fell within the selective sweeps identified in the present study.
Site name	Chromosome	Physical position (bp)	Major allele (N = 298)	Major allele frequency (N = 298)	Minor allele (N = 298)	Minor allele frequency (N = 298)	Comment on selective sweeps from SweeD	Major allele in Group-1 (N = 189)	Major allele frequency in G1 (N = 189)	Minor allele in Group-1 (N = 189)	Minor allele frequency in Group-1 (N = 189)	Major allele in Group-2 (N = 71)	Major allele frequency in Group-2 (N = 71)	Minor allele in Group-2 (N = 71)	Minor allele frequency in Group-2 (N = 71)	Major allele in Group-3 (N = 36)	Major allele frequency in Group-3 (N = 36)	Minor allele in Group-3 (N = 36)	Minor allele frequency in Group-3 (N = 36)
S1_106060208	1	106060208	C	0.83557	G	0.16443	Chr1_Reg_01	C	0.9127	G	0.0873	C	1	NA	0	G	0.875	C	0.125
S1_106060213	1	106060213	G	0.83221	A	0.16779	Chr1_Reg_01	G	0.90741	A	0.09259	G	1	NA	0	A	0.875	G	0.125
S1_106060225	1	106060225	C	0.83221	T	0.16779	Chr1_Reg_01	C	0.90741	T	0.09259	C	1	NA	0	T	0.875	C	0.125
S1_106061611	1	106061611	C	0.83725	A	0.16275	Chr1_Reg_01	C	0.9127	A	0.0873	C	1	NA	0	A	0.86111	C	0.13889
S1_106061790	1	106061790	T	0.83893	C	0.16107	Chr1_Reg_01	T	0.9127	C	0.0873	T	1	NA	0	C	0.84722	T	0.15278
S1_106061792	1	106061792	C	0.83893	T	0.16107	Chr1_Reg_01	C	0.9127	T	0.0873	C	1	NA	0	T	0.84722	C	0.15278
S1_106063472	1	106063472	C	0.94463	G	0.05537	Chr1_Reg_01	C	0.92857	G	0.07143	C	0.99296	G	0.00704	C	0.93056	G	0.06944
S1_106063565	1	106063565	G	0.83557	A	0.16443	Chr1_Reg_01	G	0.91005	A	0.08995	G	1	NA	0	A	0.86111	G	0.13889
S1_106063669	1	106063669	C	0.89094	G	0.10906	Chr1_Reg_01	C	0.91005	G	0.08995	C	1	NA	0	C	0.59722	G	0.40278
S1_106063698	1	106063698	T	0.83054	A	0.16946	Chr1_Reg_01	T	0.90476	A	0.09524	T	1	NA	0	A	0.875	T	0.125
S1_106156542	1	106156542	T	0.82718	C	0.17282	Chr1_Reg_01	T	0.89947	C	0.10053	T	1	NA	0	C	0.875	T	0.125
S1_106156558	1	106156558	C	0.82718	T	0.17282	Chr1_Reg_01	C	0.89947	T	0.10053	C	1	NA	0	T	0.875	C	0.125
S1_106156565	1	106156565	C	0.82718	G	0.17282	Chr1_Reg_01	C	0.89947	G	0.10053	C	1	NA	0	G	0.875	C	0.125
S1_106156566	1	106156566	C	0.82718	T	0.17282	Chr1_Reg_01	C	0.89947	T	0.10053	C	1	NA	0	T	0.875	C	0.125
S1_106156568	1	106156568	G	0.82718	T	0.17282	Chr1_Reg_01	G	0.89947	T	0.10053	G	1	NA	0	T	0.875	G	0.125
S1_106156768	1	106156768	C	0.83054	T	0.16946	Chr1_Reg_01	C	0.90476	T	0.09524	C	1	NA	0	T	0.875	C	0.125
S1_106161072	1	106161072	A	0.90772	G	0.09228	Chr1_Reg_01	A	0.85714	G	0.14286	A	1	NA	0	A	1	NA	0
S1_106161094	1	106161094	G	0.90268	A	0.09732	Chr1_Reg_01	G	0.85185	A	0.14815	G	1	NA	0	G	0.98611	A	0.01389
S1_106161553	1	106161553	C	0.83054	G	0.16946	Chr1_Reg_01	C	0.79365	G	0.20635	C	0.85915	G	0.14085	C	0.95833	G	0.04167
S1_106843852	1	106843852	C	0.86913	A	0.13087	Chr1_Reg_01	C	0.80159	A	0.19841	C	1	NA	0	C	0.97222	A	0.02778
S1_106843874	1	106843874	A	0.86745	C	0.13255	Chr1_Reg_01	A	0.92857	C	0.07143	A	1	NA	0	C	0.70833	A	0.29167
S1_106844273	1	106844273	G	0.86745	A	0.13255	Chr1_Reg_01	G	0.80159	A	0.19841	G	1	NA	0	G	0.97222	A	0.02778
S1_106846277	1	106846277	G	0.8943	A	0.1057	Chr1_Reg_01	G	0.83333	A	0.16667	G	1	NA	0	G	1	NA	0
S1_106846281	1	106846281	A	0.89765	G	0.10235	Chr1_Reg_01	A	0.83862	G	0.16138	A	1	NA	0	A	1	NA	0
S1_106846288	1	106846288	C	0.84396	T	0.15604	Chr1_Reg_01	C	0.89947	T	0.10053	C	1	NA	0	T	0.73611	C	0.26389
S1_106846415	1	106846415	C	0.90101	T	0.09899	Chr1_Reg_01	C	0.84392	T	0.15608	C	1	NA	0	C	1	NA	0
S1_106846539	1	106846539	C	0.8943	T	0.1057	Chr1_Reg_01	C	0.83598	T	0.16402	C	0.99296	T	0.00704	C	1	NA	0
S1_106846599	1	106846599	G	0.8943	C	0.1057	Chr1_Reg_01	G	0.83333	C	0.16667	G	1	NA	0	G	1	NA	0
S1_106846605	1	106846605	G	0.88423	A	0.11577	Chr1_Reg_01	G	0.95767	A	0.04233	G	1	NA	0	A	0.73611	G	0.26389
S1_106846626	1	106846626	G	0.8943	A	0.1057	Chr1_Reg_01	G	0.83333	A	0.16667	G	1	NA	0	G	1	NA	0
S1_106846698	1	106846698	C	0.84564	T	0.15436	Chr1_Reg_01	C	0.77249	T	0.22751	C	0.99296	T	0.00704	C	0.94444	T	0.05556
S1_106896128	1	106896128	T	0.89765	C	0.10235	Chr1_Reg_01	T	0.87037	C	0.12963	T	1	NA	0	T	0.86111	C	0.13889
S1_106896229	1	106896229	A	0.81544	C	0.18456	Chr1_Reg_01	A	0.74603	C	0.25397	A	0.99296	C	0.00704	A	0.84722	C	0.15278
S1_106896243	1	106896243	C	0.80872	G	0.19128	Chr1_Reg_01	C	0.74339	G	0.25661	C	0.99296	G	0.00704	C	0.80556	G	0.19444
S1_106896245	1	106896245	T	0.80872	A	0.19128	Chr1_Reg_01	T	0.74339	A	0.25661	T	0.99296	A	0.00704	T	0.80556	A	0.19444
S1_106896867	1	106896867	T	0.91779	C	0.08221	Chr1_Reg_01	T	0.87831	C	0.12169	T	0.99296	C	0.00704	T	0.97222	C	0.02778
S1_106898029	1	106898029	A	0.9245	G	0.0755	Chr1_Reg_01	A	0.91534	G	0.08466	A	0.99296	G	0.00704	A	0.86111	G	0.13889
S1_107107185	1	107107185	G	0.86913	A	0.13087	Chr1_Reg_01	G	0.92593	A	0.07407	G	1	NA	0	A	0.69444	G	0.30556
S1_107187600	1	107187600	C	0.94295	T	0.05705	Chr1_Reg_01	C	0.92328	T	0.07672	C	1	NA	0	C	0.93056	T	0.06944
S1_107288528	1	107288528	G	0.88926	A	0.11074	Chr1_Reg_01	G	0.84392	A	0.15608	G	1	NA	0	G	0.91667	A	0.08333
S1_107303194	1	107303194	C	0.83054	T	0.16946	Chr1_Reg_01	C	0.8836	T	0.1164	C	1	NA	0	T	0.79167	C	0.20833
S1_107308297	1	107308297	C	0.83054	T	0.16946	Chr1_Reg_01	C	0.88095	T	0.11905	C	1	NA	0	T	0.77778	C	0.22222
S1_107312315	1	107312315	T	0.94966	C	0.05034	Chr1_Reg_01	T	0.92328	C	0.07672	T	1	NA	0	T	0.98611	C	0.01389
S1_107446345	1	107446345	T	0.84899	C	0.15101	Chr1_Reg_01	T	0.90741	C	0.09259	T	1	NA	0	C	0.76389	T	0.23611
S1_107449637	1	107449637	C	0.92114	T	0.07886	Chr1_Reg_01	C	0.89947	T	0.10053	C	1	NA	0	C	0.90278	T	0.09722
S1_107791224	1	107791224	C	0.94966	T	0.05034	Chr1_Reg_01	C	0.92328	T	0.07672	C	1	NA	0	C	0.98611	T	0.01389
S1_107792455	1	107792455	T	0.91611	C	0.08389	Chr1_Reg_01	T	0.88624	C	0.11376	T	1	NA	0	T	0.91667	C	0.08333
S1_107793575	1	107793575	C	0.81376	G	0.18624	Chr1_Reg_01	C	0.86508	G	0.13492	C	1	NA	0	G	0.80556	C	0.19444
S1_107793576	1	107793576	T	0.81208	C	0.18792	Chr1_Reg_01	T	0.86243	C	0.13757	T	1	NA	0	C	0.80556	T	0.19444
S1_107793577	1	107793577	G	0.81208	C	0.18792	Chr1_Reg_01	G	0.86243	C	0.13757	G	1	NA	0	C	0.80556	G	0.19444
S1_107793578	1	107793578	T	0.8104	G	0.1896	Chr1_Reg_01	T	0.85979	G	0.14021	T	1	NA	0	G	0.80556	T	0.19444
S1_107793579	1	107793579	T	0.8104	G	0.1896	Chr1_Reg_01	T	0.85979	G	0.14021	T	1	NA	0	G	0.80556	T	0.19444
S1_107793582	1	107793582	C	0.8104	G	0.1896	Chr1_Reg_01	C	0.85979	G	0.14021	C	1	NA	0	G	0.80556	C	0.19444
S1_107793583	1	107793583	C	0.8104	A	0.1896	Chr1_Reg_01	C	0.85979	A	0.14021	C	1	NA	0	A	0.80556	C	0.19444
S1_107797564	1	107797564	G	0.90604	T	0.09396	Chr1_Reg_01	G	0.86508	T	0.13492	G	1	NA	0	G	0.94444	T	0.05556
S1_107797642	1	107797642	A	0.85235	G	0.14765	Chr1_Reg_01	A	0.80688	G	0.19312	A	1	NA	0	A	0.83333	G	0.16667
S1_107797670	1	107797670	G	0.85235	C	0.14765	Chr1_Reg_01	G	0.80688	C	0.19312	G	1	NA	0	G	0.83333	C	0.16667
S1_107797675	1	107797675	C	0.85235	T	0.14765	Chr1_Reg_01	C	0.80688	T	0.19312	C	1	NA	0	C	0.83333	T	0.16667
S1_107848255	1	107848255	C	0.80537	A	0.19463	Chr1_Reg_01	C	0.85185	A	0.14815	C	1	NA	0	A	0.81944	C	0.18056
S1_107848313	1	107848313	T	0.8557	C	0.1443	Chr1_Reg_01	T	0.80159	C	0.19841	T	1	NA	0	T	0.86111	C	0.13889
S1_107848583	1	107848583	T	0.91107	C	0.08893	Chr1_Reg_01	T	0.87037	C	0.12963	T	1	NA	0	T	0.94444	C	0.05556
S1_107851710	1	107851710	G	0.81879	C	0.18121	Chr1_Reg_01	G	0.86508	C	0.13492	G	0.93662	C	0.06338	C	0.66667	G	0.33333
S1_107884029	1	107884029	A	0.87919	G	0.12081	Chr1_Reg_01	A	0.83862	G	0.16138	A	0.93662	G	0.06338	A	0.98611	G	0.01389
S1_107893434	1	107893434	A	0.89094	T	0.10906	Chr1_Reg_01	A	0.8545	T	0.1455	A	0.93662	T	0.06338	A	1	NA	0
S1_107893468	1	107893468	A	0.89262	C	0.10738	Chr1_Reg_01	A	0.85714	C	0.14286	A	0.93662	C	0.06338	A	1	NA	0
S1_107893670	1	107893670	A	0.82215	G	0.17785	Chr1_Reg_01	A	0.74603	G	0.25397	A	0.93662	G	0.06338	A	0.98611	G	0.01389
S1_107893776	1	107893776	G	0.90268	C	0.09732	Chr1_Reg_01	G	0.97619	C	0.02381	G	1	NA	0	C	0.68056	G	0.31944
S1_107893787	1	107893787	G	0.82383	T	0.17617	Chr1_Reg_01	G	0.75132	T	0.24868	G	0.93662	T	0.06338	G	0.98611	T	0.01389
S1_107893789	1	107893789	G	0.82383	A	0.17617	Chr1_Reg_01	G	0.75132	A	0.24868	G	0.93662	A	0.06338	G	0.98611	A	0.01389
S1_107893791	1	107893791	C	0.89262	T	0.10738	Chr1_Reg_01	C	0.85714	T	0.14286	C	0.93662	T	0.06338	C	1	NA	0
S1_107893794	1	107893794	A	0.82383	C	0.17617	Chr1_Reg_01	A	0.75132	C	0.24868	A	0.93662	C	0.06338	A	0.98611	C	0.01389
S1_107893795	1	107893795	T	0.82383	G	0.17617	Chr1_Reg_01	T	0.75132	G	0.24868	T	0.93662	G	0.06338	T	0.98611	G	0.01389
S1_107893796	1	107893796	C	0.82383	G	0.17617	Chr1_Reg_01	C	0.75132	G	0.24868	C	0.93662	G	0.06338	C	0.98611	G	0.01389
S1_107893797	1	107893797	T	0.82383	A	0.17617	Chr1_Reg_01	T	0.75132	A	0.24868	T	0.93662	A	0.06338	T	0.98611	A	0.01389
S1_107893965	1	107893965	C	0.82215	T	0.17785	Chr1_Reg_01	C	0.74868	T	0.25132	C	0.93662	T	0.06338	C	0.98611	T	0.01389
S1_108013818	1	108013818	T	0.88423	A	0.11577	Chr1_Reg_01	T	0.84392	A	0.15608	T	0.93662	A	0.06338	T	1	NA	0
S1_108013885	1	108013885	A	0.89094	C	0.10906	Chr1_Reg_01	A	0.8545	C	0.1455	A	0.93662	C	0.06338	A	1	NA	0
S1_108013939	1	108013939	C	0.88591	T	0.11409	Chr1_Reg_01	C	0.84656	T	0.15344	C	0.93662	T	0.06338	C	1	NA	0
S1_108013998	1	108013998	G	0.88423	C	0.11577	Chr1_Reg_01	G	0.84392	C	0.15608	G	0.93662	C	0.06338	G	1	NA	0
S1_108014745	1	108014745	C	0.89933	T	0.10067	Chr1_Reg_01	C	0.84392	T	0.15608	C	1	NA	0	C	0.98611	T	0.01389
S1_108071118	1	108071118	T	0.94128	G	0.05872	Chr1_Reg_01	T	0.93122	G	0.06878	T	1	NA	0	T	0.875	G	0.125
S1_108071292	1	108071292	T	0.94295	G	0.05705	Chr1_Reg_01	T	0.93386	G	0.06614	T	1	NA	0	T	0.875	G	0.125
S1_108071293	1	108071293	A	0.94295	T	0.05705	Chr1_Reg_01	A	0.93386	T	0.06614	A	1	NA	0	A	0.875	T	0.125
S1_108264146	1	108264146	G	0.94295	A	0.05705	Chr1_Reg_01	G	0.9418	A	0.0582	G	0.93662	A	0.06338	G	0.95833	A	0.04167
S1_108264153	1	108264153	A	0.94295	G	0.05705	Chr1_Reg_01	A	0.9418	G	0.0582	A	0.93662	G	0.06338	A	0.95833	G	0.04167
S1_108264181	1	108264181	T	0.89262	C	0.10738	Chr1_Reg_01	T	0.87566	C	0.12434	T	0.93662	C	0.06338	T	0.90278	C	0.09722
S1_108264182	1	108264182	A	0.89262	G	0.10738	Chr1_Reg_01	A	0.87566	G	0.12434	A	0.93662	G	0.06338	A	0.90278	G	0.09722
S1_108264188	1	108264188	A	0.89262	G	0.10738	Chr1_Reg_01	A	0.87566	G	0.12434	A	0.93662	G	0.06338	A	0.90278	G	0.09722
S1_108264191	1	108264191	C	0.89262	A	0.10738	Chr1_Reg_01	C	0.87566	A	0.12434	C	0.93662	A	0.06338	C	0.90278	A	0.09722
S1_108264192	1	108264192	C	0.89262	A	0.10738	Chr1_Reg_01	C	0.87566	A	0.12434	C	0.93662	A	0.06338	C	0.90278	A	0.09722
S1_108264193	1	108264193	C	0.89262	A	0.10738	Chr1_Reg_01	C	0.87566	A	0.12434	C	0.93662	A	0.06338	C	0.90278	A	0.09722
S1_108264196	1	108264196	T	0.94295	A	0.05705	Chr1_Reg_01	T	0.9418	A	0.0582	T	0.93662	A	0.06338	T	0.95833	A	0.04167
S1_108264215	1	108264215	T	0.94463	C	0.05537	Chr1_Reg_01	T	0.94444	C	0.05556	T	0.93662	C	0.06338	T	0.95833	C	0.04167
S1_108264217	1	108264217	G	0.94463	C	0.05537	Chr1_Reg_01	G	0.94444	C	0.05556	G	0.93662	C	0.06338	G	0.95833	C	0.04167
S1_108264268	1	108264268	T	0.91443	C	0.08557	Chr1_Reg_01	T	0.89683	C	0.10317	T	0.93662	C	0.06338	T	0.97222	C	0.02778
S1_108264293	1	108264293	C	0.94463	G	0.05537	Chr1_Reg_01	C	0.9418	G	0.0582	C	0.93662	G	0.06338	C	0.97222	G	0.02778
S1_108265293	1	108265293	C	0.90101	A	0.09899	Chr1_Reg_01	C	0.85185	A	0.14815	C	0.99296	A	0.00704	C	0.98611	A	0.01389
S1_108265514	1	108265514	G	0.94295	T	0.05705	Chr1_Reg_01	G	0.9418	T	0.0582	G	0.92958	T	0.07042	G	0.97222	T	0.02778
S1_108265533	1	108265533	G	0.92785	A	0.07215	Chr1_Reg_01	G	0.91799	A	0.08201	G	0.92958	A	0.07042	G	0.97222	A	0.02778
S1_108266391	1	108266391	G	0.89094	A	0.10906	Chr1_Reg_01	G	0.87302	A	0.12698	G	0.92254	A	0.07746	G	0.93056	A	0.06944
S1_108266392	1	108266392	C	0.89094	T	0.10906	Chr1_Reg_01	C	0.87302	T	0.12698	C	0.92254	T	0.07746	C	0.93056	T	0.06944
S1_108266441	1	108266441	T	0.88926	C	0.11074	Chr1_Reg_01	T	0.87566	C	0.12434	T	0.90845	C	0.09155	T	0.93056	C	0.06944
S1_108266815	1	108266815	T	0.89262	C	0.10738	Chr1_Reg_01	T	0.87302	C	0.12698	T	0.92958	C	0.07042	T	0.93056	C	0.06944
S1_108266822	1	108266822	G	0.92282	C	0.07718	Chr1_Reg_01	G	0.90741	C	0.09259	G	0.92958	C	0.07042	G	0.98611	C	0.01389
S1_108623483	1	108623483	A	0.86913	G	0.13087	Chr1_Reg_01	A	0.83333	G	0.16667	A	0.92958	G	0.07042	A	0.93056	G	0.06944
S1_108729995	1	108729995	A	0.93121	T	0.06879	Chr1_Reg_01	A	0.91799	T	0.08201	A	0.92958	T	0.07042	A	1	NA	0
S1_109402964	1	109402964	C	0.92953	A	0.07047	Chr1_Reg_01	C	0.91005	A	0.08995	C	1	NA	0	C	0.90278	A	0.09722
S1_109430528	1	109430528	A	0.89094	G	0.10906	Chr1_Reg_01	A	0.87566	G	0.12434	A	0.92958	G	0.07042	A	0.90278	G	0.09722
S1_109625391	1	109625391	T	0.90436	C	0.09564	Chr1_Reg_01	T	0.89683	C	0.10317	T	0.92958	C	0.07042	T	0.90278	C	0.09722
S1_109625407	1	109625407	C	0.94966	T	0.05034	Chr1_Reg_01	C	0.94709	T	0.05291	C	0.92958	T	0.07042	C	1	NA	0
S1_109625414	1	109625414	A	0.90436	G	0.09564	Chr1_Reg_01	A	0.89683	G	0.10317	A	0.92958	G	0.07042	A	0.90278	G	0.09722
S1_109636320	1	109636320	A	0.8406	G	0.1594	Chr1_Reg_01	A	0.75926	G	0.24074	A	0.99296	G	0.00704	A	0.98611	G	0.01389
S1_109636752	1	109636752	A	0.82383	C	0.17617	Chr1_Reg_01	A	0.77249	C	0.22751	A	0.92958	C	0.07042	A	0.90278	C	0.09722
S1_109637052	1	109637052	C	0.91107	T	0.08893	Chr1_Reg_01	C	0.87037	T	0.12963	C	1	NA	0	C	0.97222	T	0.02778
S1_109637235	1	109637235	G	0.94631	C	0.05369	Chr1_Reg_01	G	0.91534	C	0.08466	G	1	NA	0	G	1	NA	0
S1_109637239	1	109637239	G	0.94631	C	0.05369	Chr1_Reg_01	G	0.91534	C	0.08466	G	1	NA	0	G	1	NA	0
S1_110133430	1	110133430	T	0.94966	A	0.05034	Chr1_Reg_01	T	0.94709	A	0.05291	T	0.92958	A	0.07042	T	1	NA	0
S1_110133434	1	110133434	A	0.92953	T	0.07047	Chr1_Reg_01	A	0.89947	T	0.10053	A	1	NA	0	A	0.95833	T	0.04167
S1_110133449	1	110133449	T	0.89597	C	0.10403	Chr1_Reg_01	T	0.96561	C	0.03439	T	1	NA	0	C	0.68056	T	0.31944
S1_110133488	1	110133488	T	0.92953	C	0.07047	Chr1_Reg_01	T	0.89947	C	0.10053	T	1	NA	0	T	0.95833	C	0.04167
S1_110133489	1	110133489	C	0.92953	T	0.07047	Chr1_Reg_01	C	0.89947	T	0.10053	C	1	NA	0	C	0.95833	T	0.04167
S1_110251375	1	110251375	T	0.86242	G	0.13758	Chr1_Reg_01	T	0.93122	G	0.06878	T	1	NA	0	G	0.77778	T	0.22222
S1_110261204	1	110261204	G	0.89933	A	0.10067	Chr1_Reg_01	G	0.86508	A	0.13492	G	0.98592	A	0.01408	G	0.90278	A	0.09722
S1_110288576	1	110288576	T	0.94799	C	0.05201	Chr1_Reg_01	T	0.92328	C	0.07672	T	1	NA	0	T	0.98611	C	0.01389
S1_110288620	1	110288620	C	0.94631	A	0.05369	Chr1_Reg_01	C	0.92063	A	0.07937	C	1	NA	0	C	0.98611	A	0.01389
S1_218716952	1	218716952	C	0.84396	T	0.15604	Chr1_Reg_02	C	0.75926	T	0.24074	C	0.99296	T	0.00704	C	0.98611	T	0.01389
S1_218720758	1	218720758	C	0.84396	T	0.15604	Chr1_Reg_02	C	0.75926	T	0.24074	C	0.99296	T	0.00704	C	0.98611	T	0.01389
S1_218720771	1	218720771	C	0.84228	A	0.15772	Chr1_Reg_02	C	0.75661	A	0.24339	C	0.99296	A	0.00704	C	0.98611	A	0.01389
S1_218735421	1	218735421	G	0.92953	A	0.07047	Chr1_Reg_02	G	0.89153	A	0.10847	G	1	NA	0	G	0.98611	A	0.01389
S1_218735456	1	218735456	A	0.93121	G	0.06879	Chr1_Reg_02	A	0.89418	G	0.10582	A	1	NA	0	A	0.98611	G	0.01389
S1_218735457	1	218735457	C	0.93121	T	0.06879	Chr1_Reg_02	C	0.89418	T	0.10582	C	1	NA	0	C	0.98611	T	0.01389
S1_218735458	1	218735458	A	0.93121	C	0.06879	Chr1_Reg_02	A	0.89418	C	0.10582	A	1	NA	0	A	0.98611	C	0.01389
S1_218735459	1	218735459	G	0.93121	T	0.06879	Chr1_Reg_02	G	0.89418	T	0.10582	G	1	NA	0	G	0.98611	T	0.01389
S3_25123585	3	25123585	A	0.94463	G	0.05537	Chr3_Reg_01	A	0.96561	G	0.03439	A	0.87324	G	0.12676	A	0.97222	G	0.02778
S3_25123638	3	25123638	G	0.89765	T	0.10235	Chr3_Reg_01	G	0.94974	T	0.05026	G	0.99296	T	0.00704	T	0.56944	G	0.43056
S3_25123641	3	25123641	G	0.91107	C	0.08893	Chr3_Reg_01	G	0.9709	C	0.0291	G	0.99296	C	0.00704	C	0.56944	G	0.43056
S3_25217666	3	25217666	G	0.86913	A	0.13087	Chr3_Reg_01	G	0.92328	A	0.07672	G	0.94366	A	0.05634	A	0.56944	G	0.43056
S3_25220865	3	25220865	C	0.82718	G	0.17282	Chr3_Reg_01	C	0.92063	G	0.07937	C	0.78169	G	0.21831	G	0.58333	C	0.41667
S3_25222854	3	25222854	C	0.80705	T	0.19295	Chr3_Reg_01	C	0.72222	T	0.27778	C	0.9507	T	0.0493	C	0.95833	T	0.04167
S3_25222913	3	25222913	A	0.88423	G	0.11577	Chr3_Reg_01	A	0.83333	G	0.16667	A	0.98592	G	0.01408	A	0.97222	G	0.02778
S3_25222924	3	25222924	C	0.92785	T	0.07215	Chr3_Reg_01	C	0.89418	T	0.10582	C	1	NA	0	C	0.95833	T	0.04167
S3_25223087	3	25223087	A	0.86745	G	0.13255	Chr3_Reg_01	A	0.81746	G	0.18254	A	0.95775	G	0.04225	A	0.95833	G	0.04167
S3_25309575	3	25309575	C	0.83893	G	0.16107	Chr3_Reg_01	C	0.82011	G	0.17989	C	0.8662	G	0.1338	C	0.91667	G	0.08333
S3_25309840	3	25309840	G	0.80537	A	0.19463	Chr3_Reg_01	G	0.86243	A	0.13757	G	0.57746	A	0.42254	G	0.94444	A	0.05556
S3_25309848	3	25309848	A	0.80369	T	0.19631	Chr3_Reg_01	A	0.85979	T	0.14021	A	0.57746	T	0.42254	A	0.94444	T	0.05556
S3_25310059	3	25310059	C	0.93289	G	0.06711	Chr3_Reg_01	C	0.96561	G	0.03439	C	0.80986	G	0.19014	C	1	NA	0
S3_25340911	3	25340911	T	0.94128	C	0.05872	Chr3_Reg_01	T	0.97619	C	0.02381	T	0.8169	C	0.1831	T	1	NA	0
S3_25340935	3	25340935	T	0.89262	C	0.10738	Chr3_Reg_01	T	0.92063	C	0.07937	T	0.80282	C	0.19718	T	0.91667	C	0.08333
S3_25341820	3	25341820	A	0.83221	T	0.16779	Chr3_Reg_01	A	0.89683	T	0.10317	A	0.61268	T	0.38732	A	0.91667	T	0.08333
S3_25343510	3	25343510	C	0.9396	T	0.0604	Chr3_Reg_01	C	0.97619	T	0.02381	C	0.8169	T	0.1831	C	0.98611	T	0.01389
S3_25351450	3	25351450	C	0.83557	G	0.16443	Chr3_Reg_01	C	0.89683	G	0.10317	C	0.6338	G	0.3662	C	0.91667	G	0.08333
S3_25351451	3	25351451	A	0.84228	G	0.15772	Chr3_Reg_01	A	0.90741	G	0.09259	A	0.6338	G	0.3662	A	0.91667	G	0.08333
S3_25490948	3	25490948	A	0.87248	G	0.12752	Chr3_Reg_01	A	0.83069	G	0.16931	A	0.97183	G	0.02817	A	0.93056	G	0.06944
S3_25490962	3	25490962	G	0.87752	T	0.12248	Chr3_Reg_01	G	0.84127	T	0.15873	G	0.97183	T	0.02817	G	0.91667	T	0.08333
S3_25491007	3	25491007	G	0.85067	T	0.14933	Chr3_Reg_01	G	0.84392	T	0.15608	G	0.82394	T	0.17606	G	0.93056	T	0.06944
S3_127512961	3	127512961	C	0.80369	T	0.19631	Chr3_Reg_02	C	0.73016	T	0.26984	C	0.99296	T	0.00704	C	0.80556	T	0.19444
S3_127514032	3	127514032	G	0.94799	A	0.05201	Chr3_Reg_02	G	0.92857	A	0.07143	G	1	NA	0	G	0.94444	A	0.05556
S3_127514185	3	127514185	G	0.94128	C	0.05872	Chr3_Reg_02	G	0.9127	C	0.0873	G	0.99296	C	0.00704	G	0.98611	C	0.01389
S3_127514239	3	127514239	G	0.9245	A	0.0755	Chr3_Reg_02	G	0.88095	A	0.11905	G	1	NA	0	G	1	NA	0
S3_127518469	3	127518469	G	0.94295	A	0.05705	Chr3_Reg_02	G	0.93651	A	0.06349	G	1	NA	0	G	0.86111	A	0.13889
S3_127518478	3	127518478	T	0.92953	C	0.07047	Chr3_Reg_02	T	0.89947	C	0.10053	T	0.99296	C	0.00704	T	0.95833	C	0.04167
S3_127518479	3	127518479	T	0.94631	C	0.05369	Chr3_Reg_02	T	0.91534	C	0.08466	T	1	NA	0	T	1	NA	0
S3_127518482	3	127518482	G	0.94631	T	0.05369	Chr3_Reg_02	G	0.91534	T	0.08466	G	1	NA	0	G	1	NA	0
S3_127518484	3	127518484	C	0.94631	T	0.05369	Chr3_Reg_02	C	0.91534	T	0.08466	C	1	NA	0	C	1	NA	0
S3_127518487	3	127518487	C	0.94631	G	0.05369	Chr3_Reg_02	C	0.91534	G	0.08466	C	1	NA	0	C	1	NA	0
S3_127518491	3	127518491	G	0.85906	T	0.14094	Chr3_Reg_02	G	0.80423	T	0.19577	G	0.93662	T	0.06338	G	0.98611	T	0.01389
S3_127518578	3	127518578	G	0.80872	C	0.19128	Chr3_Reg_02	G	0.7619	C	0.2381	G	0.93662	C	0.06338	G	0.79167	C	0.20833
S3_127518652	3	127518652	G	0.94631	A	0.05369	Chr3_Reg_02	G	0.92593	A	0.07407	G	1	NA	0	G	0.94444	A	0.05556
S3_127518662	3	127518662	A	0.94631	G	0.05369	Chr3_Reg_02	A	0.92593	G	0.07407	A	1	NA	0	A	0.94444	G	0.05556
S3_215850017	3	215850017	C	0.83221	G	0.16779	Chr3_Reg_03	C	0.8254	G	0.1746	C	0.85211	G	0.14789	C	0.83333	G	0.16667
S3_215850345	3	215850345	T	0.80537	A	0.19463	Chr3_Reg_03	T	0.79894	A	0.20106	T	0.95775	A	0.04225	T	0.52778	A	0.47222
S3_215850346	3	215850346	T	0.80369	A	0.19631	Chr3_Reg_03	T	0.79894	A	0.20106	T	0.95775	A	0.04225	T	0.51389	A	0.48611
S3_215850347	3	215850347	T	0.80369	A	0.19631	Chr3_Reg_03	T	0.79894	A	0.20106	T	0.95775	A	0.04225	T	0.51389	A	0.48611
S3_215850349	3	215850349	T	0.81208	A	0.18792	Chr3_Reg_03	T	0.80688	A	0.19312	T	0.95775	A	0.04225	T	0.54167	A	0.45833
S3_215850358	3	215850358	T	0.86745	A	0.13255	Chr3_Reg_03	T	0.8836	A	0.1164	T	0.85915	A	0.14085	T	0.79167	A	0.20833
S3_215850361	3	215850361	T	0.80537	A	0.19463	Chr3_Reg_03	T	0.79894	A	0.20106	T	0.95775	A	0.04225	T	0.52778	A	0.47222
S3_215850416	3	215850416	A	0.87248	C	0.12752	Chr3_Reg_03	A	0.89418	C	0.10582	A	0.96479	C	0.03521	A	0.56944	C	0.43056
S3_215850632	3	215850632	A	0.87752	G	0.12248	Chr3_Reg_03	A	0.82275	G	0.17725	A	0.97887	G	0.02113	A	0.95833	G	0.04167
S3_215902782	3	215902782	T	0.92953	G	0.07047	Chr3_Reg_03	T	0.90212	G	0.09788	T	0.99296	G	0.00704	T	0.94444	G	0.05556
S3_215903077	3	215903077	T	0.91946	C	0.08054	Chr3_Reg_03	T	0.88889	C	0.11111	T	0.99296	C	0.00704	T	0.93056	C	0.06944
S3_215903103	3	215903103	C	0.94966	A	0.05034	Chr3_Reg_03	C	0.93122	A	0.06878	C	0.99296	A	0.00704	C	0.95833	A	0.04167
S3_215903105	3	215903105	C	0.94966	T	0.05034	Chr3_Reg_03	C	0.93122	T	0.06878	C	0.99296	T	0.00704	C	0.95833	T	0.04167
S3_215903132	3	215903132	T	0.91611	G	0.08389	Chr3_Reg_03	T	0.88624	G	0.11376	T	0.99296	G	0.00704	T	0.91667	G	0.08333
S3_215903402	3	215903402	T	0.9245	G	0.0755	Chr3_Reg_03	T	0.89418	G	0.10582	T	0.99296	G	0.00704	T	0.94444	G	0.05556
S3_215903426	3	215903426	C	0.94966	T	0.05034	Chr3_Reg_03	C	0.92857	T	0.07143	C	0.99296	T	0.00704	C	0.97222	T	0.02778
S3_215932331	3	215932331	C	0.87752	T	0.12248	Chr3_Reg_03	C	0.94709	T	0.05291	C	0.65493	T	0.34507	C	0.94444	T	0.05556
S3_215932374	3	215932374	C	0.81879	G	0.18121	Chr3_Reg_03	C	0.81217	G	0.18783	C	0.84507	G	0.15493	C	0.80556	G	0.19444
S3_215933573	3	215933573	G	0.88758	A	0.11242	Chr3_Reg_03	G	0.92328	A	0.07672	G	0.9507	A	0.0493	G	0.56944	A	0.43056
S3_215933584	3	215933584	T	0.92282	A	0.07718	Chr3_Reg_03	T	0.97354	A	0.02646	T	0.95775	A	0.04225	T	0.58333	A	0.41667
S3_215933590	3	215933590	A	0.94966	G	0.05034	Chr3_Reg_03	A	0.92593	G	0.07407	A	1	NA	0	A	0.97222	G	0.02778
S3_215933602	3	215933602	G	0.89765	C	0.10235	Chr3_Reg_03	G	0.93651	C	0.06349	G	0.96479	C	0.03521	G	0.55556	C	0.44444
S3_215933613	3	215933613	A	0.91611	T	0.08389	Chr3_Reg_03	A	0.96296	T	0.03704	A	0.96479	T	0.03521	A	0.56944	T	0.43056
S3_215936408	3	215936408	A	0.88758	G	0.11242	Chr3_Reg_03	A	0.94974	G	0.05026	A	0.66197	G	0.33803	A	1	NA	0
S3_215936428	3	215936428	G	0.88758	A	0.11242	Chr3_Reg_03	G	0.94974	A	0.05026	G	0.66197	A	0.33803	G	1	NA	0
S3_215946273	3	215946273	T	0.85235	C	0.14765	Chr3_Reg_03	T	0.80952	C	0.19048	T	0.98592	C	0.01408	T	0.80556	C	0.19444
S3_215946274	3	215946274	T	0.85235	C	0.14765	Chr3_Reg_03	T	0.80952	C	0.19048	T	0.98592	C	0.01408	T	0.80556	C	0.19444
S3_215947056	3	215947056	C	0.82718	A	0.17282	Chr3_Reg_03	C	0.83069	A	0.16931	C	0.84507	A	0.15493	C	0.76389	A	0.23611
S3_215947060	3	215947060	C	0.82718	A	0.17282	Chr3_Reg_03	C	0.83069	A	0.16931	C	0.84507	A	0.15493	C	0.76389	A	0.23611
S3_215948210	3	215948210	C	0.94463	G	0.05537	Chr3_Reg_03	C	0.91799	G	0.08201	C	1	NA	0	C	0.97222	G	0.02778
S3_215948260	3	215948260	C	0.80369	G	0.19631	Chr3_Reg_03	C	0.79894	G	0.20106	C	0.84507	G	0.15493	C	0.73611	G	0.26389
S3_215948261	3	215948261	A	0.80201	G	0.19799	Chr3_Reg_03	A	0.7963	G	0.2037	A	0.84507	G	0.15493	A	0.73611	G	0.26389
S3_215948264	3	215948264	G	0.80369	T	0.19631	Chr3_Reg_03	G	0.79894	T	0.20106	G	0.84507	T	0.15493	G	0.73611	T	0.26389
S3_215948265	3	215948265	A	0.80537	G	0.19463	Chr3_Reg_03	A	0.80159	G	0.19841	A	0.84507	G	0.15493	A	0.73611	G	0.26389
S3_215948266	3	215948266	G	0.80369	A	0.19631	Chr3_Reg_03	G	0.79894	A	0.20106	G	0.84507	A	0.15493	G	0.73611	A	0.26389
S3_216005661	3	216005661	G	0.84396	C	0.15604	Chr3_Reg_03	G	0.8545	C	0.1455	G	0.84507	C	0.15493	G	0.77778	C	0.22222
S3_216005903	3	216005903	C	0.94799	A	0.05201	Chr3_Reg_03	C	0.92593	A	0.07407	C	1	NA	0	C	0.97222	A	0.02778
S4_149724977	4	149724977	G	0.84396	A	0.15604	Chr4_Reg_01	G	0.84127	A	0.15873	G	0.78169	A	0.21831	G	0.98611	A	0.01389
S4_149724987	4	149724987	T	0.84228	C	0.15772	Chr4_Reg_01	T	0.83862	C	0.16138	T	0.78169	C	0.21831	T	0.98611	C	0.01389
S4_149725015	4	149725015	C	0.84732	T	0.15268	Chr4_Reg_01	C	0.84656	T	0.15344	C	0.78169	T	0.21831	C	0.98611	T	0.01389
S4_149725058	4	149725058	C	0.84899	G	0.15101	Chr4_Reg_01	C	0.84656	G	0.15344	C	0.78169	G	0.21831	C	1	NA	0
S4_149725104	4	149725104	C	0.84732	G	0.15268	Chr4_Reg_01	C	0.84392	G	0.15608	C	0.78169	G	0.21831	C	1	NA	0
S4_149725151	4	149725151	G	0.84564	A	0.15436	Chr4_Reg_01	G	0.84392	A	0.15608	G	0.78169	A	0.21831	G	0.98611	A	0.01389
S4_149725168	4	149725168	A	0.94966	G	0.05034	Chr4_Reg_01	A	0.92328	G	0.07672	A	0.99296	G	0.00704	A	1	NA	0
S4_149725197	4	149725197	C	0.84732	T	0.15268	Chr4_Reg_01	C	0.84656	T	0.15344	C	0.78169	T	0.21831	C	0.98611	T	0.01389
S4_149725251	4	149725251	G	0.84732	C	0.15268	Chr4_Reg_01	G	0.84392	C	0.15608	G	0.78169	C	0.21831	G	1	NA	0
S4_149725282	4	149725282	A	0.84899	G	0.15101	Chr4_Reg_01	A	0.84656	G	0.15344	A	0.78169	G	0.21831	A	1	NA	0
S4_149725313	4	149725313	T	0.84564	C	0.15436	Chr4_Reg_01	T	0.84392	C	0.15608	T	0.78169	C	0.21831	T	0.98611	C	0.01389
S4_149744591	4	149744591	G	0.82718	T	0.17282	Chr4_Reg_01	G	0.8254	T	0.1746	G	0.77465	T	0.22535	G	0.94444	T	0.05556
S4_149745183	4	149745183	C	0.90436	A	0.09564	Chr4_Reg_01	C	0.86508	A	0.13492	C	0.98592	A	0.01408	C	0.94444	A	0.05556
S4_149745320	4	149745320	A	0.81544	C	0.18456	Chr4_Reg_01	A	0.80688	C	0.19312	A	0.78169	C	0.21831	A	0.94444	C	0.05556
S4_149745879	4	149745879	C	0.94128	G	0.05872	Chr4_Reg_01	C	0.90741	G	0.09259	C	1	NA	0	C	1	NA	0
S4_149834881	4	149834881	C	0.93792	A	0.06208	Chr4_Reg_01	C	0.98148	A	0.01852	C	0.78873	A	0.21127	C	1	NA	0
S4_149834918	4	149834918	C	0.94631	A	0.05369	Chr4_Reg_01	C	0.91534	A	0.08466	C	1	NA	0	C	1	NA	0
S4_149834922	4	149834922	G	0.94463	C	0.05537	Chr4_Reg_01	G	0.9127	C	0.0873	G	1	NA	0	G	1	NA	0
S4_149834923	4	149834923	G	0.94463	A	0.05537	Chr4_Reg_01	G	0.9127	A	0.0873	G	1	NA	0	G	1	NA	0
S4_149834924	4	149834924	G	0.94295	C	0.05705	Chr4_Reg_01	G	0.91005	C	0.08995	G	1	NA	0	G	1	NA	0
S4_149834926	4	149834926	T	0.94631	A	0.05369	Chr4_Reg_01	T	0.91534	A	0.08466	T	1	NA	0	T	1	NA	0
S4_149834930	4	149834930	G	0.94463	C	0.05537	Chr4_Reg_01	G	0.9127	C	0.0873	G	1	NA	0	G	1	NA	0
S4_149835113	4	149835113	A	0.94631	G	0.05369	Chr4_Reg_01	A	0.92063	G	0.07937	A	1	NA	0	A	0.97222	G	0.02778
S4_149835120	4	149835120	T	0.94463	C	0.05537	Chr4_Reg_01	T	0.9127	C	0.0873	T	1	NA	0	T	1	NA	0
S4_149896346	4	149896346	G	0.88255	T	0.11745	Chr4_Reg_01	G	0.82011	T	0.17989	G	0.99296	T	0.00704	G	1	NA	0
S4_149896347	4	149896347	A	0.88255	C	0.11745	Chr4_Reg_01	A	0.82011	C	0.17989	A	0.99296	C	0.00704	A	1	NA	0
S4_149896374	4	149896374	C	0.88758	A	0.11242	Chr4_Reg_01	C	0.8254	A	0.1746	C	1	NA	0	C	1	NA	0
S4_149896831	4	149896831	T	0.85067	G	0.14933	Chr4_Reg_01	T	0.77778	G	0.22222	T	0.97887	G	0.02113	T	0.98611	G	0.01389
S4_149896924	4	149896924	C	0.94966	T	0.05034	Chr4_Reg_01	C	0.93386	T	0.06614	C	0.97887	T	0.02113	C	0.98611	T	0.01389
S4_149896974	4	149896974	T	0.94799	G	0.05201	Chr4_Reg_01	T	0.92593	G	0.07407	T	0.98592	G	0.01408	T	0.98611	G	0.01389
S4_149896990	4	149896990	T	0.82886	A	0.17114	Chr4_Reg_01	T	0.74603	A	0.25397	T	0.97183	A	0.02817	T	0.98611	A	0.01389
S4_149897295	4	149897295	T	0.8557	C	0.1443	Chr4_Reg_01	T	0.78042	C	0.21958	T	0.99296	C	0.00704	T	0.98611	C	0.01389
S4_149897451	4	149897451	G	0.8557	T	0.1443	Chr4_Reg_01	G	0.78042	T	0.21958	G	0.99296	T	0.00704	G	0.98611	T	0.01389
S4_149899608	4	149899608	G	0.94295	A	0.05705	Chr4_Reg_01	G	0.92063	A	0.07937	G	0.97887	A	0.02113	G	1	NA	0
S4_186912695	4	186912695	A	0.88926	C	0.11074	Chr4_Reg_02	A	0.89947	C	0.10053	A	0.80282	C	0.19718	A	1	NA	0
S4_186912698	4	186912698	T	0.88926	A	0.11074	Chr4_Reg_02	T	0.89947	A	0.10053	T	0.80282	A	0.19718	T	1	NA	0
S4_186942927	4	186942927	A	0.89933	G	0.10067	Chr4_Reg_02	A	0.91534	G	0.08466	A	0.80282	G	0.19718	A	1	NA	0
S4_186942929	4	186942929	T	0.89933	C	0.10067	Chr4_Reg_02	T	0.91534	C	0.08466	T	0.80282	C	0.19718	T	1	NA	0
S4_186947930	4	186947930	C	0.88423	A	0.11577	Chr4_Reg_02	C	0.82804	A	0.17196	C	0.99296	A	0.00704	C	0.98611	A	0.01389
S4_186947951	4	186947951	C	0.89262	T	0.10738	Chr4_Reg_02	C	0.94974	T	0.05026	C	1	NA	0	T	0.625	C	0.375
S4_186951259	4	186951259	C	0.91443	T	0.08557	Chr4_Reg_02	C	0.88095	T	0.11905	C	0.99296	T	0.00704	C	0.93056	T	0.06944
S4_187038237	4	187038237	G	0.94631	C	0.05369	Chr4_Reg_02	G	0.92063	C	0.07937	G	1	NA	0	G	0.98611	C	0.01389
S4_187038238	4	187038238	G	0.94631	C	0.05369	Chr4_Reg_02	G	0.92063	C	0.07937	G	1	NA	0	G	0.98611	C	0.01389
S4_187038240	4	187038240	G	0.94631	A	0.05369	Chr4_Reg_02	G	0.92063	A	0.07937	G	1	NA	0	G	0.98611	A	0.01389
S4_187038243	4	187038243	T	0.94631	A	0.05369	Chr4_Reg_02	T	0.92063	A	0.07937	T	1	NA	0	T	0.98611	A	0.01389
S4_187038244	4	187038244	G	0.94631	A	0.05369	Chr4_Reg_02	G	0.92063	A	0.07937	G	1	NA	0	G	0.98611	A	0.01389
S4_187038247	4	187038247	T	0.94631	A	0.05369	Chr4_Reg_02	T	0.92063	A	0.07937	T	1	NA	0	T	0.98611	A	0.01389
S4_187038249	4	187038249	G	0.94631	C	0.05369	Chr4_Reg_02	G	0.92063	C	0.07937	G	1	NA	0	G	0.98611	C	0.01389
S4_187041152	4	187041152	C	0.86409	T	0.13591	Chr4_Reg_02	C	0.87037	T	0.12963	C	0.8662	T	0.1338	C	0.83333	T	0.16667
S4_187041171	4	187041171	C	0.90436	T	0.09564	Chr4_Reg_02	C	0.92593	T	0.07407	C	0.79577	T	0.20423	C	1	NA	0
S4_187041177	4	187041177	T	0.90268	C	0.09732	Chr4_Reg_02	T	0.92593	C	0.07407	T	0.79577	C	0.20423	T	0.98611	C	0.01389
S4_187041183	4	187041183	C	0.89262	G	0.10738	Chr4_Reg_02	C	0.9127	G	0.0873	C	0.78169	G	0.21831	C	1	NA	0
S4_187041185	4	187041185	G	0.90436	C	0.09564	Chr4_Reg_02	G	0.92593	C	0.07407	G	0.79577	C	0.20423	G	1	NA	0
S4_187041186	4	187041186	T	0.89094	G	0.10906	Chr4_Reg_02	T	0.91005	G	0.08995	T	0.78169	G	0.21831	T	1	NA	0
S4_187041190	4	187041190	A	0.89262	T	0.10738	Chr4_Reg_02	A	0.9127	T	0.0873	A	0.78169	T	0.21831	A	1	NA	0
S4_187041191	4	187041191	C	0.89262	G	0.10738	Chr4_Reg_02	C	0.9127	G	0.0873	C	0.78169	G	0.21831	C	1	NA	0
S4_187041196	4	187041196	A	0.90436	C	0.09564	Chr4_Reg_02	A	0.92593	C	0.07407	A	0.79577	C	0.20423	A	1	NA	0
S4_187041197	4	187041197	C	0.90436	G	0.09564	Chr4_Reg_02	C	0.92593	G	0.07407	C	0.79577	G	0.20423	C	1	NA	0
S4_187041303	4	187041303	C	0.91946	G	0.08054	Chr4_Reg_02	C	0.94974	G	0.05026	C	0.79577	G	0.20423	C	1	NA	0
S4_187042717	4	187042717	C	0.94128	T	0.05872	Chr4_Reg_02	C	0.90741	T	0.09259	C	1	NA	0	C	1	NA	0
S4_187042726	4	187042726	C	0.92114	T	0.07886	Chr4_Reg_02	C	0.95238	T	0.04762	C	0.79577	T	0.20423	C	1	NA	0
S4_187042741	4	187042741	G	0.94128	T	0.05872	Chr4_Reg_02	G	0.90741	T	0.09259	G	1	NA	0	G	1	NA	0
S4_187042916	4	187042916	G	0.94295	C	0.05705	Chr4_Reg_02	G	0.91005	C	0.08995	G	1	NA	0	G	1	NA	0
S4_187043042	4	187043042	C	0.89765	A	0.10235	Chr4_Reg_02	C	0.92593	A	0.07407	C	0.80282	A	0.19718	C	0.93056	A	0.06944
S4_187043052	4	187043052	C	0.88591	T	0.11409	Chr4_Reg_02	C	0.9127	T	0.0873	C	0.78873	T	0.21127	C	0.93056	T	0.06944
S4_187043167	4	187043167	T	0.87248	A	0.12752	Chr4_Reg_02	T	0.92857	A	0.07143	T	0.99296	A	0.00704	A	0.63889	T	0.36111
S4_187043750	4	187043750	G	0.85067	T	0.14933	Chr4_Reg_02	G	0.79894	T	0.20106	G	0.92958	T	0.07042	G	0.97222	T	0.02778
S4_187044811	4	187044811	C	0.87248	G	0.12752	Chr4_Reg_02	C	0.80688	G	0.19312	C	0.98592	G	0.01408	C	1	NA	0
S4_187046937	4	187046937	G	0.85403	T	0.14597	Chr4_Reg_02	G	0.92063	T	0.07937	G	0.99296	T	0.00704	T	0.76389	G	0.23611
S4_187047076	4	187047076	G	0.80369	T	0.19631	Chr4_Reg_02	G	0.78307	T	0.21693	G	0.79577	T	0.20423	G	0.93056	T	0.06944
S4_187047077	4	187047077	G	0.80369	T	0.19631	Chr4_Reg_02	G	0.78307	T	0.21693	G	0.79577	T	0.20423	G	0.93056	T	0.06944
S4_187049898	4	187049898	G	0.83725	T	0.16275	Chr4_Reg_02	G	0.82804	T	0.17196	G	0.79577	T	0.20423	G	0.95833	T	0.04167
S4_187049899	4	187049899	C	0.83725	T	0.16275	Chr4_Reg_02	C	0.82804	T	0.17196	C	0.79577	T	0.20423	C	0.95833	T	0.04167
S4_187082999	4	187082999	C	0.82718	G	0.17282	Chr4_Reg_02	C	0.81217	G	0.18783	C	0.79577	G	0.20423	C	0.95833	G	0.04167
S4_187083071	4	187083071	G	0.83221	A	0.16779	Chr4_Reg_02	G	0.83069	A	0.16931	G	0.79577	A	0.20423	G	0.90278	A	0.09722
S5_49802255	5	49802255	A	0.91779	G	0.08221	Chr5_Reg_01	A	0.87037	G	0.12963	A	1	NA	0	A	1	NA	0
S5_49802541	5	49802541	T	0.91946	C	0.08054	Chr5_Reg_01	T	0.87302	C	0.12698	T	1	NA	0	T	1	NA	0
S5_49802543	5	49802543	T	0.91946	A	0.08054	Chr5_Reg_01	T	0.87302	A	0.12698	T	1	NA	0	T	1	NA	0
S5_49802593	5	49802593	T	0.9245	C	0.0755	Chr5_Reg_01	T	0.88095	C	0.11905	T	1	NA	0	T	1	NA	0
S5_49802620	5	49802620	G	0.91946	A	0.08054	Chr5_Reg_01	G	0.87302	A	0.12698	G	1	NA	0	G	1	NA	0
S5_49824676	5	49824676	G	0.90268	A	0.09732	Chr5_Reg_01	G	0.85185	A	0.14815	G	0.98592	A	0.01408	G	1	NA	0
S5_49825154	5	49825154	G	0.86074	A	0.13926	Chr5_Reg_01	G	0.80159	A	0.19841	G	1	NA	0	G	0.88889	A	0.11111
S5_49826692	5	49826692	G	0.83725	A	0.16275	Chr5_Reg_01	G	0.75397	A	0.24603	G	1	NA	0	G	0.94444	A	0.05556
S5_49827105	5	49827105	T	0.81376	C	0.18624	Chr5_Reg_01	T	0.74603	C	0.25397	T	0.99296	C	0.00704	T	0.83333	C	0.16667
S5_49830312	5	49830312	C	0.85403	A	0.14597	Chr5_Reg_01	C	0.78042	A	0.21958	C	1	NA	0	C	0.94444	A	0.05556
S5_49830337	5	49830337	G	0.94631	C	0.05369	Chr5_Reg_01	G	0.92063	C	0.07937	G	1	NA	0	G	1	NA	0
S5_179836953	5	179836953	C	0.80201	A	0.19799	Chr5_Reg_02	C	0.72222	A	0.27778	C	0.9507	A	0.0493	C	0.93056	A	0.06944
S5_179855433	5	179855433	A	0.92617	G	0.07383	Chr5_Reg_02	A	0.89418	G	0.10582	A	0.97887	G	0.02113	A	1	NA	0
S5_179855438	5	179855438	G	0.91779	C	0.08221	Chr5_Reg_02	G	0.90476	C	0.09524	G	0.92958	C	0.07042	G	0.95833	C	0.04167
S5_179855451	5	179855451	G	0.94799	C	0.05201	Chr5_Reg_02	G	0.9709	C	0.0291	G	0.87324	C	0.12676	G	0.97222	C	0.02778
S5_179855484	5	179855484	T	0.84899	C	0.15101	Chr5_Reg_02	T	0.76984	C	0.23016	T	0.97887	C	0.02113	T	1	NA	0
S5_179855496	5	179855496	T	0.90604	C	0.09396	Chr5_Reg_02	T	0.88889	C	0.11111	T	0.92958	C	0.07042	T	0.95833	C	0.04167
S5_179865110	5	179865110	C	0.92785	T	0.07215	Chr5_Reg_02	C	0.89947	T	0.10053	C	0.97887	T	0.02113	C	1	NA	0
S5_179865186	5	179865186	G	0.93456	A	0.06544	Chr5_Reg_02	G	0.91005	A	0.08995	G	0.97887	A	0.02113	G	0.97222	A	0.02778
S5_179865193	5	179865193	T	0.85738	C	0.14262	Chr5_Reg_02	T	0.84127	C	0.15873	T	0.83803	C	0.16197	T	0.98611	C	0.01389
S5_184394716	5	184394716	G	0.89094	A	0.10906	Chr5_Reg_03	G	0.83598	A	0.16402	G	0.99296	A	0.00704	G	0.97222	A	0.02778
S5_184432221	5	184432221	A	0.91443	G	0.08557	Chr5_Reg_03	A	0.87566	G	0.12434	A	0.98592	G	0.01408	A	0.97222	G	0.02778
S5_184432253	5	184432253	G	0.90604	T	0.09396	Chr5_Reg_03	G	0.86243	T	0.13757	G	0.99296	T	0.00704	G	0.95833	T	0.04167
S5_184432286	5	184432286	C	0.92785	G	0.07215	Chr5_Reg_03	C	0.89153	G	0.10847	C	1	NA	0	C	0.97222	G	0.02778
S5_184432296	5	184432296	A	0.86242	G	0.13758	Chr5_Reg_03	A	0.79894	G	0.20106	A	0.99296	G	0.00704	A	0.93056	G	0.06944
S5_184432297	5	184432297	A	0.86242	G	0.13758	Chr5_Reg_03	A	0.79894	G	0.20106	A	0.99296	G	0.00704	A	0.93056	G	0.06944
S5_184470660	5	184470660	T	0.84564	A	0.15436	Chr5_Reg_03	T	0.79894	A	0.20106	T	0.93662	A	0.06338	T	0.91667	A	0.08333
S5_184470661	5	184470661	G	0.84564	T	0.15436	Chr5_Reg_03	G	0.79894	T	0.20106	G	0.93662	T	0.06338	G	0.91667	T	0.08333
S5_184470667	5	184470667	C	0.94295	G	0.05705	Chr5_Reg_03	C	0.91799	G	0.08201	C	1	NA	0	C	0.98611	G	0.01389
S5_184470672	5	184470672	A	0.83557	G	0.16443	Chr5_Reg_03	A	0.78571	G	0.21429	A	0.93662	G	0.06338	A	0.90278	G	0.09722
S5_184470676	5	184470676	A	0.91107	T	0.08893	Chr5_Reg_03	A	0.87831	T	0.12169	A	0.95775	T	0.04225	A	0.98611	T	0.01389
S5_184470677	5	184470677	G	0.91107	T	0.08893	Chr5_Reg_03	G	0.87831	T	0.12169	G	0.95775	T	0.04225	G	0.98611	T	0.01389
S5_184470683	5	184470683	A	0.94128	T	0.05872	Chr5_Reg_03	A	0.92328	T	0.07672	A	0.95775	T	0.04225	A	1	NA	0
S5_184490386	5	184490386	G	0.86745	A	0.13255	Chr5_Reg_03	G	0.81217	A	0.18783	G	0.99296	A	0.00704	G	0.91667	A	0.08333
S5_184490494	5	184490494	A	0.87081	G	0.12919	Chr5_Reg_03	A	0.81746	G	0.18254	A	0.99296	G	0.00704	A	0.91667	G	0.08333
S5_184490495	5	184490495	G	0.85403	A	0.14597	Chr5_Reg_03	G	0.80423	A	0.19577	G	0.95775	A	0.04225	G	0.91667	A	0.08333
S5_184490499	5	184490499	C	0.85906	A	0.14094	Chr5_Reg_03	C	0.80688	A	0.19312	C	0.96479	A	0.03521	C	0.93056	A	0.06944
S5_184490500	5	184490500	G	0.8557	C	0.1443	Chr5_Reg_03	G	0.80423	C	0.19577	G	0.96479	C	0.03521	G	0.91667	C	0.08333
S5_184490501	5	184490501	A	0.8557	C	0.1443	Chr5_Reg_03	A	0.80423	C	0.19577	A	0.96479	C	0.03521	A	0.91667	C	0.08333
S5_184490527	5	184490527	G	0.8557	C	0.1443	Chr5_Reg_03	G	0.80423	C	0.19577	G	0.96479	C	0.03521	G	0.91667	C	0.08333
S5_184490601	5	184490601	A	0.85403	G	0.14597	Chr5_Reg_03	A	0.80423	G	0.19577	A	0.95775	G	0.04225	A	0.91667	G	0.08333
S5_184490614	5	184490614	C	0.85403	T	0.14597	Chr5_Reg_03	C	0.80423	T	0.19577	C	0.95775	T	0.04225	C	0.91667	T	0.08333
S5_184491456	5	184491456	T	0.90772	C	0.09228	Chr5_Reg_03	T	0.87831	C	0.12169	T	0.97887	C	0.02113	T	0.93056	C	0.06944
S5_184491489	5	184491489	G	0.93456	A	0.06544	Chr5_Reg_03	G	0.93651	A	0.06349	G	0.94366	A	0.05634	G	0.91667	A	0.08333
S5_184491851	5	184491851	T	0.85906	G	0.14094	Chr5_Reg_03	T	0.80952	G	0.19048	T	0.96479	G	0.03521	T	0.91667	G	0.08333
S5_184492006	5	184492006	T	0.85235	G	0.14765	Chr5_Reg_03	T	0.80423	G	0.19577	T	0.9507	G	0.0493	T	0.91667	G	0.08333
S6_140675365	6	140675365	A	0.87752	T	0.12248	Chr6_Reg_01	A	0.87037	T	0.12963	A	0.92958	T	0.07042	A	0.80556	T	0.19444
S6_140675393	6	140675393	G	0.80034	A	0.19966	Chr6_Reg_01	G	0.70635	A	0.29365	G	0.97183	A	0.02817	G	0.94444	A	0.05556
S6_140693646	6	140693646	C	0.91275	T	0.08725	Chr6_Reg_01	C	0.89683	T	0.10317	C	0.9507	T	0.0493	C	0.93056	T	0.06944
S6_140693652	6	140693652	C	0.91443	T	0.08557	Chr6_Reg_01	C	0.89153	T	0.10847	C	0.97183	T	0.02817	C	0.93056	T	0.06944
S6_140693685	6	140693685	G	0.91443	A	0.08557	Chr6_Reg_01	G	0.89153	A	0.10847	G	0.97183	A	0.02817	G	0.93056	A	0.06944
S6_140694419	6	140694419	C	0.88087	A	0.11913	Chr6_Reg_01	C	0.84392	A	0.15608	C	1	NA	0	C	0.83333	A	0.16667
S6_140694471	6	140694471	G	0.86074	A	0.13926	Chr6_Reg_01	G	0.82011	A	0.17989	G	0.98592	A	0.01408	G	0.81944	A	0.18056
S6_140694473	6	140694473	A	0.8255	G	0.1745	Chr6_Reg_01	A	0.8254	G	0.1746	A	0.83099	G	0.16901	A	0.80556	G	0.19444
S6_140709206	6	140709206	A	0.8255	G	0.1745	Chr6_Reg_01	A	0.80159	G	0.19841	A	0.83803	G	0.16197	A	0.93056	G	0.06944
S6_140709831	6	140709831	G	0.94966	A	0.05034	Chr6_Reg_01	G	0.97884	A	0.02116	G	0.84507	A	0.15493	G	1	NA	0
S6_140709927	6	140709927	G	0.94128	A	0.05872	Chr6_Reg_01	G	0.93386	A	0.06614	G	0.9507	A	0.0493	G	0.95833	A	0.04167
S6_140709932	6	140709932	T	0.80872	G	0.19128	Chr6_Reg_01	T	0.78042	G	0.21958	T	0.83803	G	0.16197	T	0.90278	G	0.09722
S6_140709972	6	140709972	G	0.94966	A	0.05034	Chr6_Reg_01	G	0.97884	A	0.02116	G	0.84507	A	0.15493	G	1	NA	0
S6_140711781	6	140711781	C	0.91611	T	0.08389	Chr6_Reg_01	C	0.89683	T	0.10317	C	0.96479	T	0.03521	C	0.91667	T	0.08333
S6_140711830	6	140711830	T	0.83557	C	0.16443	Chr6_Reg_01	T	0.82011	C	0.17989	T	0.83099	C	0.16901	T	0.93056	C	0.06944
S6_140711920	6	140711920	G	0.87919	A	0.12081	Chr6_Reg_01	G	0.83069	A	0.16931	G	0.99296	A	0.00704	G	0.91667	A	0.08333
S6_140726552	6	140726552	G	0.93456	A	0.06544	Chr6_Reg_01	G	0.9127	A	0.0873	G	1	NA	0	G	0.91667	A	0.08333
S6_150939481	6	150939481	A	0.94128	T	0.05872	Chr6_Reg_02	A	0.92063	T	0.07937	A	0.97183	T	0.02817	A	0.98611	T	0.01389
S6_150939495	6	150939495	C	0.87081	A	0.12919	Chr6_Reg_02	C	0.80688	A	0.19312	C	1	NA	0	C	0.94444	A	0.05556
S6_150939844	6	150939844	C	0.89933	A	0.10067	Chr6_Reg_02	C	0.85185	A	0.14815	C	0.99296	A	0.00704	C	0.97222	A	0.02778
S6_150939850	6	150939850	T	0.85738	C	0.14262	Chr6_Reg_02	T	0.80159	C	0.19841	T	0.97887	C	0.02113	T	0.90278	C	0.09722
S6_150939851	6	150939851	G	0.94631	A	0.05369	Chr6_Reg_02	G	0.92593	A	0.07407	G	0.97887	A	0.02113	G	0.98611	A	0.01389
S6_150939861	6	150939861	T	0.92785	A	0.07215	Chr6_Reg_02	T	0.89947	A	0.10053	T	1	NA	0	T	0.93056	A	0.06944
S6_150939862	6	150939862	C	0.92785	G	0.07215	Chr6_Reg_02	C	0.89947	G	0.10053	C	1	NA	0	C	0.93056	G	0.06944
S6_150939939	6	150939939	T	0.91107	C	0.08893	Chr6_Reg_02	T	0.8836	C	0.1164	T	0.97887	C	0.02113	T	0.93056	C	0.06944
S6_150940430	6	150940430	G	0.92953	C	0.07047	Chr6_Reg_02	G	0.88889	C	0.11111	G	1	NA	0	G	1	NA	0
S6_150941808	6	150941808	C	0.91946	T	0.08054	Chr6_Reg_02	C	0.87302	T	0.12698	C	1	NA	0	C	1	NA	0
S6_150941816	6	150941816	G	0.91779	T	0.08221	Chr6_Reg_02	G	0.87037	T	0.12963	G	1	NA	0	G	1	NA	0
S6_150941862	6	150941862	T	0.91611	C	0.08389	Chr6_Reg_02	T	0.87566	C	0.12434	T	0.98592	C	0.01408	T	1	NA	0
S6_150942216	6	150942216	C	0.83725	T	0.16275	Chr6_Reg_02	C	0.7619	T	0.2381	C	0.95775	T	0.04225	C	0.98611	T	0.01389
S6_150942230	6	150942230	G	0.83725	C	0.16275	Chr6_Reg_02	G	0.7619	C	0.2381	G	0.95775	C	0.04225	G	0.98611	C	0.01389
S6_150942307	6	150942307	A	0.92282	G	0.07718	Chr6_Reg_02	A	0.8836	G	0.1164	A	0.98592	G	0.01408	A	1	NA	0
S6_150942308	6	150942308	G	0.93792	T	0.06208	Chr6_Reg_02	G	0.90476	T	0.09524	G	1	NA	0	G	0.98611	T	0.01389
S6_150942309	6	150942309	G	0.93792	C	0.06208	Chr6_Reg_02	G	0.90476	C	0.09524	G	1	NA	0	G	0.98611	C	0.01389
S6_150943110	6	150943110	G	0.83389	C	0.16611	Chr6_Reg_02	G	0.76455	C	0.23545	G	1	NA	0	G	0.86111	C	0.13889
S6_150943114	6	150943114	T	0.83221	G	0.16779	Chr6_Reg_02	T	0.7619	G	0.2381	T	1	NA	0	T	0.86111	G	0.13889
S6_151035422	6	151035422	T	0.8557	C	0.1443	Chr6_Reg_02	T	0.80159	C	0.19841	T	0.99296	C	0.00704	T	0.86111	C	0.13889
S6_151035547	6	151035547	C	0.91275	A	0.08725	Chr6_Reg_02	C	0.88889	A	0.11111	C	1	NA	0	C	0.86111	A	0.13889
S6_151035606	6	151035606	A	0.91443	T	0.08557	Chr6_Reg_02	A	0.88624	T	0.11376	A	1	NA	0	A	0.88889	T	0.11111
S6_151037099	6	151037099	G	0.94463	A	0.05537	Chr6_Reg_02	G	0.9127	A	0.0873	G	1	NA	0	G	1	NA	0
S6_151038448	6	151038448	T	0.92114	G	0.07886	Chr6_Reg_02	T	0.88624	G	0.11376	T	0.99296	G	0.00704	T	0.95833	G	0.04167
S6_151038455	6	151038455	T	0.91611	C	0.08389	Chr6_Reg_02	T	0.89418	C	0.10582	T	1	NA	0	T	0.86111	C	0.13889
S6_151038463	6	151038463	C	0.9396	G	0.0604	Chr6_Reg_02	C	0.91799	G	0.08201	C	0.99296	G	0.00704	C	0.94444	G	0.05556
S6_151038854	6	151038854	C	0.94799	G	0.05201	Chr6_Reg_02	C	0.92063	G	0.07937	C	0.99296	G	0.00704	C	1	NA	0
S6_151038855	6	151038855	A	0.94799	G	0.05201	Chr6_Reg_02	A	0.92063	G	0.07937	A	0.99296	G	0.00704	A	1	NA	0
S6_151038856	6	151038856	G	0.94799	A	0.05201	Chr6_Reg_02	G	0.92063	A	0.07937	G	0.99296	A	0.00704	G	1	NA	0
S6_151039905	6	151039905	C	0.90604	G	0.09396	Chr6_Reg_02	C	0.85714	G	0.14286	C	1	NA	0	C	0.97222	G	0.02778
S6_151126926	6	151126926	G	0.84899	T	0.15101	Chr6_Reg_02	G	0.79101	T	0.20899	G	0.99296	T	0.00704	G	0.86111	T	0.13889
S6_151126933	6	151126933	A	0.90268	G	0.09732	Chr6_Reg_02	A	0.8545	G	0.1455	A	0.99296	G	0.00704	A	0.97222	G	0.02778
S6_151126988	6	151126988	G	0.8557	A	0.1443	Chr6_Reg_02	G	0.83862	A	0.16138	G	0.97887	A	0.02113	G	0.69444	A	0.30556
S6_151133665	6	151133665	C	0.87416	G	0.12584	Chr6_Reg_02	C	0.84127	G	0.15873	C	1	NA	0	C	0.80556	G	0.19444
S6_151133686	6	151133686	G	0.87752	T	0.12248	Chr6_Reg_02	G	0.84656	T	0.15344	G	1	NA	0	G	0.80556	T	0.19444
S6_151133699	6	151133699	A	0.87416	G	0.12584	Chr6_Reg_02	A	0.84392	G	0.15608	A	1	NA	0	A	0.79167	G	0.20833
S6_151135389	6	151135389	G	0.82383	A	0.17617	Chr6_Reg_02	G	0.74603	A	0.25397	G	0.97887	A	0.02113	G	0.93056	A	0.06944
S6_151135404	6	151135404	G	0.8255	A	0.1745	Chr6_Reg_02	G	0.74868	A	0.25132	G	0.98592	A	0.01408	G	0.91667	A	0.08333
S7_32638	7	32638	C	0.89765	A	0.10235	Chr7_Reg_01	C	0.90212	A	0.09788	C	0.83803	A	0.16197	C	0.98611	A	0.01389
S7_32939	7	32939	C	0.89262	A	0.10738	Chr7_Reg_01	C	0.89418	A	0.10582	C	0.84507	A	0.15493	C	0.97222	A	0.02778
S7_33043	7	33043	A	0.91779	T	0.08221	Chr7_Reg_01	A	0.93386	T	0.06614	A	0.83099	T	0.16901	A	1	NA	0
S7_33883	7	33883	A	0.86577	T	0.13423	Chr7_Reg_01	A	0.81217	T	0.18783	A	0.99296	T	0.00704	A	0.88889	T	0.11111
S7_33923	7	33923	T	0.85067	C	0.14933	Chr7_Reg_01	T	0.78836	C	0.21164	T	0.99296	C	0.00704	T	0.88889	C	0.11111
S7_35320	7	35320	C	0.87584	A	0.12416	Chr7_Reg_01	C	0.82011	A	0.17989	C	0.99296	A	0.00704	C	0.94444	A	0.05556
S7_159584	7	159584	G	0.90604	C	0.09396	Chr7_Reg_01	G	0.86508	C	0.13492	G	1	NA	0	G	0.93056	C	0.06944
S7_159607	7	159607	T	0.91107	C	0.08893	Chr7_Reg_01	T	0.87302	C	0.12698	T	1	NA	0	T	0.93056	C	0.06944
S7_178709	7	178709	G	0.91275	A	0.08725	Chr7_Reg_01	G	0.87037	A	0.12963	G	1	NA	0	G	0.97222	A	0.02778
S7_178757	7	178757	C	0.91611	T	0.08389	Chr7_Reg_01	C	0.87831	T	0.12169	C	1	NA	0	C	0.95833	T	0.04167
S7_178778	7	178778	T	0.80872	C	0.19128	Chr7_Reg_01	T	0.71958	C	0.28042	T	0.98592	C	0.01408	T	0.93056	C	0.06944
S7_272741	7	272741	G	0.9094	A	0.0906	Chr7_Reg_01	G	0.87037	A	0.12963	G	1	NA	0	G	0.94444	A	0.05556
S7_273052	7	273052	C	0.93624	A	0.06376	Chr7_Reg_01	C	0.90741	A	0.09259	C	1	NA	0	C	0.95833	A	0.04167
S7_273102	7	273102	G	0.9396	T	0.0604	Chr7_Reg_01	G	0.9127	T	0.0873	G	1	NA	0	G	0.95833	T	0.04167
S7_275786	7	275786	C	0.93456	G	0.06544	Chr7_Reg_01	C	0.90476	G	0.09524	C	0.99296	G	0.00704	C	0.97222	G	0.02778
S7_301535	7	301535	T	0.89597	A	0.10403	Chr7_Reg_01	T	0.84921	A	0.15079	T	1	NA	0	T	0.93056	A	0.06944
S7_303611	7	303611	A	0.91275	G	0.08725	Chr7_Reg_01	A	0.87831	G	0.12169	A	1	NA	0	A	0.94444	G	0.05556
S7_303683	7	303683	A	0.93792	G	0.06208	Chr7_Reg_01	A	0.91005	G	0.08995	A	1	NA	0	A	0.95833	G	0.04167
S7_303965	7	303965	A	0.9094	G	0.0906	Chr7_Reg_01	A	0.87037	G	0.12963	A	1	NA	0	A	0.93056	G	0.06944
S7_304500	7	304500	A	0.92617	G	0.07383	Chr7_Reg_01	A	0.88889	G	0.11111	A	1	NA	0	A	0.97222	G	0.02778
S7_304902	7	304902	A	0.91611	G	0.08389	Chr7_Reg_01	A	0.93122	G	0.06878	A	0.83099	G	0.16901	A	1	NA	0
S7_304903	7	304903	A	0.91611	T	0.08389	Chr7_Reg_01	A	0.93122	T	0.06878	A	0.83099	T	0.16901	A	1	NA	0
S7_304904	7	304904	G	0.91611	C	0.08389	Chr7_Reg_01	G	0.93122	C	0.06878	G	0.83099	C	0.16901	G	1	NA	0
S7_304905	7	304905	G	0.91611	A	0.08389	Chr7_Reg_01	G	0.93122	A	0.06878	G	0.83099	A	0.16901	G	1	NA	0
S7_304908	7	304908	A	0.91611	C	0.08389	Chr7_Reg_01	A	0.93122	C	0.06878	A	0.83099	C	0.16901	A	1	NA	0
S7_305828	7	305828	G	0.87416	A	0.12584	Chr7_Reg_01	G	0.82275	A	0.17725	G	0.99296	A	0.00704	G	0.91667	A	0.08333
S7_306512	7	306512	G	0.87752	A	0.12248	Chr7_Reg_01	G	0.82804	A	0.17196	G	0.99296	A	0.00704	G	0.91667	A	0.08333
S7_307075	7	307075	C	0.89765	T	0.10235	Chr7_Reg_01	C	0.85185	T	0.14815	C	1	NA	0	C	0.94444	T	0.05556
S7_307419	7	307419	C	0.94799	T	0.05201	Chr7_Reg_01	C	0.92857	T	0.07143	C	0.99296	T	0.00704	C	0.95833	T	0.04167
S7_307845	7	307845	C	0.87081	T	0.12919	Chr7_Reg_01	C	0.82011	T	0.17989	C	0.98592	T	0.01408	C	0.91667	T	0.08333
S7_308778	7	308778	C	0.89597	A	0.10403	Chr7_Reg_01	C	0.86508	A	0.13492	C	0.99296	A	0.00704	C	0.875	A	0.125
S7_308780	7	308780	G	0.90604	C	0.09396	Chr7_Reg_01	G	0.87566	C	0.12434	G	0.99296	C	0.00704	G	0.90278	C	0.09722
S7_308866	7	308866	A	0.80872	G	0.19128	Chr7_Reg_01	A	0.71958	G	0.28042	A	0.98592	G	0.01408	A	0.93056	G	0.06944
S7_412095	7	412095	G	0.94463	A	0.05537	Chr7_Reg_01	G	0.91799	A	0.08201	G	1	NA	0	G	0.97222	A	0.02778
S7_412099	7	412099	C	0.91611	T	0.08389	Chr7_Reg_01	C	0.88095	T	0.11905	C	1	NA	0	C	0.95833	T	0.04167
S7_428513	7	428513	C	0.94295	A	0.05705	Chr7_Reg_01	C	0.91534	A	0.08466	C	1	NA	0	C	0.97222	A	0.02778
S7_572703	7	572703	G	0.84899	A	0.15101	Chr7_Reg_01	G	0.78307	A	0.21693	G	1	NA	0	G	0.90278	A	0.09722
S7_572758	7	572758	C	0.94128	G	0.05872	Chr7_Reg_01	C	0.91534	G	0.08466	C	1	NA	0	C	0.95833	G	0.04167
S7_572759	7	572759	C	0.94128	T	0.05872	Chr7_Reg_01	C	0.91534	T	0.08466	C	1	NA	0	C	0.95833	T	0.04167
S7_572762	7	572762	T	0.94128	C	0.05872	Chr7_Reg_01	T	0.91534	C	0.08466	T	1	NA	0	T	0.95833	C	0.04167
S7_572800	7	572800	C	0.84732	G	0.15268	Chr7_Reg_01	C	0.78307	G	0.21693	C	1	NA	0	C	0.88889	G	0.11111
S7_572819	7	572819	A	0.84899	G	0.15101	Chr7_Reg_01	A	0.78571	G	0.21429	A	1	NA	0	A	0.88889	G	0.11111
S7_726145	7	726145	T	0.88926	G	0.11074	Chr7_Reg_01	T	0.88889	G	0.11111	T	0.83099	G	0.16901	T	1	NA	0
S7_772993	7	772993	T	0.92953	C	0.07047	Chr7_Reg_01	T	0.90476	C	0.09524	T	1	NA	0	T	0.94444	C	0.05556
S7_773063	7	773063	G	0.89597	A	0.10403	Chr7_Reg_01	G	0.84656	A	0.15344	G	0.98592	A	0.01408	G	0.97222	A	0.02778
S7_773209	7	773209	C	0.90604	T	0.09396	Chr7_Reg_01	C	0.8545	T	0.1455	C	1	NA	0	C	0.98611	T	0.01389
S7_773296	7	773296	C	0.86074	A	0.13926	Chr7_Reg_01	C	0.80688	A	0.19312	C	1	NA	0	C	0.86111	A	0.13889
S7_804494	7	804494	C	0.90772	T	0.09228	Chr7_Reg_01	C	0.87566	T	0.12434	C	0.98592	T	0.01408	C	0.91667	T	0.08333
S7_805233	7	805233	G	0.93456	C	0.06544	Chr7_Reg_01	G	0.90476	C	0.09524	G	1	NA	0	G	0.95833	C	0.04167
S7_805728	7	805728	G	0.93792	A	0.06208	Chr7_Reg_01	G	0.91005	A	0.08995	G	0.99296	A	0.00704	G	0.97222	A	0.02778
S7_805758	7	805758	G	0.90101	A	0.09899	Chr7_Reg_01	G	0.91005	A	0.08995	G	0.83099	A	0.16901	G	0.98611	A	0.01389
S7_805798	7	805798	T	0.89262	A	0.10738	Chr7_Reg_01	T	0.84392	A	0.15608	T	0.98592	A	0.01408	T	0.97222	A	0.02778
S7_805849	7	805849	C	0.89597	T	0.10403	Chr7_Reg_01	C	0.84656	T	0.15344	C	0.99296	T	0.00704	C	0.95833	T	0.04167
S7_806067	7	806067	A	0.91107	C	0.08893	Chr7_Reg_01	A	0.87037	C	0.12963	A	1	NA	0	A	0.94444	C	0.05556
S7_806138	7	806138	C	0.93792	T	0.06208	Chr7_Reg_01	C	0.91534	T	0.08466	C	1	NA	0	C	0.93056	T	0.06944
S7_922189	7	922189	G	0.87248	A	0.12752	Chr7_Reg_01	G	0.80952	A	0.19048	G	1	NA	0	G	0.94444	A	0.05556
S7_922291	7	922291	G	0.88087	A	0.11913	Chr7_Reg_01	G	0.81746	A	0.18254	G	1	NA	0	G	0.97222	A	0.02778
S7_923509	7	923509	G	0.87752	A	0.12248	Chr7_Reg_01	G	0.82275	A	0.17725	G	1	NA	0	G	0.91667	A	0.08333
S7_923660	7	923660	C	0.89765	A	0.10235	Chr7_Reg_01	C	0.90741	A	0.09259	C	0.83099	A	0.16901	C	0.97222	A	0.02778
S7_924065	7	924065	G	0.94128	A	0.05872	Chr7_Reg_01	G	0.91799	A	0.08201	G	1	NA	0	G	0.94444	A	0.05556
S7_924070	7	924070	T	0.94799	A	0.05201	Chr7_Reg_01	T	0.92857	A	0.07143	T	1	NA	0	T	0.94444	A	0.05556
S7_924071	7	924071	T	0.94799	G	0.05201	Chr7_Reg_01	T	0.92857	G	0.07143	T	1	NA	0	T	0.94444	G	0.05556
S7_953268	7	953268	G	0.94463	A	0.05537	Chr7_Reg_01	G	0.92328	A	0.07672	G	1	NA	0	G	0.94444	A	0.05556
S7_955692	7	955692	C	0.8943	T	0.1057	Chr7_Reg_01	C	0.84127	T	0.15873	C	0.99296	T	0.00704	C	0.97222	T	0.02778
S7_958414	7	958414	C	0.94631	T	0.05369	Chr7_Reg_01	C	0.92328	T	0.07672	C	1	NA	0	C	0.95833	T	0.04167
S7_958422	7	958422	A	0.92617	G	0.07383	Chr7_Reg_01	A	0.89418	G	0.10582	A	1	NA	0	A	0.97222	G	0.02778
S7_958428	7	958428	T	0.86745	C	0.13255	Chr7_Reg_01	T	0.79894	C	0.20106	T	0.99296	C	0.00704	T	0.97222	C	0.02778
S7_958440	7	958440	A	0.8406	T	0.1594	Chr7_Reg_01	A	0.77778	T	0.22222	A	1	NA	0	A	0.875	T	0.125
S7_958454	7	958454	C	0.94128	T	0.05872	Chr7_Reg_01	C	0.91534	T	0.08466	C	1	NA	0	C	0.95833	T	0.04167
S7_964469	7	964469	C	0.85403	T	0.14597	Chr7_Reg_01	C	0.77778	T	0.22222	C	0.99296	T	0.00704	C	0.97222	T	0.02778
S7_964508	7	964508	C	0.85403	T	0.14597	Chr7_Reg_01	C	0.77778	T	0.22222	C	0.99296	T	0.00704	C	0.97222	T	0.02778
S7_985913	7	985913	C	0.9396	A	0.0604	Chr7_Reg_01	C	0.91534	A	0.08466	C	1	NA	0	C	0.94444	A	0.05556
S7_989120	7	989120	G	0.84564	A	0.15436	Chr7_Reg_01	G	0.78042	A	0.21958	G	0.98592	A	0.01408	G	0.91667	A	0.08333
S7_995700	7	995700	G	0.94966	A	0.05034	Chr7_Reg_01	G	0.93386	A	0.06614	G	1	NA	0	G	0.93056	A	0.06944
S7_995713	7	995713	G	0.84732	A	0.15268	Chr7_Reg_01	G	0.75926	A	0.24074	G	1	NA	0	G	1	NA	0
S7_995717	7	995717	T	0.94966	C	0.05034	Chr7_Reg_01	T	0.93651	C	0.06349	T	1	NA	0	T	0.91667	C	0.08333
S7_995726	7	995726	C	0.88591	T	0.11409	Chr7_Reg_01	C	0.83598	T	0.16402	C	0.99296	T	0.00704	C	0.95833	T	0.04167
S7_996249	7	996249	C	0.91946	T	0.08054	Chr7_Reg_01	C	0.88624	T	0.11376	C	1	NA	0	C	0.93056	T	0.06944
S7_996522	7	996522	G	0.94295	A	0.05705	Chr7_Reg_01	G	0.92328	A	0.07672	G	1	NA	0	G	0.93056	A	0.06944
S7_996705	7	996705	C	0.93456	T	0.06544	Chr7_Reg_01	C	0.90741	T	0.09259	C	1	NA	0	C	0.95833	T	0.04167
S7_996743	7	996743	G	0.87416	A	0.12584	Chr7_Reg_01	G	0.81481	A	0.18519	G	1	NA	0	G	0.93056	A	0.06944
S7_996746	7	996746	A	0.83221	G	0.16779	Chr7_Reg_01	A	0.74603	G	0.25397	A	1	NA	0	A	0.94444	G	0.05556
S7_996749	7	996749	G	0.94966	A	0.05034	Chr7_Reg_01	G	0.92593	A	0.07407	G	1	NA	0	G	0.97222	A	0.02778
S7_1120096	7	1120096	C	0.90772	G	0.09228	Chr7_Reg_01	C	0.86772	G	0.13228	C	1	NA	0	C	0.93056	G	0.06944
S7_1120110	7	1120110	C	0.90772	T	0.09228	Chr7_Reg_01	C	0.86772	T	0.13228	C	1	NA	0	C	0.93056	T	0.06944
S7_1120170	7	1120170	A	0.91275	G	0.08725	Chr7_Reg_01	A	0.86772	G	0.13228	A	1	NA	0	A	0.97222	G	0.02778
S7_1120988	7	1120988	A	0.94463	G	0.05537	Chr7_Reg_01	A	0.91799	G	0.08201	A	0.99296	G	0.00704	A	0.98611	G	0.01389
S7_1135807	7	1135807	G	0.81544	A	0.18456	Chr7_Reg_01	G	0.73545	A	0.26455	G	1	NA	0	G	0.88889	A	0.11111
S7_1135819	7	1135819	C	0.85235	T	0.14765	Chr7_Reg_01	C	0.78571	T	0.21429	C	1	NA	0	C	0.90278	T	0.09722
S7_1137840	7	1137840	C	0.88087	G	0.11913	Chr7_Reg_01	C	0.84127	G	0.15873	C	1	NA	0	C	0.86111	G	0.13889
S7_1137885	7	1137885	C	0.81879	T	0.18121	Chr7_Reg_01	C	0.75132	T	0.24868	C	1	NA	0	C	0.83333	T	0.16667
S7_1137919	7	1137919	G	0.91107	A	0.08893	Chr7_Reg_01	G	0.87037	A	0.12963	G	0.98592	A	0.01408	G	0.97222	A	0.02778
S7_1138107	7	1138107	G	0.85235	C	0.14765	Chr7_Reg_01	G	0.77778	C	0.22222	G	1	NA	0	G	0.95833	C	0.04167
S7_1140031	7	1140031	A	0.93624	T	0.06376	Chr7_Reg_01	A	0.90741	T	0.09259	A	1	NA	0	A	0.97222	T	0.02778
S7_1140037	7	1140037	T	0.92282	A	0.07718	Chr7_Reg_01	T	0.8836	A	0.1164	T	0.99296	A	0.00704	T	0.98611	A	0.01389
S7_1140038	7	1140038	C	0.92282	T	0.07718	Chr7_Reg_01	C	0.8836	T	0.1164	C	0.99296	T	0.00704	C	0.98611	T	0.01389
S7_1140039	7	1140039	T	0.92282	G	0.07718	Chr7_Reg_01	T	0.8836	G	0.1164	T	0.99296	G	0.00704	T	0.98611	G	0.01389
S7_1140045	7	1140045	A	0.92282	G	0.07718	Chr7_Reg_01	A	0.8836	G	0.1164	A	0.99296	G	0.00704	A	0.98611	G	0.01389
S7_1140047	7	1140047	C	0.92282	G	0.07718	Chr7_Reg_01	C	0.8836	G	0.1164	C	0.99296	G	0.00704	C	0.98611	G	0.01389
S7_1140051	7	1140051	G	0.92282	A	0.07718	Chr7_Reg_01	G	0.8836	A	0.1164	G	0.99296	A	0.00704	G	0.98611	A	0.01389
S7_1140118	7	1140118	G	0.89597	C	0.10403	Chr7_Reg_01	G	0.85185	C	0.14815	G	1	NA	0	G	0.91667	C	0.08333
S7_1141964	7	1141964	A	0.90604	T	0.09396	Chr7_Reg_01	A	0.91534	T	0.08466	A	0.83099	T	0.16901	A	1	NA	0
S7_1142074	7	1142074	T	0.89262	C	0.10738	Chr7_Reg_01	T	0.84656	C	0.15344	T	1	NA	0	T	0.91667	C	0.08333
S7_1142075	7	1142075	C	0.89262	T	0.10738	Chr7_Reg_01	C	0.84656	T	0.15344	C	1	NA	0	C	0.91667	T	0.08333
S7_1142087	7	1142087	A	0.91107	T	0.08893	Chr7_Reg_01	A	0.86772	T	0.13228	A	1	NA	0	A	0.97222	T	0.02778
S7_1148090	7	1148090	G	0.89094	A	0.10906	Chr7_Reg_01	G	0.83069	A	0.16931	G	1	NA	0	G	1	NA	0
S7_1148204	7	1148204	G	0.89597	A	0.10403	Chr7_Reg_01	G	0.83862	A	0.16138	G	1	NA	0	G	1	NA	0
S7_1148205	7	1148205	T	0.89597	G	0.10403	Chr7_Reg_01	T	0.83862	G	0.16138	T	1	NA	0	T	1	NA	0
S7_1223857	7	1223857	C	0.83054	G	0.16946	Chr7_Reg_01	C	0.79894	G	0.20106	C	0.83099	G	0.16901	C	0.98611	G	0.01389
S7_1224023	7	1224023	C	0.92114	T	0.07886	Chr7_Reg_01	C	0.87566	T	0.12434	C	1	NA	0	C	1	NA	0
S7_1224027	7	1224027	G	0.92114	A	0.07886	Chr7_Reg_01	G	0.89947	A	0.10053	G	1	NA	0	G	0.88889	A	0.11111
S7_1224029	7	1224029	G	0.84899	A	0.15101	Chr7_Reg_01	G	0.82804	A	0.17196	G	0.83099	A	0.16901	G	0.98611	A	0.01389
S7_1224045	7	1224045	C	0.93289	G	0.06711	Chr7_Reg_01	C	0.89947	G	0.10053	C	1	NA	0	C	0.97222	G	0.02778
S7_1230206	7	1230206	G	0.82215	T	0.17785	Chr7_Reg_01	G	0.79101	T	0.20899	G	0.83099	T	0.16901	G	0.95833	T	0.04167
S7_1230235	7	1230235	G	0.94631	T	0.05369	Chr7_Reg_01	G	0.91799	T	0.08201	G	1	NA	0	G	0.98611	T	0.01389
S7_1266932	7	1266932	C	0.83893	G	0.16107	Chr7_Reg_01	C	0.7619	G	0.2381	C	1	NA	0	C	0.91667	G	0.08333
S7_1266938	7	1266938	C	0.87752	G	0.12248	Chr7_Reg_01	C	0.81481	G	0.18519	C	1	NA	0	C	0.95833	G	0.04167
S7_1267128	7	1267128	G	0.91443	A	0.08557	Chr7_Reg_01	G	0.87302	A	0.12698	G	0.98592	A	0.01408	G	0.98611	A	0.01389
S7_1269208	7	1269208	G	0.93289	A	0.06711	Chr7_Reg_01	G	0.89947	A	0.10053	G	1	NA	0	G	0.98611	A	0.01389
S7_12219913	7	12219913	C	0.94631	G	0.05369	Chr7_Reg_02	C	0.92593	G	0.07407	C	0.99296	G	0.00704	C	0.95833	G	0.04167
S7_12246846	7	12246846	G	0.90101	C	0.09899	Chr7_Reg_02	G	0.85979	C	0.14021	G	0.99296	C	0.00704	G	0.95833	C	0.04167
S7_12248882	7	12248882	T	0.94799	C	0.05201	Chr7_Reg_02	T	0.92593	C	0.07407	T	0.99296	C	0.00704	T	0.97222	C	0.02778
S7_12248916	7	12248916	G	0.9094	C	0.0906	Chr7_Reg_02	G	0.85979	C	0.14021	G	0.99296	C	0.00704	G	1	NA	0
S7_12248919	7	12248919	A	0.9094	T	0.0906	Chr7_Reg_02	A	0.85979	T	0.14021	A	0.99296	T	0.00704	A	1	NA	0
S7_12248920	7	12248920	A	0.9094	C	0.0906	Chr7_Reg_02	A	0.85979	C	0.14021	A	0.99296	C	0.00704	A	1	NA	0
S7_12248921	7	12248921	G	0.9094	C	0.0906	Chr7_Reg_02	G	0.85979	C	0.14021	G	0.99296	C	0.00704	G	1	NA	0
S7_12248924	7	12248924	C	0.9094	T	0.0906	Chr7_Reg_02	C	0.85979	T	0.14021	C	0.99296	T	0.00704	C	1	NA	0
S7_12248952	7	12248952	G	0.90436	T	0.09564	Chr7_Reg_02	G	0.85714	T	0.14286	G	0.99296	T	0.00704	G	0.97222	T	0.02778
S7_12274680	7	12274680	C	0.87919	G	0.12081	Chr7_Reg_02	C	0.81746	G	0.18254	C	1	NA	0	C	0.98611	G	0.01389
S7_12274751	7	12274751	T	0.93624	C	0.06376	Chr7_Reg_02	T	0.91005	C	0.08995	T	1	NA	0	T	0.97222	C	0.02778
S7_12275105	7	12275105	T	0.93456	C	0.06544	Chr7_Reg_02	T	0.91534	C	0.08466	T	0.97183	C	0.02817	T	0.95833	C	0.04167
S7_12275163	7	12275163	A	0.94631	G	0.05369	Chr7_Reg_02	A	0.92063	G	0.07937	A	1	NA	0	A	0.97222	G	0.02778
S7_12458070	7	12458070	G	0.94966	T	0.05034	Chr7_Reg_02	G	0.93386	T	0.06614	G	1	NA	0	G	0.95833	T	0.04167
S7_12579984	7	12579984	A	0.94799	G	0.05201	Chr7_Reg_02	A	0.92328	G	0.07672	A	0.99296	G	0.00704	A	0.98611	G	0.01389
S7_12580003	7	12580003	C	0.94799	T	0.05201	Chr7_Reg_02	C	0.93122	T	0.06878	C	1	NA	0	C	0.95833	T	0.04167
S7_12580023	7	12580023	C	0.88087	T	0.11913	Chr7_Reg_02	C	0.83598	T	0.16402	C	0.97887	T	0.02113	C	0.91667	T	0.08333
S7_12615347	7	12615347	C	0.94799	T	0.05201	Chr7_Reg_02	C	0.92328	T	0.07672	C	0.99296	T	0.00704	C	0.98611	T	0.01389
S7_12615372	7	12615372	G	0.93792	A	0.06208	Chr7_Reg_02	G	0.97354	A	0.02646	G	0.99296	A	0.00704	G	0.63889	A	0.36111
S7_12774415	7	12774415	C	0.89933	T	0.10067	Chr7_Reg_02	C	0.85185	T	0.14815	C	0.98592	T	0.01408	C	0.97222	T	0.02778
S7_12848566	7	12848566	C	0.89765	T	0.10235	Chr7_Reg_02	C	0.85185	T	0.14815	C	0.97183	T	0.02817	C	0.98611	T	0.01389
S7_12987034	7	12987034	C	0.92282	A	0.07718	Chr7_Reg_02	C	0.95503	A	0.04497	C	0.97887	A	0.02113	C	0.63889	A	0.36111
S7_12987039	7	12987039	T	0.89765	C	0.10235	Chr7_Reg_02	T	0.85185	C	0.14815	T	0.97183	C	0.02817	T	0.98611	C	0.01389
S7_12987067	7	12987067	G	0.90268	A	0.09732	Chr7_Reg_02	G	0.85979	A	0.14021	G	0.97183	A	0.02817	G	0.98611	A	0.01389
S7_13001195	7	13001195	G	0.93624	A	0.06376	Chr7_Reg_02	G	0.90212	A	0.09788	G	1	NA	0	G	0.98611	A	0.01389
S7_13065564	7	13065564	G	0.82718	A	0.17282	Chr7_Reg_02	G	0.77778	A	0.22222	G	0.97887	A	0.02113	G	0.77778	A	0.22222
S7_13065583	7	13065583	C	0.94966	T	0.05034	Chr7_Reg_02	C	0.92593	T	0.07407	C	1	NA	0	C	1	NA	0
S7_13065612	7	13065612	C	0.94799	T	0.05201	Chr7_Reg_02	C	0.92328	T	0.07672	C	1	NA	0	C	1	NA	0
S7_120966174	7	120966174	G	0.94295	T	0.05705	Chr7_Reg_03	G	0.9127	T	0.0873	G	0.99296	T	0.00704	G	1	NA	0
S7_120966182	7	120966182	G	0.94295	C	0.05705	Chr7_Reg_03	G	0.9127	C	0.0873	G	0.99296	C	0.00704	G	1	NA	0
S7_120966258	7	120966258	C	0.92785	T	0.07215	Chr7_Reg_03	C	0.88624	T	0.11376	C	1	NA	0	C	1	NA	0
S7_120966263	7	120966263	C	0.9094	G	0.0906	Chr7_Reg_03	C	0.85979	G	0.14021	C	0.99296	G	0.00704	C	1	NA	0
S7_121012567	7	121012567	C	0.93792	G	0.06208	Chr7_Reg_03	C	0.91799	G	0.08201	C	1	NA	0	C	0.95833	G	0.04167
S7_121012569	7	121012569	T	0.83725	A	0.16275	Chr7_Reg_03	T	0.78836	A	0.21164	T	0.9507	A	0.0493	T	0.91667	A	0.08333
S7_121012813	7	121012813	G	0.93792	T	0.06208	Chr7_Reg_03	G	0.91799	T	0.08201	G	1	NA	0	G	0.95833	T	0.04167
S7_121012928	7	121012928	C	0.90604	T	0.09396	Chr7_Reg_03	C	0.85979	T	0.14021	C	0.98592	T	0.01408	C	1	NA	0
S7_121014063	7	121014063	C	0.87081	T	0.12919	Chr7_Reg_03	C	0.83862	T	0.16138	C	0.99296	T	0.00704	C	0.83333	T	0.16667
S7_121015617	7	121015617	C	0.91946	G	0.08054	Chr7_Reg_03	C	0.90212	G	0.09788	C	0.98592	G	0.01408	C	0.91667	G	0.08333
S7_121015629	7	121015629	G	0.91946	T	0.08054	Chr7_Reg_03	G	0.90212	T	0.09788	G	0.98592	T	0.01408	G	0.91667	T	0.08333
S7_121015631	7	121015631	T	0.91946	C	0.08054	Chr7_Reg_03	T	0.90212	C	0.09788	T	0.98592	C	0.01408	T	0.91667	C	0.08333
S7_121015632	7	121015632	C	0.92114	A	0.07886	Chr7_Reg_03	C	0.90212	A	0.09788	C	0.99296	A	0.00704	C	0.91667	A	0.08333
S7_121015639	7	121015639	T	0.92114	G	0.07886	Chr7_Reg_03	T	0.90212	G	0.09788	T	0.99296	G	0.00704	T	0.91667	G	0.08333
S7_121015640	7	121015640	C	0.92114	T	0.07886	Chr7_Reg_03	C	0.90212	T	0.09788	C	0.99296	T	0.00704	C	0.91667	T	0.08333
S7_121015641	7	121015641	C	0.92114	G	0.07886	Chr7_Reg_03	C	0.90212	G	0.09788	C	0.99296	G	0.00704	C	0.91667	G	0.08333
S7_121016490	7	121016490	C	0.83054	A	0.16946	Chr7_Reg_03	C	0.7963	A	0.2037	C	0.94366	A	0.05634	C	0.77778	A	0.22222
S7_121016497	7	121016497	T	0.82886	C	0.17114	Chr7_Reg_03	T	0.79365	C	0.20635	T	0.94366	C	0.05634	T	0.77778	C	0.22222
S7_121040987	7	121040987	A	0.88423	T	0.11577	Chr7_Reg_03	A	0.8545	T	0.1455	A	0.97183	T	0.02817	A	0.86111	T	0.13889
S7_121040990	7	121040990	G	0.90604	A	0.09396	Chr7_Reg_03	G	0.88624	A	0.11376	G	0.97887	A	0.02113	G	0.86111	A	0.13889
S7_121183375	7	121183375	A	0.94463	T	0.05537	Chr7_Reg_03	A	0.92857	T	0.07143	A	0.97183	T	0.02817	A	0.98611	T	0.01389
S7_121183377	7	121183377	C	0.94463	T	0.05537	Chr7_Reg_03	C	0.92857	T	0.07143	C	0.97183	T	0.02817	C	0.98611	T	0.01389
S7_121183381	7	121183381	C	0.87919	T	0.12081	Chr7_Reg_03	C	0.83862	T	0.16138	C	0.96479	T	0.03521	C	0.93056	T	0.06944
S7_121183389	7	121183389	C	0.94463	T	0.05537	Chr7_Reg_03	C	0.92857	T	0.07143	C	0.97183	T	0.02817	C	0.98611	T	0.01389
S7_121183412	7	121183412	G	0.91443	C	0.08557	Chr7_Reg_03	G	0.89418	C	0.10582	G	0.99296	C	0.00704	G	0.86111	C	0.13889
S7_121183423	7	121183423	C	0.94463	T	0.05537	Chr7_Reg_03	C	0.92857	T	0.07143	C	0.97183	T	0.02817	C	0.98611	T	0.01389
S7_121183788	7	121183788	C	0.89094	A	0.10906	Chr7_Reg_03	C	0.86243	A	0.13757	C	0.97887	A	0.02113	C	0.86111	A	0.13889
S7_121183888	7	121183888	C	0.85738	T	0.14262	Chr7_Reg_03	C	0.83333	T	0.16667	C	0.95775	T	0.04225	C	0.79167	T	0.20833
S7_121183890	7	121183890	A	0.85403	G	0.14597	Chr7_Reg_03	A	0.83069	G	0.16931	A	0.95775	G	0.04225	A	0.77778	G	0.22222
S7_121183928	7	121183928	G	0.9094	T	0.0906	Chr7_Reg_03	G	0.88095	T	0.11905	G	0.98592	T	0.01408	G	0.90278	T	0.09722
S7_121184086	7	121184086	C	0.90772	T	0.09228	Chr7_Reg_03	C	0.86772	T	0.13228	C	0.97887	T	0.02113	C	0.97222	T	0.02778
S7_121184090	7	121184090	G	0.90772	T	0.09228	Chr7_Reg_03	G	0.86772	T	0.13228	G	0.97887	T	0.02113	G	0.97222	T	0.02778
S7_121185468	7	121185468	C	0.90101	A	0.09899	Chr7_Reg_03	C	0.87831	A	0.12169	C	0.98592	A	0.01408	C	0.84722	A	0.15278
S7_121191981	7	121191981	C	0.83389	G	0.16611	Chr7_Reg_03	C	0.78571	G	0.21429	C	0.97887	G	0.02113	C	0.79167	G	0.20833
S7_121191993	7	121191993	G	0.92617	C	0.07383	Chr7_Reg_03	G	0.9127	C	0.0873	G	0.99296	C	0.00704	G	0.86111	C	0.13889
S7_121192002	7	121192002	G	0.92282	A	0.07718	Chr7_Reg_03	G	0.90741	A	0.09259	G	0.99296	A	0.00704	G	0.86111	A	0.13889
S7_121192099	7	121192099	C	0.94463	A	0.05537	Chr7_Reg_03	C	0.92063	A	0.07937	C	1	NA	0	C	0.95833	A	0.04167
S7_121192107	7	121192107	G	0.91275	A	0.08725	Chr7_Reg_03	G	0.88889	A	0.11111	G	0.97183	A	0.02817	G	0.91667	A	0.08333
S7_121192115	7	121192115	C	0.92114	T	0.07886	Chr7_Reg_03	C	0.90476	T	0.09524	C	0.99296	T	0.00704	C	0.86111	T	0.13889
S7_121192117	7	121192117	C	0.94295	G	0.05705	Chr7_Reg_03	C	0.91799	G	0.08201	C	1	NA	0	C	0.95833	G	0.04167
S7_121192118	7	121192118	T	0.83893	C	0.16107	Chr7_Reg_03	T	0.81217	C	0.18783	T	0.90141	C	0.09859	T	0.86111	C	0.13889
S7_121192119	7	121192119	C	0.83725	G	0.16275	Chr7_Reg_03	C	0.80952	G	0.19048	C	0.90141	G	0.09859	C	0.86111	G	0.13889
S7_121192120	7	121192120	G	0.83389	C	0.16611	Chr7_Reg_03	G	0.80423	C	0.19577	G	0.90141	C	0.09859	G	0.86111	C	0.13889
S7_121192121	7	121192121	C	0.83893	T	0.16107	Chr7_Reg_03	C	0.81217	T	0.18783	C	0.90141	T	0.09859	C	0.86111	T	0.13889
S7_121192144	7	121192144	G	0.94631	A	0.05369	Chr7_Reg_03	G	0.92328	A	0.07672	G	1	NA	0	G	0.95833	A	0.04167
S7_121192148	7	121192148	C	0.91107	T	0.08893	Chr7_Reg_03	C	0.87566	T	0.12434	C	0.99296	T	0.00704	C	0.93056	T	0.06944
S7_121192371	7	121192371	G	0.84228	T	0.15772	Chr7_Reg_03	G	0.8254	T	0.1746	G	0.83803	T	0.16197	G	0.97222	T	0.02778
S7_121192436	7	121192436	C	0.94128	T	0.05872	Chr7_Reg_03	C	0.93651	T	0.06349	C	0.9507	T	0.0493	C	0.94444	T	0.05556
S7_121192458	7	121192458	G	0.89094	A	0.10906	Chr7_Reg_03	G	0.8545	A	0.1455	G	0.96479	A	0.03521	G	0.93056	A	0.06944
S7_121192465	7	121192465	G	0.8943	A	0.1057	Chr7_Reg_03	G	0.85979	A	0.14021	G	0.96479	A	0.03521	G	0.93056	A	0.06944
S7_121192468	7	121192468	C	0.81208	G	0.18792	Chr7_Reg_03	C	0.77513	G	0.22487	C	0.93662	G	0.06338	C	0.77778	G	0.22222
S7_121192685	7	121192685	C	0.87416	T	0.12584	Chr7_Reg_03	C	0.8545	T	0.1455	C	0.92958	T	0.07042	C	0.875	T	0.125
S7_121192947	7	121192947	C	0.86409	A	0.13591	Chr7_Reg_03	C	0.83333	A	0.16667	C	0.97887	A	0.02113	C	0.79167	A	0.20833
S7_121192950	7	121192950	C	0.92953	A	0.07047	Chr7_Reg_03	C	0.93651	A	0.06349	C	0.92958	A	0.07042	C	0.90278	A	0.09722
S7_121192979	7	121192979	C	0.85067	T	0.14933	Chr7_Reg_03	C	0.78042	T	0.21958	C	0.98592	T	0.01408	C	0.98611	T	0.01389
S7_121192982	7	121192982	C	0.87416	G	0.12584	Chr7_Reg_03	C	0.87037	G	0.12963	C	0.82394	G	0.17606	C	0.98611	G	0.01389
S7_121193159	7	121193159	T	0.92114	A	0.07886	Chr7_Reg_03	T	0.90476	A	0.09524	T	0.99296	A	0.00704	T	0.86111	A	0.13889
S7_121193160	7	121193160	C	0.91779	A	0.08221	Chr7_Reg_03	C	0.90212	A	0.09788	C	0.98592	A	0.01408	C	0.86111	A	0.13889
S7_121213961	7	121213961	C	0.90436	A	0.09564	Chr7_Reg_03	C	0.88095	A	0.11905	C	0.98592	A	0.01408	C	0.86111	A	0.13889
S7_121224943	7	121224943	C	0.93624	G	0.06376	Chr7_Reg_03	C	0.9127	G	0.0873	C	0.97887	G	0.02113	C	0.97222	G	0.02778
S7_121224971	7	121224971	G	0.86745	C	0.13255	Chr7_Reg_03	G	0.80952	C	0.19048	G	0.97183	C	0.02817	G	0.95833	C	0.04167
S7_121225125	7	121225125	G	0.87248	C	0.12752	Chr7_Reg_03	G	0.84656	C	0.15344	G	0.96479	C	0.03521	G	0.81944	C	0.18056
S7_121225142	7	121225142	A	0.9396	C	0.0604	Chr7_Reg_03	A	0.91005	C	0.08995	A	0.99296	C	0.00704	A	1	NA	0
S7_121225161	7	121225161	G	0.92785	C	0.07215	Chr7_Reg_03	G	0.88889	C	0.11111	G	1	NA	0	G	1	NA	0
S7_121226007	7	121226007	A	0.91779	C	0.08221	Chr7_Reg_03	A	0.89418	C	0.10582	A	0.95775	C	0.04225	A	0.95833	C	0.04167
S7_121226702	7	121226702	T	0.85067	C	0.14933	Chr7_Reg_03	T	0.82011	C	0.17989	T	0.97887	C	0.02113	T	0.80556	C	0.19444
S7_121297790	7	121297790	C	0.94463	G	0.05537	Chr7_Reg_03	C	0.91799	G	0.08201	C	1	NA	0	C	0.98611	G	0.01389
S7_121297795	7	121297795	C	0.87081	A	0.12919	Chr7_Reg_03	C	0.87831	A	0.12169	C	0.78169	A	0.21831	C	1	NA	0
S7_121297912	7	121297912	T	0.92282	C	0.07718	Chr7_Reg_03	T	0.9418	C	0.0582	T	0.92958	C	0.07042	T	0.80556	C	0.19444
S7_121314584	7	121314584	C	0.89262	T	0.10738	Chr7_Reg_03	C	0.85185	T	0.14815	C	0.96479	T	0.03521	C	0.95833	T	0.04167
S7_121318927	7	121318927	G	0.84899	T	0.15101	Chr7_Reg_03	G	0.78836	T	0.21164	G	0.9507	T	0.0493	G	0.97222	T	0.02778
S7_131186390	7	131186390	C	0.93121	T	0.06879	Chr7_Reg_04	C	0.89947	T	0.10053	C	0.97887	T	0.02113	C	1	NA	0
S7_131188280	7	131188280	C	0.81376	G	0.18624	Chr7_Reg_04	C	0.76455	G	0.23545	C	0.92254	G	0.07746	C	0.875	G	0.125
S7_131188441	7	131188441	C	0.81544	T	0.18456	Chr7_Reg_04	C	0.76455	T	0.23545	C	0.91549	T	0.08451	C	0.90278	T	0.09722
S7_131188451	7	131188451	T	0.81208	C	0.18792	Chr7_Reg_04	T	0.7619	C	0.2381	T	0.90845	C	0.09155	T	0.90278	C	0.09722
S7_131188458	7	131188458	C	0.81711	G	0.18289	Chr7_Reg_04	C	0.76455	G	0.23545	C	0.92254	G	0.07746	C	0.90278	G	0.09722
S7_131188462	7	131188462	T	0.81208	C	0.18792	Chr7_Reg_04	T	0.7619	C	0.2381	T	0.91549	C	0.08451	T	0.88889	C	0.11111
S7_131188498	7	131188498	T	0.92953	C	0.07047	Chr7_Reg_04	T	0.90741	C	0.09259	T	0.96479	C	0.03521	T	0.97222	C	0.02778
S7_131188553	7	131188553	G	0.85906	A	0.14094	Chr7_Reg_04	G	0.82275	A	0.17725	G	0.94366	A	0.05634	G	0.90278	A	0.09722
S7_131190386	7	131190386	T	0.80872	G	0.19128	Chr7_Reg_04	T	0.76455	G	0.23545	T	0.90141	G	0.09859	T	0.875	G	0.125
S7_131192416	7	131192416	G	0.88087	T	0.11913	Chr7_Reg_04	G	0.84656	T	0.15344	G	0.93662	T	0.06338	G	0.94444	T	0.05556
S7_131192417	7	131192417	T	0.88423	A	0.11577	Chr7_Reg_04	T	0.85185	A	0.14815	T	0.93662	A	0.06338	T	0.94444	A	0.05556
S7_131192467	7	131192467	G	0.88423	A	0.11577	Chr7_Reg_04	G	0.85185	A	0.14815	G	0.93662	A	0.06338	G	0.94444	A	0.05556
S7_131192633	7	131192633	C	0.81879	T	0.18121	Chr7_Reg_04	C	0.77513	T	0.22487	C	0.92958	T	0.07042	C	0.81944	T	0.18056
S7_131197151	7	131197151	C	0.90772	T	0.09228	Chr7_Reg_04	C	0.88889	T	0.11111	C	0.98592	T	0.01408	C	0.875	T	0.125
S7_131237658	7	131237658	C	0.94463	T	0.05537	Chr7_Reg_04	C	0.92593	T	0.07407	C	0.97183	T	0.02817	C	0.98611	T	0.01389
S7_131379110	7	131379110	C	0.93624	T	0.06376	Chr7_Reg_04	C	0.91799	T	0.08201	C	1	NA	0	C	0.90278	T	0.09722
S7_131379308	7	131379308	C	0.89765	T	0.10235	Chr7_Reg_04	C	0.8545	T	0.1455	C	1	NA	0	C	0.91667	T	0.08333
S7_131395285	7	131395285	G	0.83725	T	0.16275	Chr7_Reg_04	G	0.75661	T	0.24339	G	0.99296	T	0.00704	G	0.95833	T	0.04167
S7_131438148	7	131438148	G	0.92282	A	0.07718	Chr7_Reg_04	G	0.88624	A	0.11376	G	0.99296	A	0.00704	G	0.98611	A	0.01389
S7_131440973	7	131440973	G	0.94966	C	0.05034	Chr7_Reg_04	G	0.93915	C	0.06085	G	0.95775	C	0.04225	G	0.98611	C	0.01389
S7_131441295	7	131441295	C	0.81544	A	0.18456	Chr7_Reg_04	C	0.78307	A	0.21693	C	0.90845	A	0.09155	C	0.83333	A	0.16667
S7_131442439	7	131442439	A	0.94966	G	0.05034	Chr7_Reg_04	A	0.94444	G	0.05556	A	0.97887	G	0.02113	A	0.91667	G	0.08333
S7_131442441	7	131442441	A	0.87416	C	0.12584	Chr7_Reg_04	A	0.84921	C	0.15079	A	0.94366	C	0.05634	A	0.86111	C	0.13889
S7_131443222	7	131443222	A	0.92785	G	0.07215	Chr7_Reg_04	A	0.90212	G	0.09788	A	0.96479	G	0.03521	A	0.98611	G	0.01389
S7_131443299	7	131443299	A	0.88591	C	0.11409	Chr7_Reg_04	A	0.8545	C	0.1455	A	0.96479	C	0.03521	A	0.88889	C	0.11111
S7_131444116	7	131444116	C	0.94463	T	0.05537	Chr7_Reg_04	C	0.94444	T	0.05556	C	0.93662	T	0.06338	C	0.98611	T	0.01389
S7_131444146	7	131444146	A	0.80537	G	0.19463	Chr7_Reg_04	A	0.73545	G	0.26455	A	0.91549	G	0.08451	A	0.97222	G	0.02778
S7_131444333	7	131444333	A	0.90101	G	0.09899	Chr7_Reg_04	A	0.8545	G	0.1455	A	0.97887	G	0.02113	A	0.98611	G	0.01389
S7_131445903	7	131445903	T	0.81879	C	0.18121	Chr7_Reg_04	T	0.77249	C	0.22751	T	0.90141	C	0.09859	T	0.90278	C	0.09722
S7_131650239	7	131650239	C	0.80201	T	0.19799	Chr7_Reg_04	C	0.75397	T	0.24603	C	0.88732	T	0.11268	C	0.90278	T	0.09722
S7_131783894	7	131783894	T	0.94966	A	0.05034	Chr7_Reg_04	T	0.9418	A	0.0582	T	0.96479	A	0.03521	T	0.95833	A	0.04167
S7_131784032	7	131784032	C	0.83725	T	0.16275	Chr7_Reg_04	C	0.80159	T	0.19841	C	0.91549	T	0.08451	C	0.88889	T	0.11111
S7_132057847	7	132057847	A	0.88591	G	0.11409	Chr7_Reg_04	A	0.8545	G	0.1455	A	0.95775	G	0.04225	A	0.90278	G	0.09722
S7_132059005	7	132059005	A	0.88255	C	0.11745	Chr7_Reg_04	A	0.84921	C	0.15079	A	0.95775	C	0.04225	A	0.90278	C	0.09722
S7_132059011	7	132059011	C	0.88423	T	0.11577	Chr7_Reg_04	C	0.85185	T	0.14815	C	0.95775	T	0.04225	C	0.90278	T	0.09722
S7_132059035	7	132059035	A	0.88591	G	0.11409	Chr7_Reg_04	A	0.85185	G	0.14815	A	0.95775	G	0.04225	A	0.91667	G	0.08333
S7_132074700	7	132074700	G	0.8943	C	0.1057	Chr7_Reg_04	G	0.85979	C	0.14021	G	0.97887	C	0.02113	G	0.90278	C	0.09722
S7_132074879	7	132074879	A	0.94631	G	0.05369	Chr7_Reg_04	A	0.93915	G	0.06085	A	0.97183	G	0.02817	A	0.93056	G	0.06944
S7_132076429	7	132076429	C	0.93121	A	0.06879	Chr7_Reg_04	C	0.89947	A	0.10053	C	0.99296	A	0.00704	C	0.97222	A	0.02778
S7_132076438	7	132076438	T	0.93121	C	0.06879	Chr7_Reg_04	T	0.89947	C	0.10053	T	0.99296	C	0.00704	T	0.97222	C	0.02778
S7_132076601	7	132076601	G	0.90436	C	0.09564	Chr7_Reg_04	G	0.87037	C	0.12963	G	0.99296	C	0.00704	G	0.90278	C	0.09722
S7_132076637	7	132076637	G	0.94631	A	0.05369	Chr7_Reg_04	G	0.92063	A	0.07937	G	0.99296	A	0.00704	G	0.98611	A	0.01389
S7_132076638	7	132076638	T	0.94631	C	0.05369	Chr7_Reg_04	T	0.92063	C	0.07937	T	0.99296	C	0.00704	T	0.98611	C	0.01389
S7_132076929	7	132076929	G	0.94799	A	0.05201	Chr7_Reg_04	G	0.92857	A	0.07143	G	0.97183	A	0.02817	G	1	NA	0
S7_132076970	7	132076970	G	0.86409	T	0.13591	Chr7_Reg_04	G	0.84656	T	0.15344	G	0.92958	T	0.07042	G	0.84722	T	0.15278
S7_132077371	7	132077371	G	0.91443	A	0.08557	Chr7_Reg_04	G	0.90741	A	0.09259	G	0.90141	A	0.09859	G	1	NA	0
S7_132077799	7	132077799	C	0.82047	T	0.17953	Chr7_Reg_04	C	0.77778	T	0.22222	C	0.85915	T	0.14085	C	0.98611	T	0.01389
S7_132077800	7	132077800	G	0.8255	A	0.1745	Chr7_Reg_04	G	0.86772	A	0.13228	G	0.91549	A	0.08451	A	0.58333	G	0.41667
S7_132077801	7	132077801	A	0.80201	G	0.19799	Chr7_Reg_04	A	0.76455	G	0.23545	A	0.85211	G	0.14789	A	0.91667	G	0.08333
S7_132077802	7	132077802	T	0.82047	A	0.17953	Chr7_Reg_04	T	0.77778	A	0.22222	T	0.85915	A	0.14085	T	0.98611	A	0.01389
S7_132077803	7	132077803	G	0.8255	T	0.1745	Chr7_Reg_04	G	0.86772	T	0.13228	G	0.91549	T	0.08451	T	0.58333	G	0.41667
S7_132077804	7	132077804	G	0.8255	C	0.1745	Chr7_Reg_04	G	0.86772	C	0.13228	G	0.91549	C	0.08451	C	0.58333	G	0.41667
S7_132077806	7	132077806	G	0.80872	A	0.19128	Chr7_Reg_04	G	0.84921	A	0.15079	G	0.89437	A	0.10563	A	0.58333	G	0.41667
S7_132079309	7	132079309	A	0.92282	G	0.07718	Chr7_Reg_04	A	0.89153	G	0.10847	A	0.97887	G	0.02113	A	0.97222	G	0.02778
S7_132079330	7	132079330	A	0.93121	C	0.06879	Chr7_Reg_04	A	0.90212	C	0.09788	A	0.97887	C	0.02113	A	0.98611	C	0.01389
S7_132080072	7	132080072	C	0.81376	A	0.18624	Chr7_Reg_04	C	0.81746	A	0.18254	C	0.95775	A	0.04225	A	0.5	C	0.5
S7_132080111	7	132080111	T	0.92617	C	0.07383	Chr7_Reg_04	T	0.9127	C	0.0873	T	0.93662	C	0.06338	T	1	NA	0
S7_132080112	7	132080112	T	0.91611	G	0.08389	Chr7_Reg_04	T	0.89683	G	0.10317	T	0.93662	G	0.06338	T	1	NA	0
S7_132080144	7	132080144	G	0.86074	C	0.13926	Chr7_Reg_04	G	0.82275	C	0.17725	G	0.90845	C	0.09155	G	0.97222	C	0.02778
S7_132080153	7	132080153	T	0.86074	C	0.13926	Chr7_Reg_04	T	0.82275	C	0.17725	T	0.90845	C	0.09155	T	0.97222	C	0.02778
S7_132081799	7	132081799	G	0.8406	A	0.1594	Chr7_Reg_04	G	0.7672	A	0.2328	G	0.96479	A	0.03521	G	0.97222	A	0.02778
S7_132081809	7	132081809	G	0.89262	A	0.10738	Chr7_Reg_04	G	0.83862	A	0.16138	G	0.98592	A	0.01408	G	0.98611	A	0.01389
S7_132081836	7	132081836	A	0.94631	T	0.05369	Chr7_Reg_04	A	0.92593	T	0.07407	A	0.97887	T	0.02113	A	0.98611	T	0.01389
S7_132081837	7	132081837	A	0.94631	G	0.05369	Chr7_Reg_04	A	0.92593	G	0.07407	A	0.97887	G	0.02113	A	0.98611	G	0.01389
S7_132081838	7	132081838	T	0.94631	C	0.05369	Chr7_Reg_04	T	0.92593	C	0.07407	T	0.97887	C	0.02113	T	0.98611	C	0.01389
S7_132082769	7	132082769	A	0.80537	T	0.19463	Chr7_Reg_04	A	0.72751	T	0.27249	A	0.92254	T	0.07746	A	1	NA	0
S7_132082780	7	132082780	T	0.80537	C	0.19463	Chr7_Reg_04	T	0.72751	C	0.27249	T	0.92254	C	0.07746	T	1	NA	0
S7_132082796	7	132082796	T	0.88926	C	0.11074	Chr7_Reg_04	T	0.82804	C	0.17196	T	0.99296	C	0.00704	T	1	NA	0
S7_132107610	7	132107610	C	0.82047	G	0.17953	Chr7_Reg_04	C	0.94444	G	0.05556	G	0.53521	C	0.46479	C	0.86111	G	0.13889
S7_132165125	7	132165125	C	0.85235	T	0.14765	Chr7_Reg_04	C	0.86243	T	0.13757	C	0.78169	T	0.21831	C	0.94444	T	0.05556
S7_132165383	7	132165383	C	0.83557	T	0.16443	Chr7_Reg_04	C	0.75926	T	0.24074	C	0.97183	T	0.02817	C	0.95833	T	0.04167
S7_132165418	7	132165418	C	0.83389	T	0.16611	Chr7_Reg_04	C	0.75926	T	0.24074	C	0.97183	T	0.02817	C	0.94444	T	0.05556
S7_132166419	7	132166419	T	0.8255	C	0.1745	Chr7_Reg_04	T	0.76984	C	0.23016	T	0.95775	C	0.04225	T	0.84722	C	0.15278
S7_132169481	7	132169481	C	0.89933	A	0.10067	Chr7_Reg_04	C	0.84656	A	0.15344	C	0.98592	A	0.01408	C	1	NA	0
S7_132169554	7	132169554	G	0.89933	A	0.10067	Chr7_Reg_04	G	0.85979	A	0.14021	G	0.99296	A	0.00704	G	0.91667	A	0.08333
S7_132169658	7	132169658	C	0.90772	T	0.09228	Chr7_Reg_04	C	0.87302	T	0.12698	C	0.99296	T	0.00704	C	0.91667	T	0.08333
S7_132184298	7	132184298	T	0.84899	G	0.15101	Chr7_Reg_04	T	0.82804	G	0.17196	T	0.9507	G	0.0493	T	0.75	G	0.25
S7_132184451	7	132184451	C	0.9245	G	0.0755	Chr7_Reg_04	C	0.90741	G	0.09259	C	0.93662	G	0.06338	C	1	NA	0
S7_132184598	7	132184598	G	0.82047	C	0.17953	Chr7_Reg_04	G	0.79894	C	0.20106	G	0.92958	C	0.07042	G	0.70833	C	0.29167
S7_132184644	7	132184644	G	0.88423	T	0.11577	Chr7_Reg_04	G	0.87831	T	0.12169	G	0.85211	T	0.14789	G	0.98611	T	0.01389
S7_132184650	7	132184650	G	0.88591	C	0.11409	Chr7_Reg_04	G	0.8254	C	0.1746	G	0.98592	C	0.01408	G	1	NA	0
S7_132185026	7	132185026	C	0.85906	G	0.14094	Chr7_Reg_04	C	0.82011	G	0.17989	C	0.99296	G	0.00704	C	0.79167	G	0.20833
S7_132185054	7	132185054	G	0.89597	T	0.10403	Chr7_Reg_04	G	0.89418	T	0.10582	G	0.85211	T	0.14789	G	1	NA	0
S7_132185055	7	132185055	C	0.89597	T	0.10403	Chr7_Reg_04	C	0.89418	T	0.10582	C	0.85211	T	0.14789	C	1	NA	0
S7_132185059	7	132185059	G	0.89597	T	0.10403	Chr7_Reg_04	G	0.89418	T	0.10582	G	0.85211	T	0.14789	G	1	NA	0
S7_132185060	7	132185060	T	0.89597	G	0.10403	Chr7_Reg_04	T	0.89418	G	0.10582	T	0.85211	G	0.14789	T	1	NA	0
S7_132185066	7	132185066	G	0.89597	C	0.10403	Chr7_Reg_04	G	0.89418	C	0.10582	G	0.85211	C	0.14789	G	1	NA	0
S7_132185068	7	132185068	C	0.89597	A	0.10403	Chr7_Reg_04	C	0.89418	A	0.10582	C	0.85211	A	0.14789	C	1	NA	0
S7_132185071	7	132185071	A	0.89597	T	0.10403	Chr7_Reg_04	A	0.89418	T	0.10582	A	0.85211	T	0.14789	A	1	NA	0
S7_132185072	7	132185072	A	0.89597	T	0.10403	Chr7_Reg_04	A	0.89418	T	0.10582	A	0.85211	T	0.14789	A	1	NA	0
S7_132185073	7	132185073	C	0.89597	T	0.10403	Chr7_Reg_04	C	0.89418	T	0.10582	C	0.85211	T	0.14789	C	1	NA	0
S7_132185075	7	132185075	G	0.89597	C	0.10403	Chr7_Reg_04	G	0.89418	C	0.10582	G	0.85211	C	0.14789	G	1	NA	0
S7_132185078	7	132185078	C	0.88255	A	0.11745	Chr7_Reg_04	C	0.87831	A	0.12169	C	0.83803	A	0.16197	C	0.98611	A	0.01389
S7_132185079	7	132185079	A	0.88926	C	0.11074	Chr7_Reg_04	A	0.88624	C	0.11376	A	0.83803	C	0.16197	A	1	NA	0
S7_132185232	7	132185232	C	0.88758	T	0.11242	Chr7_Reg_04	C	0.87037	T	0.12963	C	0.89437	T	0.10563	C	0.95833	T	0.04167
S7_132200666	7	132200666	A	0.82383	G	0.17617	Chr7_Reg_04	A	0.7963	G	0.2037	A	0.92958	G	0.07042	A	0.75	G	0.25
S7_132200670	7	132200670	A	0.8255	G	0.1745	Chr7_Reg_04	A	0.7963	G	0.2037	A	0.93662	G	0.06338	A	0.75	G	0.25
S7_132200705	7	132200705	A	0.87584	C	0.12416	Chr7_Reg_04	A	0.8545	C	0.1455	A	0.97887	C	0.02113	A	0.77778	C	0.22222
S7_132202835	7	132202835	G	0.88423	A	0.11577	Chr7_Reg_04	G	0.86243	A	0.13757	G	0.98592	A	0.01408	G	0.79167	A	0.20833
S7_132315208	7	132315208	C	0.88758	A	0.11242	Chr7_Reg_04	C	0.86508	A	0.13492	C	0.90845	A	0.09155	C	0.97222	A	0.02778
S8_27653451	8	27653451	C	0.94799	T	0.05201	Chr8_Reg_01	C	0.92328	T	0.07672	C	1	NA	0	C	0.97222	T	0.02778
S8_27666343	8	27666343	C	0.94295	G	0.05705	Chr8_Reg_01	C	0.91799	G	0.08201	C	1	NA	0	C	0.95833	G	0.04167
S8_27666393	8	27666393	G	0.94295	C	0.05705	Chr8_Reg_01	G	0.91799	C	0.08201	G	1	NA	0	G	0.95833	C	0.04167
S8_27666406	8	27666406	G	0.94295	T	0.05705	Chr8_Reg_01	G	0.91799	T	0.08201	G	1	NA	0	G	0.95833	T	0.04167
S8_28116230	8	28116230	G	0.92953	C	0.07047	Chr8_Reg_01	G	0.89418	C	0.10582	G	1	NA	0	G	0.98611	C	0.01389
S8_28160359	8	28160359	A	0.89933	G	0.10067	Chr8_Reg_01	A	0.85185	G	0.14815	A	0.98592	G	0.01408	A	0.97222	G	0.02778
S8_28160648	8	28160648	A	0.90101	G	0.09899	Chr8_Reg_01	A	0.8545	G	0.1455	A	0.98592	G	0.01408	A	0.97222	G	0.02778
S8_28160855	8	28160855	A	0.92953	C	0.07047	Chr8_Reg_01	A	0.89418	C	0.10582	A	1	NA	0	A	0.98611	C	0.01389
S8_28161053	8	28161053	A	0.93289	T	0.06711	Chr8_Reg_01	A	0.89683	T	0.10317	A	1	NA	0	A	0.98611	T	0.01389
S8_28162631	8	28162631	C	0.90772	T	0.09228	Chr8_Reg_01	C	0.86508	T	0.13492	C	0.98592	T	0.01408	C	0.97222	T	0.02778
S8_28162794	8	28162794	G	0.91107	C	0.08893	Chr8_Reg_01	G	0.87037	C	0.12963	G	0.98592	C	0.01408	G	0.97222	C	0.02778
S8_28162892	8	28162892	G	0.91107	T	0.08893	Chr8_Reg_01	G	0.87037	T	0.12963	G	0.98592	T	0.01408	G	0.97222	T	0.02778
S8_28163100	8	28163100	T	0.91107	C	0.08893	Chr8_Reg_01	T	0.87037	C	0.12963	T	0.98592	C	0.01408	T	0.97222	C	0.02778
S8_28164284	8	28164284	T	0.9094	A	0.0906	Chr8_Reg_01	T	0.87037	A	0.12963	T	0.97887	A	0.02113	T	0.97222	A	0.02778
S8_28164353	8	28164353	T	0.9094	A	0.0906	Chr8_Reg_01	T	0.87302	A	0.12698	T	0.97183	A	0.02817	T	0.97222	A	0.02778
S8_28164543	8	28164543	G	0.90604	A	0.09396	Chr8_Reg_01	G	0.86772	A	0.13228	G	0.97887	A	0.02113	G	0.95833	A	0.04167
S8_28164780	8	28164780	A	0.89933	G	0.10067	Chr8_Reg_01	A	0.85979	G	0.14021	A	0.98592	G	0.01408	A	0.93056	G	0.06944
S8_28166240	8	28166240	T	0.8943	C	0.1057	Chr8_Reg_01	T	0.85185	C	0.14815	T	0.97183	C	0.02817	T	0.95833	C	0.04167
S8_28166283	8	28166283	A	0.89262	G	0.10738	Chr8_Reg_01	A	0.84921	G	0.15079	A	0.97183	G	0.02817	A	0.97222	G	0.02778
S8_28166286	8	28166286	A	0.92785	G	0.07215	Chr8_Reg_01	A	0.89153	G	0.10847	A	1	NA	0	A	0.97222	G	0.02778
S8_28166287	8	28166287	T	0.9245	A	0.0755	Chr8_Reg_01	T	0.88624	A	0.11376	T	1	NA	0	T	0.97222	A	0.02778
S8_28166288	8	28166288	G	0.9245	A	0.0755	Chr8_Reg_01	G	0.88624	A	0.11376	G	1	NA	0	G	0.97222	A	0.02778
S8_28166321	8	28166321	A	0.8943	G	0.1057	Chr8_Reg_01	A	0.84921	G	0.15079	A	0.97887	G	0.02113	A	0.95833	G	0.04167
S8_28166325	8	28166325	G	0.89094	A	0.10906	Chr8_Reg_01	G	0.84656	A	0.15344	G	0.97183	A	0.02817	G	0.95833	A	0.04167
S8_28287239	8	28287239	T	0.85235	C	0.14765	Chr8_Reg_01	T	0.77778	C	0.22222	T	0.98592	C	0.01408	T	0.97222	C	0.02778
S8_28287444	8	28287444	C	0.8557	A	0.1443	Chr8_Reg_01	C	0.78042	A	0.21958	C	0.99296	A	0.00704	C	0.97222	A	0.02778
S8_28287543	8	28287543	C	0.82215	T	0.17785	Chr8_Reg_01	C	0.7328	T	0.2672	C	0.99296	T	0.00704	C	0.94444	T	0.05556
S8_28291128	8	28291128	A	0.83054	C	0.16946	Chr8_Reg_01	A	0.74339	C	0.25661	A	0.99296	C	0.00704	A	0.95833	C	0.04167
S8_28291383	8	28291383	T	0.84396	G	0.15604	Chr8_Reg_01	T	0.7672	G	0.2328	T	0.98592	G	0.01408	T	0.95833	G	0.04167
S8_28294616	8	28294616	C	0.8104	A	0.1896	Chr8_Reg_01	C	0.71164	A	0.28836	C	0.98592	A	0.01408	C	0.97222	A	0.02778
S8_28299140	8	28299140	G	0.83725	A	0.16275	Chr8_Reg_01	G	0.74868	A	0.25132	G	0.99296	A	0.00704	G	0.98611	A	0.01389
S8_28479506	8	28479506	A	0.81544	G	0.18456	Chr8_Reg_01	A	0.78307	G	0.21693	A	0.88028	G	0.11972	A	0.90278	G	0.09722
S8_28525996	8	28525996	C	0.80872	T	0.19128	Chr8_Reg_01	C	0.76984	T	0.23016	C	0.88028	T	0.11972	C	0.91667	T	0.08333
S8_28526019	8	28526019	C	0.80369	T	0.19631	Chr8_Reg_01	C	0.76455	T	0.23545	C	0.88028	T	0.11972	C	0.90278	T	0.09722
S8_28591523	8	28591523	G	0.83893	C	0.16107	Chr8_Reg_01	G	0.91799	C	0.08201	G	0.57746	C	0.42254	G	0.94444	C	0.05556
S8_67244274	8	67244274	C	0.93456	T	0.06544	Chr8_Reg_02	C	0.90741	T	0.09259	C	0.99296	T	0.00704	C	0.98611	T	0.01389
S8_111704655	8	111704655	T	0.85738	C	0.14262	Chr8_Reg_03	T	0.8836	C	0.1164	T	0.71127	C	0.28873	T	1	NA	0
S8_111781078	8	111781078	T	0.92953	C	0.07047	Chr8_Reg_03	T	0.89418	C	0.10582	T	0.99296	C	0.00704	T	0.98611	C	0.01389
S8_111781145	8	111781145	C	0.80034	T	0.19966	Chr8_Reg_03	C	0.94709	T	0.05291	T	0.69014	C	0.30986	C	0.98611	T	0.01389
S8_111781158	8	111781158	C	0.80034	A	0.19966	Chr8_Reg_03	C	0.94709	A	0.05291	A	0.69014	C	0.30986	C	0.98611	A	0.01389
S8_111781306	8	111781306	G	0.85906	A	0.14094	Chr8_Reg_03	G	0.92857	A	0.07143	G	1	NA	0	A	0.79167	G	0.20833
S8_111799426	8	111799426	C	0.86074	A	0.13926	Chr8_Reg_03	C	0.93122	A	0.06878	C	1	NA	0	A	0.79167	C	0.20833
S8_111799429	8	111799429	C	0.86074	A	0.13926	Chr8_Reg_03	C	0.93122	A	0.06878	C	1	NA	0	A	0.79167	C	0.20833
S8_111799433	8	111799433	A	0.86074	G	0.13926	Chr8_Reg_03	A	0.93122	G	0.06878	A	1	NA	0	G	0.79167	A	0.20833
S8_111799490	8	111799490	C	0.85403	T	0.14597	Chr8_Reg_03	C	0.92328	T	0.07672	C	1	NA	0	T	0.80556	C	0.19444
S8_111799494	8	111799494	G	0.94463	C	0.05537	Chr8_Reg_03	G	0.91534	C	0.08466	G	1	NA	0	G	0.98611	C	0.01389
S8_111802735	8	111802735	C	0.9396	G	0.0604	Chr8_Reg_03	C	0.91005	G	0.08995	C	1	NA	0	C	0.97222	G	0.02778
S8_111802780	8	111802780	A	0.9396	G	0.0604	Chr8_Reg_03	A	0.91005	G	0.08995	A	1	NA	0	A	0.97222	G	0.02778
S8_111802899	8	111802899	A	0.9396	G	0.0604	Chr8_Reg_03	A	0.91005	G	0.08995	A	1	NA	0	A	0.97222	G	0.02778
S8_111803764	8	111803764	G	0.87416	C	0.12584	Chr8_Reg_03	G	0.91005	C	0.08995	G	0.71831	C	0.28169	G	0.98611	C	0.01389
S8_111803770	8	111803770	A	0.93289	G	0.06711	Chr8_Reg_03	A	0.91005	G	0.08995	A	0.99296	G	0.00704	A	0.93056	G	0.06944
S8_111803807	8	111803807	G	0.85067	A	0.14933	Chr8_Reg_03	G	0.91799	A	0.08201	G	1	NA	0	A	0.80556	G	0.19444
S8_111803908	8	111803908	A	0.85403	G	0.14597	Chr8_Reg_03	A	0.92857	G	0.07143	A	0.98592	G	0.01408	G	0.80556	A	0.19444
S8_111806076	8	111806076	C	0.94295	T	0.05705	Chr8_Reg_03	C	0.9127	T	0.0873	C	1	NA	0	C	0.98611	T	0.01389
S8_111806098	8	111806098	C	0.94295	T	0.05705	Chr8_Reg_03	C	0.9127	T	0.0873	C	1	NA	0	C	0.98611	T	0.01389
S8_111824358	8	111824358	G	0.80201	C	0.19799	Chr8_Reg_03	G	0.80159	C	0.19841	G	0.71127	C	0.28873	G	0.97222	C	0.02778
S8_111824388	8	111824388	G	0.91443	A	0.08557	Chr8_Reg_03	G	0.97354	A	0.02646	G	0.71127	A	0.28873	G	1	NA	0
S8_111824549	8	111824549	T	0.89094	C	0.10906	Chr8_Reg_03	T	0.84127	C	0.15873	T	0.99296	C	0.00704	T	0.95833	C	0.04167
S8_111830410	8	111830410	C	0.87416	A	0.12584	Chr8_Reg_03	C	0.91799	A	0.08201	C	0.71127	A	0.28873	C	0.95833	A	0.04167
S8_111830966	8	111830966	A	0.83221	C	0.16779	Chr8_Reg_03	A	0.88095	C	0.11905	A	1	NA	0	C	0.76389	A	0.23611
S8_112148370	8	112148370	G	0.84899	A	0.15101	Chr8_Reg_03	G	0.78042	A	0.21958	G	0.97887	A	0.02113	G	0.94444	A	0.05556
S8_112148389	8	112148389	A	0.84564	G	0.15436	Chr8_Reg_03	A	0.77778	G	0.22222	A	0.97887	G	0.02113	A	0.93056	G	0.06944
S8_112149525	8	112149525	C	0.87081	G	0.12919	Chr8_Reg_03	C	0.80952	G	0.19048	C	0.98592	G	0.01408	C	0.95833	G	0.04167
S8_112150133	8	112150133	G	0.86409	A	0.13591	Chr8_Reg_03	G	0.80688	A	0.19312	G	1	NA	0	G	0.88889	A	0.11111
S8_157235225	8	157235225	G	0.86913	A	0.13087	Chr8_Reg_04	G	0.96825	A	0.03175	G	0.53521	A	0.46479	G	1	NA	0
S8_157237067	8	157237067	A	0.93624	G	0.06376	Chr8_Reg_04	A	0.94444	G	0.05556	A	0.98592	G	0.01408	A	0.79167	G	0.20833
S8_157237168	8	157237168	A	0.93289	G	0.06711	Chr8_Reg_04	A	0.93915	G	0.06085	A	0.98592	G	0.01408	A	0.79167	G	0.20833
S8_157289452	8	157289452	G	0.82886	T	0.17114	Chr8_Reg_04	G	0.87566	T	0.12434	G	0.6338	T	0.3662	G	0.95833	T	0.04167
S8_157289469	8	157289469	T	0.94463	C	0.05537	Chr8_Reg_04	T	0.93386	C	0.06614	T	0.99296	C	0.00704	T	0.91667	C	0.08333
S8_157298419	8	157298419	G	0.86913	A	0.13087	Chr8_Reg_04	G	0.96825	A	0.03175	G	0.53521	A	0.46479	G	1	NA	0
S8_157300725	8	157300725	T	0.80537	C	0.19463	Chr8_Reg_04	T	0.70899	C	0.29101	T	0.99296	C	0.00704	T	0.93056	C	0.06944
S8_157301052	8	157301052	A	0.80872	C	0.19128	Chr8_Reg_04	A	0.7381	C	0.2619	A	0.98592	C	0.01408	A	0.875	C	0.125
S8_157301121	8	157301121	C	0.87081	G	0.12919	Chr8_Reg_04	C	0.93651	G	0.06349	C	0.62676	G	0.37324	C	1	NA	0
S8_157301807	8	157301807	G	0.86242	A	0.13758	Chr8_Reg_04	G	0.80688	A	0.19312	G	1	NA	0	G	0.91667	A	0.08333
S8_157301813	8	157301813	A	0.8557	T	0.1443	Chr8_Reg_04	A	0.78042	T	0.21958	A	0.99296	T	0.00704	A	0.97222	T	0.02778
S8_157316078	8	157316078	G	0.86745	T	0.13255	Chr8_Reg_04	G	0.94444	T	0.05556	G	0.88732	T	0.11268	T	0.58333	G	0.41667
S8_157316211	8	157316211	C	0.86242	G	0.13758	Chr8_Reg_04	C	0.93915	G	0.06085	C	0.88028	G	0.11972	G	0.58333	C	0.41667
S8_157316276	8	157316276	G	0.86745	C	0.13255	Chr8_Reg_04	G	0.80423	C	0.19577	G	1	NA	0	G	0.93056	C	0.06944
S8_157316277	8	157316277	G	0.87081	A	0.12919	Chr8_Reg_04	G	0.80952	A	0.19048	G	1	NA	0	G	0.93056	A	0.06944
S8_157316283	8	157316283	G	0.86913	A	0.13087	Chr8_Reg_04	G	0.80688	A	0.19312	G	1	NA	0	G	0.93056	A	0.06944
S8_157376399	8	157376399	G	0.84899	T	0.15101	Chr8_Reg_04	G	0.77778	T	0.22222	G	0.97887	T	0.02113	G	0.97222	T	0.02778
S8_157376431	8	157376431	G	0.89597	T	0.10403	Chr8_Reg_04	G	0.84392	T	0.15608	G	0.98592	T	0.01408	G	0.98611	T	0.01389
S8_157376501	8	157376501	T	0.84396	C	0.15604	Chr8_Reg_04	T	0.77513	C	0.22487	T	0.99296	C	0.00704	T	0.90278	C	0.09722
S8_157376557	8	157376557	C	0.94631	G	0.05369	Chr8_Reg_04	C	0.91534	G	0.08466	C	1	NA	0	C	1	NA	0
S8_157376575	8	157376575	A	0.87416	G	0.12584	Chr8_Reg_04	A	0.80688	G	0.19312	A	0.99296	G	0.00704	A	0.98611	G	0.01389
S8_157407757	8	157407757	G	0.81376	C	0.18624	Chr8_Reg_04	G	0.88889	C	0.11111	G	0.52113	C	0.47887	G	0.98611	C	0.01389
S8_157407826	8	157407826	G	0.8406	T	0.1594	Chr8_Reg_04	G	0.75661	T	0.24339	G	1	NA	0	G	0.97222	T	0.02778
S8_157407862	8	157407862	T	0.83893	C	0.16107	Chr8_Reg_04	T	0.75397	C	0.24603	T	1	NA	0	T	0.97222	C	0.02778
S8_157407981	8	157407981	G	0.8406	C	0.1594	Chr8_Reg_04	G	0.75661	C	0.24339	G	1	NA	0	G	0.97222	C	0.02778
S8_157410065	8	157410065	G	0.85067	T	0.14933	Chr8_Reg_04	G	0.77249	T	0.22751	G	1	NA	0	G	0.97222	T	0.02778
S8_157410066	8	157410066	C	0.82718	T	0.17282	Chr8_Reg_04	C	0.73545	T	0.26455	C	1	NA	0	C	0.97222	T	0.02778
S8_157416873	8	157416873	C	0.82886	T	0.17114	Chr8_Reg_04	C	0.7381	T	0.2619	C	1	NA	0	C	0.97222	T	0.02778
S8_157419571	8	157419571	G	0.83557	A	0.16443	Chr8_Reg_04	G	0.92593	A	0.07407	G	0.50704	A	0.49296	G	1	NA	0
S8_157419589	8	157419589	T	0.94966	C	0.05034	Chr8_Reg_04	T	0.92328	C	0.07672	T	1	NA	0	T	0.98611	C	0.01389
S8_157452819	8	157452819	C	0.92114	T	0.07886	Chr8_Reg_04	C	0.88889	T	0.11111	C	0.97887	T	0.02113	C	0.97222	T	0.02778
S8_157453197	8	157453197	C	0.91611	G	0.08389	Chr8_Reg_04	C	0.86772	G	0.13228	C	1	NA	0	C	1	NA	0
S8_157455445	8	157455445	G	0.82718	A	0.17282	Chr8_Reg_04	G	0.75397	A	0.24603	G	0.98592	A	0.01408	G	0.93056	A	0.06944
S8_157455482	8	157455482	T	0.92114	G	0.07886	Chr8_Reg_04	T	0.88889	G	0.11111	T	0.98592	G	0.01408	T	0.97222	G	0.02778
S8_157455483	8	157455483	A	0.92114	G	0.07886	Chr8_Reg_04	A	0.88889	G	0.11111	A	0.98592	G	0.01408	A	0.97222	G	0.02778
S8_157456007	8	157456007	A	0.83725	G	0.16275	Chr8_Reg_04	A	0.7672	G	0.2328	A	0.99296	G	0.00704	A	0.91667	G	0.08333
S8_157458743	8	157458743	G	0.81879	A	0.18121	Chr8_Reg_04	G	0.82011	A	0.17989	G	0.73239	A	0.26761	G	0.97222	A	0.02778
S8_157463400	8	157463400	C	0.81376	G	0.18624	Chr8_Reg_04	C	0.85979	G	0.14021	C	0.91549	G	0.08451	G	0.625	C	0.375
S8_157464272	8	157464272	C	0.92617	T	0.07383	Chr8_Reg_04	C	0.89683	T	0.10317	C	0.97887	T	0.02113	C	0.97222	T	0.02778
S8_157464304	8	157464304	G	0.91779	A	0.08221	Chr8_Reg_04	G	0.88095	A	0.11905	G	0.98592	A	0.01408	G	0.97222	A	0.02778
S8_157464480	8	157464480	G	0.92953	A	0.07047	Chr8_Reg_04	G	0.89947	A	0.10053	G	0.98592	A	0.01408	G	0.97222	A	0.02778
S8_157464537	8	157464537	C	0.92282	T	0.07718	Chr8_Reg_04	C	0.88624	T	0.11376	C	0.99296	T	0.00704	C	0.98611	T	0.01389
S8_157464621	8	157464621	C	0.8943	T	0.1057	Chr8_Reg_04	C	0.87566	T	0.12434	C	0.98592	T	0.01408	C	0.81944	T	0.18056
S8_157465361	8	157465361	G	0.88255	T	0.11745	Chr8_Reg_04	G	0.83069	T	0.16931	G	1	NA	0	G	0.93056	T	0.06944
S8_157465405	8	157465405	C	0.89094	T	0.10906	Chr8_Reg_04	C	0.87831	T	0.12169	C	0.96479	T	0.03521	C	0.81944	T	0.18056
S8_157465451	8	157465451	G	0.8943	A	0.1057	Chr8_Reg_04	G	0.84921	A	0.15079	G	0.98592	A	0.01408	G	0.95833	A	0.04167
S8_157469391	8	157469391	G	0.93624	A	0.06376	Chr8_Reg_04	G	0.90741	A	0.09259	G	1	NA	0	G	0.97222	A	0.02778
S8_157619203	8	157619203	C	0.94631	T	0.05369	Chr8_Reg_04	C	0.92328	T	0.07672	C	1	NA	0	C	0.95833	T	0.04167
S8_157619714	8	157619714	C	0.83389	G	0.16611	Chr8_Reg_04	C	0.93122	G	0.06878	C	0.52817	G	0.47183	C	0.91667	G	0.08333
S8_157619717	8	157619717	G	0.80537	C	0.19463	Chr8_Reg_04	G	0.88889	C	0.11111	G	0.52817	C	0.47183	G	0.90278	C	0.09722
S8_157621002	8	157621002	T	0.88758	C	0.11242	Chr8_Reg_04	T	0.85979	C	0.14021	T	0.97887	C	0.02113	T	0.84722	C	0.15278
S8_157621025	8	157621025	C	0.87248	T	0.12752	Chr8_Reg_04	C	0.97354	T	0.02646	C	0.53521	T	0.46479	C	1	NA	0
S8_157621216	8	157621216	T	0.93624	C	0.06376	Chr8_Reg_04	T	0.91799	C	0.08201	T	0.99296	C	0.00704	T	0.93056	C	0.06944
S8_157638798	8	157638798	G	0.8557	A	0.1443	Chr8_Reg_04	G	0.80688	A	0.19312	G	0.97887	A	0.02113	G	0.875	A	0.125
S8_157638881	8	157638881	T	0.85403	C	0.14597	Chr8_Reg_04	T	0.80159	C	0.19841	T	0.97887	C	0.02113	T	0.88889	C	0.11111
S8_157638933	8	157638933	T	0.87248	A	0.12752	Chr8_Reg_04	T	0.82804	A	0.17196	T	0.97887	A	0.02113	T	0.90278	A	0.09722
S8_157667116	8	157667116	T	0.86409	C	0.13591	Chr8_Reg_04	T	0.80952	C	0.19048	T	0.97183	C	0.02817	T	0.93056	C	0.06944
S8_157668260	8	157668260	G	0.94966	C	0.05034	Chr8_Reg_04	G	0.93915	C	0.06085	G	0.99296	C	0.00704	G	0.91667	C	0.08333
S8_157668309	8	157668309	C	0.85403	T	0.14597	Chr8_Reg_04	C	0.80159	T	0.19841	C	0.95775	T	0.04225	C	0.91667	T	0.08333
S8_157671267	8	157671267	C	0.94128	T	0.05872	Chr8_Reg_04	C	0.93122	T	0.06878	C	1	NA	0	C	0.88889	T	0.11111
S8_157671577	8	157671577	G	0.93121	A	0.06879	Chr8_Reg_04	G	0.91799	A	0.08201	G	1	NA	0	G	0.86111	A	0.13889
S8_157671584	8	157671584	A	0.93121	G	0.06879	Chr8_Reg_04	A	0.91799	G	0.08201	A	1	NA	0	A	0.86111	G	0.13889
S8_157687889	8	157687889	C	0.94295	T	0.05705	Chr8_Reg_04	C	0.92857	T	0.07143	C	0.99296	T	0.00704	C	0.91667	T	0.08333
S8_157688543	8	157688543	A	0.93456	G	0.06544	Chr8_Reg_04	A	0.90476	G	0.09524	A	0.99296	G	0.00704	A	0.97222	G	0.02778
S8_157722125	8	157722125	C	0.93624	T	0.06376	Chr8_Reg_04	C	0.91005	T	0.08995	C	1	NA	0	C	0.94444	T	0.05556
S8_157722673	8	157722673	G	0.93121	A	0.06879	Chr8_Reg_04	G	0.90212	A	0.09788	G	0.98592	A	0.01408	G	0.98611	A	0.01389
S8_157722701	8	157722701	C	0.93121	T	0.06879	Chr8_Reg_04	C	0.90212	T	0.09788	C	0.98592	T	0.01408	C	0.98611	T	0.01389
S8_157722748	8	157722748	G	0.8943	A	0.1057	Chr8_Reg_04	G	0.98148	A	0.01852	G	0.61972	A	0.38028	G	0.97222	A	0.02778
S8_157722885	8	157722885	C	0.93456	A	0.06544	Chr8_Reg_04	C	0.90476	A	0.09524	C	0.99296	A	0.00704	C	0.98611	A	0.01389
S8_157722928	8	157722928	G	0.92114	C	0.07886	Chr8_Reg_04	G	0.91005	C	0.08995	G	1	NA	0	G	0.84722	C	0.15278
S8_157723030	8	157723030	C	0.93289	T	0.06711	Chr8_Reg_04	C	0.89947	T	0.10053	C	0.99296	T	0.00704	C	1	NA	0
S8_157723073	8	157723073	G	0.89262	T	0.10738	Chr8_Reg_04	G	0.9709	T	0.0291	G	0.62676	T	0.37324	G	1	NA	0
S8_157723833	8	157723833	A	0.9396	G	0.0604	Chr8_Reg_04	A	0.90741	G	0.09259	A	0.99296	G	0.00704	A	1	NA	0
S8_157725572	8	157725572	G	0.88255	T	0.11745	Chr8_Reg_04	G	0.85714	T	0.14286	G	1	NA	0	G	0.81944	T	0.18056
S8_157728226	8	157728226	A	0.94463	C	0.05537	Chr8_Reg_04	A	0.9127	C	0.0873	A	1	NA	0	A	1	NA	0
S8_157746158	8	157746158	T	0.82047	C	0.17953	Chr8_Reg_04	T	0.7672	C	0.2328	T	0.95775	C	0.04225	T	0.84722	C	0.15278
S8_157746167	8	157746167	G	0.82718	A	0.17282	Chr8_Reg_04	G	0.77513	A	0.22487	G	0.95775	A	0.04225	G	0.86111	A	0.13889
S8_157746179	8	157746179	C	0.81879	A	0.18121	Chr8_Reg_04	C	0.76455	A	0.23545	C	0.95775	A	0.04225	C	0.84722	A	0.15278
S8_157746299	8	157746299	G	0.88758	C	0.11242	Chr8_Reg_04	G	0.96561	C	0.03439	G	0.64085	C	0.35915	G	0.98611	C	0.01389
S8_157747170	8	157747170	C	0.87081	T	0.12919	Chr8_Reg_04	C	0.92063	T	0.07937	C	0.94366	T	0.05634	T	0.54167	C	0.45833
S8_157752269	8	157752269	G	0.94128	A	0.05872	Chr8_Reg_04	G	0.92593	A	0.07407	G	0.99296	A	0.00704	G	0.91667	A	0.08333
S8_157752270	8	157752270	T	0.83221	G	0.16779	Chr8_Reg_04	T	0.88889	G	0.11111	T	0.60563	G	0.39437	T	0.97222	G	0.02778
S8_157753595	8	157753595	A	0.8943	G	0.1057	Chr8_Reg_04	A	0.86243	G	0.13757	A	0.97887	G	0.02113	A	0.88889	G	0.11111
S8_157836205	8	157836205	G	0.91107	C	0.08893	Chr8_Reg_04	G	0.89153	C	0.10847	G	0.97887	C	0.02113	G	0.875	C	0.125
S8_157836607	8	157836607	C	0.93456	T	0.06544	Chr8_Reg_04	C	0.92593	T	0.07407	C	0.97887	T	0.02113	C	0.88889	T	0.11111
S8_157836908	8	157836908	G	0.82383	C	0.17617	Chr8_Reg_04	G	0.84127	C	0.15873	G	1	NA	0	C	0.625	G	0.375
S8_157836943	8	157836943	A	0.9396	G	0.0604	Chr8_Reg_04	A	0.93386	G	0.06614	A	0.97887	G	0.02113	A	0.90278	G	0.09722
S9_7105365	9	7105365	C	0.88758	A	0.11242	Chr9_Reg_01	C	0.84127	A	0.15873	C	0.97183	A	0.02817	C	0.95833	A	0.04167
S9_7105366	9	7105366	C	0.82047	G	0.17953	Chr9_Reg_01	C	0.75926	G	0.24074	C	0.93662	G	0.06338	C	0.91667	G	0.08333
S9_7105374	9	7105374	C	0.85403	T	0.14597	Chr9_Reg_01	C	0.87831	T	0.12169	C	0.84507	T	0.15493	C	0.73611	T	0.26389
S9_7106689	9	7106689	A	0.94799	T	0.05201	Chr9_Reg_01	A	0.93651	T	0.06349	A	0.96479	T	0.03521	A	0.98611	T	0.01389
S9_7176839	9	7176839	T	0.9094	G	0.0906	Chr9_Reg_01	T	0.96296	G	0.03704	T	0.73944	G	0.26056	T	0.95833	G	0.04167
S9_7176998	9	7176998	T	0.90772	G	0.09228	Chr9_Reg_01	T	0.88624	G	0.11376	T	0.97887	G	0.02113	T	0.90278	G	0.09722
S9_7177007	9	7177007	C	0.87248	T	0.12752	Chr9_Reg_01	C	0.81746	T	0.18254	C	0.98592	T	0.01408	C	0.94444	T	0.05556
S9_7177089	9	7177089	T	0.84396	G	0.15604	Chr9_Reg_01	T	0.77778	G	0.22222	T	0.97183	G	0.02817	T	0.94444	G	0.05556
S9_7177092	9	7177092	G	0.83054	A	0.16946	Chr9_Reg_01	G	0.7619	A	0.2381	G	0.97183	A	0.02817	G	0.91667	A	0.08333
S9_7177133	9	7177133	C	0.87584	T	0.12416	Chr9_Reg_01	C	0.82275	T	0.17725	C	0.97887	T	0.02113	C	0.94444	T	0.05556
S9_7177167	9	7177167	T	0.87752	C	0.12248	Chr9_Reg_01	T	0.82275	C	0.17725	T	0.98592	C	0.01408	T	0.94444	C	0.05556
S9_7177168	9	7177168	A	0.84564	T	0.15436	Chr9_Reg_01	A	0.87831	T	0.12169	A	0.93662	T	0.06338	T	0.51389	A	0.48611
S9_7177188	9	7177188	T	0.87584	C	0.12416	Chr9_Reg_01	T	0.81746	C	0.18254	T	0.99296	C	0.00704	T	0.94444	C	0.05556
S9_7177892	9	7177892	G	0.92617	A	0.07383	Chr9_Reg_01	G	0.90212	A	0.09788	G	0.97887	A	0.02113	G	0.94444	A	0.05556
S9_7178752	9	7178752	A	0.80034	G	0.19966	Chr9_Reg_01	A	0.79894	G	0.20106	A	0.97887	G	0.02113	G	0.55556	A	0.44444
S9_7178882	9	7178882	T	0.91275	G	0.08725	Chr9_Reg_01	T	0.8836	G	0.1164	T	0.97183	G	0.02817	T	0.94444	G	0.05556
S9_7178886	9	7178886	G	0.93624	A	0.06376	Chr9_Reg_01	G	0.92593	A	0.07407	G	0.93662	A	0.06338	G	1	NA	0
S9_7178925	9	7178925	G	0.80369	A	0.19631	Chr9_Reg_01	G	0.80159	A	0.19841	G	0.96479	A	0.03521	A	0.51389	G	0.48611
S9_7179116	9	7179116	C	0.91275	A	0.08725	Chr9_Reg_01	C	0.88095	A	0.11905	C	0.97887	A	0.02113	C	0.94444	A	0.05556
S9_7179165	9	7179165	G	0.93624	A	0.06376	Chr9_Reg_01	G	0.92857	A	0.07143	G	0.92958	A	0.07042	G	1	NA	0
S9_7180635	9	7180635	G	0.90772	C	0.09228	Chr9_Reg_01	G	0.88624	C	0.11376	G	0.98592	C	0.01408	G	0.88889	C	0.11111
S9_7180681	9	7180681	T	0.90772	C	0.09228	Chr9_Reg_01	T	0.88624	C	0.11376	T	0.98592	C	0.01408	T	0.88889	C	0.11111
S9_7180761	9	7180761	A	0.94128	G	0.05872	Chr9_Reg_01	A	0.92063	G	0.07937	A	0.97183	G	0.02817	A	0.98611	G	0.01389
S9_7191331	9	7191331	C	0.94128	T	0.05872	Chr9_Reg_01	C	0.91799	T	0.08201	C	0.97887	T	0.02113	C	0.98611	T	0.01389
S9_7201611	9	7201611	G	0.94295	C	0.05705	Chr9_Reg_01	G	0.9418	C	0.0582	G	0.92958	C	0.07042	G	0.98611	C	0.01389
S9_7266912	9	7266912	G	0.92617	A	0.07383	Chr9_Reg_01	G	0.90212	A	0.09788	G	0.96479	A	0.03521	G	0.97222	A	0.02778
S9_7268090	9	7268090	C	0.92953	A	0.07047	Chr9_Reg_01	C	0.93651	A	0.06349	C	0.89437	A	0.10563	C	0.97222	A	0.02778
S9_7268409	9	7268409	T	0.81376	C	0.18624	Chr9_Reg_01	T	0.77778	C	0.22222	T	0.85211	C	0.14789	T	0.93056	C	0.06944
S9_7268411	9	7268411	C	0.81376	A	0.18624	Chr9_Reg_01	C	0.78042	A	0.21958	C	0.84507	A	0.15493	C	0.93056	A	0.06944
S9_7268614	9	7268614	C	0.86074	T	0.13926	Chr9_Reg_01	C	0.86772	T	0.13228	C	0.79577	T	0.20423	C	0.95833	T	0.04167
S9_7268620	9	7268620	C	0.86242	T	0.13758	Chr9_Reg_01	C	0.87037	T	0.12963	C	0.79577	T	0.20423	C	0.95833	T	0.04167
S9_7268648	9	7268648	A	0.91779	G	0.08221	Chr9_Reg_01	A	0.90741	G	0.09259	A	0.96479	G	0.03521	A	0.875	G	0.125
S9_7268691	9	7268691	C	0.93121	T	0.06879	Chr9_Reg_01	C	0.90476	T	0.09524	C	0.97887	T	0.02113	C	0.97222	T	0.02778
S9_7393132	9	7393132	C	0.93456	G	0.06544	Chr9_Reg_01	C	0.91799	G	0.08201	C	0.97887	G	0.02113	C	0.93056	G	0.06944
S9_7393160	9	7393160	T	0.92953	C	0.07047	Chr9_Reg_01	T	0.90476	C	0.09524	T	1	NA	0	T	0.91667	C	0.08333
S9_7403438	9	7403438	G	0.94128	A	0.05872	Chr9_Reg_01	G	0.91534	A	0.08466	G	0.98592	A	0.01408	G	0.98611	A	0.01389
S9_7403618	9	7403618	T	0.81879	G	0.18121	Chr9_Reg_01	T	0.75926	G	0.24074	T	0.9507	G	0.0493	T	0.875	G	0.125
S9_7403668	9	7403668	G	0.92282	A	0.07718	Chr9_Reg_01	G	0.88889	A	0.11111	G	0.98592	A	0.01408	G	0.97222	A	0.02778
S9_7440689	9	7440689	G	0.86913	T	0.13087	Chr9_Reg_01	G	0.81217	T	0.18783	G	0.97887	T	0.02113	G	0.94444	T	0.05556
S9_7579832	9	7579832	C	0.81711	T	0.18289	Chr9_Reg_01	C	0.75926	T	0.24074	C	0.97887	T	0.02113	C	0.79167	T	0.20833
S9_7581593	9	7581593	G	0.82215	A	0.17785	Chr9_Reg_01	G	0.76984	A	0.23016	G	0.97183	A	0.02817	G	0.79167	A	0.20833
S9_7581604	9	7581604	C	0.93624	T	0.06376	Chr9_Reg_01	C	0.9127	T	0.0873	C	1	NA	0	C	0.97222	T	0.02778
S9_7581605	9	7581605	C	0.9396	T	0.0604	Chr9_Reg_01	C	0.90476	T	0.09524	C	1	NA	0	C	1	NA	0
S9_7614783	9	7614783	G	0.87919	A	0.12081	Chr9_Reg_01	G	0.83333	A	0.16667	G	0.99296	A	0.00704	G	0.88889	A	0.11111
S9_7616342	9	7616342	C	0.94966	A	0.05034	Chr9_Reg_01	C	0.92857	A	0.07143	C	0.99296	A	0.00704	C	0.97222	A	0.02778
S9_7616766	9	7616766	G	0.94128	C	0.05872	Chr9_Reg_01	G	0.9127	C	0.0873	G	0.99296	C	0.00704	G	0.98611	C	0.01389
S9_7616767	9	7616767	G	0.9245	A	0.0755	Chr9_Reg_01	G	0.9127	A	0.0873	G	0.99296	A	0.00704	G	0.84722	A	0.15278
S9_7619755	9	7619755	C	0.86577	A	0.13423	Chr9_Reg_01	C	0.80423	A	0.19577	C	0.99296	A	0.00704	C	0.93056	A	0.06944
S9_7619756	9	7619756	A	0.87081	G	0.12919	Chr9_Reg_01	A	0.80423	G	0.19577	A	1	NA	0	A	0.95833	G	0.04167
S9_7619758	9	7619758	G	0.86745	C	0.13255	Chr9_Reg_01	G	0.80423	C	0.19577	G	1	NA	0	G	0.93056	C	0.06944
S9_7619808	9	7619808	A	0.90604	G	0.09396	Chr9_Reg_01	A	0.8545	G	0.1455	A	1	NA	0	A	0.98611	G	0.01389
S9_7619874	9	7619874	G	0.93289	A	0.06711	Chr9_Reg_01	G	0.99471	A	0.00529	G	0.73944	A	0.26056	G	0.98611	A	0.01389
S9_7623944	9	7623944	C	0.94966	A	0.05034	Chr9_Reg_01	C	0.93651	A	0.06349	C	1	NA	0	C	0.95833	A	0.04167
S9_7624681	9	7624681	G	0.83389	C	0.16611	Chr9_Reg_01	G	0.86508	C	0.13492	G	0.73239	C	0.26761	G	0.90278	C	0.09722
S9_7624797	9	7624797	C	0.86913	A	0.13087	Chr9_Reg_01	C	0.9127	A	0.0873	C	0.73944	A	0.26056	C	0.93056	A	0.06944
S9_7624818	9	7624818	G	0.86913	C	0.13087	Chr9_Reg_01	G	0.9127	C	0.0873	G	0.73944	C	0.26056	G	0.93056	C	0.06944
S9_7649349	9	7649349	G	0.82215	C	0.17785	Chr9_Reg_01	G	0.83862	C	0.16138	G	0.71831	C	0.28169	G	0.95833	C	0.04167
S9_7649358	9	7649358	C	0.87081	G	0.12919	Chr9_Reg_01	C	0.91005	G	0.08995	C	0.72535	G	0.27465	C	0.97222	G	0.02778
S9_7649770	9	7649770	C	0.9094	T	0.0906	Chr9_Reg_01	C	0.95767	T	0.04233	C	0.98592	T	0.01408	C	0.5	T	0.5
S10_29222383	10	29222383	A	0.81544	G	0.18456	Chr10_Reg_01	A	0.78307	G	0.21693	A	0.8169	G	0.1831	A	0.97222	G	0.02778
S10_29222460	10	29222460	A	0.92114	G	0.07886	Chr10_Reg_01	A	0.88624	G	0.11376	A	1	NA	0	A	0.95833	G	0.04167
S10_29222473	10	29222473	C	0.92282	G	0.07718	Chr10_Reg_01	C	0.88889	G	0.11111	C	1	NA	0	C	0.95833	G	0.04167
S10_29223382	10	29223382	T	0.90268	C	0.09732	Chr10_Reg_01	T	0.84656	C	0.15344	T	1	NA	0	T	1	NA	0
S10_29223436	10	29223436	A	0.89262	G	0.10738	Chr10_Reg_01	A	0.84392	G	0.15608	A	0.98592	G	0.01408	A	0.98611	G	0.01389
S10_29308918	10	29308918	T	0.80201	A	0.19799	Chr10_Reg_01	T	0.83598	A	0.16402	T	1	NA	0	A	0.77778	T	0.22222
S10_29308937	10	29308937	C	0.80872	T	0.19128	Chr10_Reg_01	C	0.83333	T	0.16667	C	0.99296	T	0.00704	T	0.69444	C	0.30556
S10_29309042	10	29309042	A	0.8104	C	0.1896	Chr10_Reg_01	A	0.84921	C	0.15079	A	1	NA	0	C	0.76389	A	0.23611
S10_29309052	10	29309052	A	0.80369	C	0.19631	Chr10_Reg_01	A	0.83862	C	0.16138	A	1	NA	0	C	0.76389	A	0.23611
S10_29309198	10	29309198	A	0.82047	G	0.17953	Chr10_Reg_01	A	0.74868	G	0.25132	A	0.96479	G	0.03521	A	0.91667	G	0.08333
S10_29535943	10	29535943	G	0.87919	T	0.12081	Chr10_Reg_01	G	0.81746	T	0.18254	G	0.99296	T	0.00704	G	0.97222	T	0.02778
S10_29536495	10	29536495	C	0.86745	T	0.13255	Chr10_Reg_01	C	0.7963	T	0.2037	C	0.99296	T	0.00704	C	0.98611	T	0.01389
S10_29623410	10	29623410	A	0.80201	G	0.19799	Chr10_Reg_01	A	0.78042	G	0.21958	A	0.78873	G	0.21127	A	0.93056	G	0.06944
S10_29623450	10	29623450	T	0.82718	C	0.17282	Chr10_Reg_01	T	0.82275	C	0.17725	T	0.80282	C	0.19718	T	0.88889	C	0.11111
S10_29626776	10	29626776	T	0.85067	G	0.14933	Chr10_Reg_01	T	0.80159	G	0.19841	T	0.98592	G	0.01408	T	0.875	G	0.125
S10_30008792	10	30008792	C	0.92114	T	0.07886	Chr10_Reg_01	C	0.90212	T	0.09788	C	1	NA	0	C	0.86111	T	0.13889
S10_30008877	10	30008877	G	0.92617	A	0.07383	Chr10_Reg_01	G	0.89683	A	0.10317	G	1	NA	0	G	0.93056	A	0.06944
S10_30008907	10	30008907	T	0.92282	A	0.07718	Chr10_Reg_01	T	0.88095	A	0.11905	T	1	NA	0	T	0.98611	A	0.01389
S10_30008948	10	30008948	G	0.94966	A	0.05034	Chr10_Reg_01	G	0.92328	A	0.07672	G	1	NA	0	G	0.98611	A	0.01389
S10_30139538	10	30139538	G	0.85067	A	0.14933	Chr10_Reg_01	G	0.80159	A	0.19841	G	0.98592	A	0.01408	G	0.86111	A	0.13889
S10_30139654	10	30139654	T	0.85403	C	0.14597	Chr10_Reg_01	T	0.80159	C	0.19841	T	1	NA	0	T	0.86111	C	0.13889
S10_30141313	10	30141313	G	0.94966	A	0.05034	Chr10_Reg_01	G	0.92063	A	0.07937	G	1	NA	0	G	1	NA	0
S10_30141316	10	30141316	G	0.94966	T	0.05034	Chr10_Reg_01	G	0.92063	T	0.07937	G	1	NA	0	G	1	NA	0
S10_30141317	10	30141317	A	0.94966	G	0.05034	Chr10_Reg_01	A	0.92063	G	0.07937	A	1	NA	0	A	1	NA	0
S10_30141338	10	30141338	T	0.94966	C	0.05034	Chr10_Reg_01	T	0.92063	C	0.07937	T	1	NA	0	T	1	NA	0
S10_30191674	10	30191674	A	0.93792	G	0.06208	Chr10_Reg_01	A	0.90476	G	0.09524	A	1	NA	0	A	0.98611	G	0.01389
S10_30354257	10	30354257	C	0.94295	T	0.05705	Chr10_Reg_01	C	0.91534	T	0.08466	C	1	NA	0	C	0.97222	T	0.02778
S10_30368356	10	30368356	C	0.91946	T	0.08054	Chr10_Reg_01	C	0.88889	T	0.11111	C	1	NA	0	C	0.94444	T	0.05556
S10_30448592	10	30448592	G	0.87248	A	0.12752	Chr10_Reg_01	G	0.92063	A	0.07937	G	1	NA	0	A	0.63889	G	0.36111
S10_30655680	10	30655680	G	0.81208	C	0.18792	Chr10_Reg_01	G	0.72222	C	0.27778	G	1	NA	0	G	0.91667	C	0.08333
S10_30796454	10	30796454	C	0.86577	T	0.13423	Chr10_Reg_01	C	0.93651	T	0.06349	C	0.92958	T	0.07042	T	0.63889	C	0.36111
S10_30853849	10	30853849	G	0.80872	A	0.19128	Chr10_Reg_01	G	0.78042	A	0.21958	G	0.80282	A	0.19718	G	1	NA	0
S10_30853874	10	30853874	A	0.88255	G	0.11745	Chr10_Reg_01	A	0.84656	G	0.15344	A	1	NA	0	A	0.83333	G	0.16667
S10_30867235	10	30867235	C	0.93289	G	0.06711	Chr10_Reg_01	C	0.96825	G	0.03175	C	0.80282	G	0.19718	C	1	NA	0
