# Supplementary material for: Molecular diversity and selective sweeps in maize inbred lines adapted to African highlands
Source: Sci Rep. 2019 Sep 17;9:13490. doi: 10.1038/s41598-019-49861-z (PMC6748982; doi:10.1038/s41598-019-49861-z)
Supplement: Supplementary file 4 — Supplementary Information [file 41598_2019_49861_MOESM4_ESM.xlsx]

## Sheet: Table S3a (All)
Supplementary Table S3(a) Relative kinship matrices computed using 235,019 SNPs that were polymorphic across 298 inbred lines.
Unit	Taxa	1	2	3	4	5	6	7	8	9	10	11	12	13	14	15	16	17	18	19	20	21	22	23	24	25	26	27	28	29	30	31	32	33	34	35	36	37	38	39	40	41	42	43	44	45	46	47	48
1	ET13132
2	ET13133	0.170949
3	ET13134	0.209264	0.208737
4	ET13136	0.25988	0.162562	0.223615
5	ET13137	0.0170368	0.0218475	0.00234258	0.0276391
6	ET13138	0.0559945	0.000597086	0.0317331	0.0241139	0.0612502
7	ET13139	0.0396575	0.0355304	0.0448267	0.0420313	0.0810959	0.0226944
8	ET13140	0.0181248	0.00976364	0.0270242	0.0103362	0.140065	0.0241338	0.102215
9	ET13141	0.0585855	0.00602728	0.00772219	0.00564891	0.185959	0.030652	0.0485141	0.112695
10	ET13142	0.028294	0.0273208	0.0560522	0.0227851	0.0133867	0.0547675	0.116853	0.0889743	0.012697
11	ET13143	0.0538148	0.0113803	0.00364108	0.0343431	0.060828	0.0454211	0.0765394	0.244595	0.0778561	0.141811
12	ET13144	0.0536432	0.0347792	0.083658	0.0554697	0.0816286	0.0511169	0.0545936	0.141334	0.0703791	0.0551285	0.195509
13	ET13145	0.0809887	0.0629314	0.0659878	0.110571	0.0844729	0.0168311	0.0583163	0.0655334	0.0747984	0.018385	0.0374972	0.0782663
14	ET13146	0.0444938	0.083823	0.0677998	0.100301	0.0801809	0.0303821	0.0527128	0.0292422	0.0492847	0.0400987	0.0227874	0.080823	0.38336
15	ET13147	0.0486847	0.0989401	0.10269	0.0796937	0.0142504	0.016112	0.01789	0.00324131	0.0598261	0.0509021	0.00955262	0.0884248	0.142314	0.11883
16	ET13148	0.0106059	0.00405365	0.0605231	0.00354381	0.00424001	0.0396093	0.11866	0.20484	0.0270739	0.507009	0.15282	0.0434605	0.00123223	0.0437958	0.0547556
17	ET13149	0.00915455	0.0185414	0.0259881	0.0343877	0.0826098	0.052941	0.017046	0.0954453	0.0834926	0.0809379	0.131406	0.0680807	0.0394346	0.025099	0.0374668	0.121066
18	ET13150	0.00772618	0.0459032	0.0688968	0.0268186	0.0297841	0.0354351	0.0908496	0.0787753	0.103897	0.101641	0.137857	0.0261573	0.00924023	0.0262801	0.0118761	0.252049	0.0298574
19	ET13151	0.0415809	0.0213589	0.045761	0.0589576	0.0737153	0.11538	0.0443839	0.0345742	0.0341536	0.149349	0.0595145	0.0404406	0.0517753	0.0370326	0.0185604	0.178032	0.134032	0.115958
20	ET13152	0.0375054	0.0311051	0.0130675	0.0416523	0.0438271	0.0272894	0.0558975	0.0214008	0.0187372	0.0285355	0.0547014	0.0406154	0.0219797	0.0475078	0.0265036	0.0167535	0.119822	0.000618503	0.0585299
21	ET13153	0.035579	0.00882515	0.0258388	0.0014767	0.0726472	0.109091	0.0253492	0.0965953	0.0610938	0.0950398	0.0853537	0.0405988	0.0148959	0.00248791	0.0130796	0.126467	0.127154	0.117788	0.153436	0.112003
22	ET13154	0.0547921	0.106781	0.131103	0.0733971	0.0216027	0.0188498	0.0349842	0.0349379	0.00699989	0.0182072	0.0218192	0.0489212	0.166194	0.119136	0.273459	0.00379838	0.0250338	0.00959188	0.0150784	0.0930961	0.0336912
23	ET13155	0.074447	0.119482	0.147004	0.0889368	0.0377849	0.0212521	0.0462635	0.0289051	0.00577586	0.00761832	0.0225318	0.0557541	0.138278	0.119562	0.247807	0.00811938	0.0194701	0.0161839	0.0277952	0.060528	0.0224306	1.54961
24	ET13156	0.123575	0.103756	0.0471138	0.15918	0.0572346	0.00640184	0.0302399	0.0318489	0.0849834	0.0308242	0.0599007	0.075363	0.074721	0.150792	0.165174	0.000119725	0.0356789	0.0448513	0.0422135	0.0442932	0.0361765	0.167808	0.189296
25	ET13157	0.0836223	0.0953802	0.159121	0.102643	0.0125526	0.0427742	0.0394622	0.00919831	0.00150297	0.0301608	0.0154466	0.0787534	0.0843565	0.0837456	0.23779	0.0393977	0.0295992	0.0344919	0.0311293	0.0541636	0.00487672	1.28151	1.27633	0.244325
26	ET13158	0.245944	0.18381	0.193279	0.230908	0.0298692	0.0575538	0.0463052	0.0262625	0.113633	0.0210564	0.0100007	0.0399637	0.122182	0.111648	0.196191	0.0763033	0.0645011	0.0033829	0.0255019	0.0302874	0.0709335	0.0891611	0.105044	0.0851065	0.107911
27	ET13159	0.242332	0.813864	0.207495	0.150643	0.000886822	0.0104716	0.0344057	0.0160475	0.0138725	0.0327763	0.00208213	0.0325069	0.0896084	0.0981303	0.117624	0.0193465	0.0160592	0.030553	0.026231	0.0669528	0.0450244	0.102079	0.090159	0.123181	0.0792543	0.154587
28	ET13160	0.139256	0.119565	0.155278	0.168529	0.015396	0.0192954	0.017647	0.00559695	0.0394453	0.0186452	0.0270778	0.0261192	0.0430381	0.079698	0.0867444	0.0164447	0.0286661	0.0416112	0.00874776	0.0220538	0.0930541	0.0604705	0.0849059	0.0615187	0.0522694	0.216213	0.131635
29	ET13161	0.0472091	0.0231523	0.0473838	0.0119428	0.0642296	0.018002	0.0522374	0.143695	0.0542656	0.0680589	0.192516	0.118979	0.03267	0.00448225	0.00214809	0.162187	0.11158	0.0618863	0.0120245	0.0790314	0.0588741	0.00852508	0.00358872	0.023806	0.0332004	0.00113912	0.00639705	0.0429902
30	ET13162	0.0431098	0.042447	0.0492796	0.102983	0.0342582	0.0255322	0.0768012	0.000313607	0.0568761	0.00205884	0.0260735	0.0370448	0.0709122	0.0420474	0.0341231	0.00789652	0.0420047	0.0172163	0.0180874	0.0159957	0.0165894	0.0204376	0.0364861	0.0270679	0.0244661	0.0733535	0.0404419	0.12795	0.010919
31	ET13163	0.0261507	0.0107354	0.0129279	0.0222371	1.05018	0.0494226	0.0607273	0.117297	0.171151	0.00466491	0.0755502	0.0729683	0.0844745	0.073242	0.0272753	0.0427198	0.0836262	0.0480759	0.0857571	0.0792166	0.088914	0.0274869	0.0409145	0.0434807	0.00754611	0.00570976	0.00212968	0.0355602	0.0720519	0.0531251
32	ET13164	0.0294192	0.0179646	0.0472115	0.0323982	0.129162	0.241797	0.0731875	0.186899	0.129998	0.00421071	0.14117	0.0763803	0.0420617	0.0409622	0.0141688	0.058882	0.183054	0.0453943	0.112436	0.0994683	0.121239	0.0205443	0.00313529	0.00169221	0.0115015	0.021053	0.0338697	0.049537	0.091741	0.0141231	0.140789
33	ET13165	0.0544547	0.064156	0.0381053	0.0647346	0.114621	0.0335252	0.0293997	0.0971179	0.0663873	0.149145	0.0947691	0.0222804	0.0476502	0.0127346	0.0569061	0.152167	0.0822065	0.202405	0.206131	0.0298539	0.133239	0.0130743	0.00706168	0.0591518	0.0423858	0.0774164	0.0427384	0.0185712	0.271762	0.0317897	0.141719	0.11474
34	ET13166	0.0740567	0.103634	0.0390912	0.0813173	0.0052072	0.0499949	0.0462485	0.058761	0.0224295	0.0498259	0.082412	0.0138345	0.052007	0.0781913	0.073227	0.176402	0.00430311	0.157354	0.0679659	0.0312834	0.061631	0.00386033	0.0217347	0.0651694	0.0239625	0.0652147	0.0722893	0.0729033	0.15437	0.00382892	0.023631	0.0686945	0.135692
35	ET13167	0.0200047	0.00112538	0.0641907	0.00110998	0.0572162	0.0604288	0.034113	0.0428808	0.0543955	0.0839051	0.0599929	0.0580227	0.03397	0.0134544	0.00504532	0.0875254	0.189001	0.0872929	0.118793	0.101521	0.0633619	0.0195436	0.0267298	0.0570239	0.00028925	0.0093735	0.00247281	0.0177329	0.0131713	0.0329976	0.0967019	0.147924	0.0903702	0.159974
36	ET13168	0.129584	0.11382	0.0970003	0.0947973	0.0394102	0.0365249	0.0200578	0.0115476	0.0122785	0.0389568	0.0668687	0.0570041	0.067742	0.0980373	0.195781	0.047074	0.0981755	0.00260505	0.0788185	0.0450595	0.0403856	0.229628	0.207943	0.280262	0.246812	0.118896	0.171816	0.163618	0.0323435	0.0157083	0.0468059	0.0276286	0.0759389	0.0643386	0.0418272
37	ET13169	0.00846172	0.00709613	0.0237805	0.00561052	0.0544329	0.127447	0.0733107	0.0555422	0.0523242	0.0846785	0.0718229	0.0566861	0.00697601	0.00659032	0.00623527	0.25271	0.0793318	0.173682	0.153997	0.0290563	0.0869021	0.00235445	0.00265007	0.0228667	0.0429809	0.01921	0.00148127	0.0334068	0.00220304	0.0054851	0.0587543	0.138809	0.113035	0.0400021	0.0439868	0.0429526
38	ET13170	0.111922	0.107671	0.0443596	0.147321	0.0606067	0.00237819	0.0322503	0.0392697	0.0838003	0.0344638	0.0547001	0.0743172	0.0820199	0.153541	0.156138	0.00693753	0.0233959	0.0498656	0.027397	0.0501294	0.0426653	0.161739	0.184933	1.6033	0.23509	0.0754304	0.121253	0.0648104	0.024292	0.0143842	0.0521318	0.00828206	0.0490338	0.0639294	0.0629589	0.288418	0.0203682
39	ET13171	0.200831	0.348726	0.297398	0.28449	0.0158512	0.00449431	0.0315262	0.0144931	0.0239368	0.0117899	0.0137589	0.0597285	0.084313	0.0867918	0.119024	0.0408146	0.0242876	0.0611344	0.0462715	0.0113414	0.0180228	0.0599776	0.077011	0.0978001	0.0932597	0.133797	0.284577	0.112238	0.0498555	0.029586	0.0127913	0.0449981	0.0619791	0.12058	0.0029466	0.0895482	0.0211988	0.109662
40	ET13172	0.164518	0.365133	0.309331	0.261416	0.0177705	0.00977582	0.0443874	0.00624095	0.024431	0.00845172	0.000854186	0.0622535	0.0814606	0.100667	0.128358	0.039773	0.0263719	0.0460907	0.0224843	0.0166627	0.0330059	0.0654136	0.077801	0.0822967	0.0823073	0.158608	0.318672	0.136677	0.0367562	0.0158099	0.011282	0.0432584	0.0731777	0.108797	0.00736255	0.081749	0.00584933	0.090409	1.47806
41	ET13173	0.195866	0.326161	0.257588	0.254587	0.0168159	0.0139034	0.0326235	0.00687787	0.0279015	0.00363004	0.00227774	0.0633111	0.0694439	0.0729004	0.0932887	0.0391009	0.0253462	0.0513028	0.0360768	0.00303242	0.0310143	0.0628648	0.080161	0.117843	0.0944783	0.122664	0.241974	0.177011	0.0536584	0.0154953	0.0150133	0.0344141	0.0606175	0.128864	0.00592829	0.10484	0.0132036	0.129627	1.35096	1.37237
42	ET13174	0.241116	0.150206	0.160761	0.166097	0.0433512	0.0164478	0.0280781	0.00164851	0.030177	0.00975004	0.0232119	0.0472565	0.177186	0.157171	0.115487	0.00529542	0.0246613	0.0353773	0.00970441	0.0415969	0.0160159	0.16054	0.182718	0.053828	0.10335	0.63091	0.227257	0.220195	0.000410197	0.0677192	0.0280696	0.0111912	0.0105066	0.0399281	0.0164217	0.115373	0.0366859	0.0670464	0.155849	0.180473	0.1799
43	ET13175	0.336428	0.215262	0.226137	0.341939	0.0122118	0.0202442	0.0417932	0.036905	0.0486024	0.0250869	0.00708013	0.053887	0.110002	0.09979	0.079964	0.00480633	0.0184966	0.0374141	0.00606997	0.0194211	0.0219296	0.105718	0.139827	0.0698093	0.1446	0.182279	0.20356	0.144096	0.0327342	0.0667687	0.0196816	0.0007711	0.0545985	0.0664623	0.0217007	0.11885	0.0038841	0.0715895	0.210767	0.200196	0.190793	0.166574
44	ET13177	0.0341719	0.00775119	0.0641399	0.0191334	0.0290411	0.0490314	0.00288482	0.0164428	0.0677414	0.0825493	0.0565103	0.0308412	0.0228107	0.0186287	0.0183904	0.104052	0.0628655	0.120801	0.146728	0.114309	0.623036	0.0297133	0.0412895	0.0128979	0.0610605	0.0195342	0.00241606	0.0223718	0.0409589	0.0293555	0.0572104	0.0423781	0.0502885	0.120373	0.0918145	0.0841778	0.0503677	0.00141623	0.0119267	0.00369544	0.00643819	0.00170831	0.0392444
45	ET13178	0.0459578	0.03614	0.047062	0.0539459	0.0831291	0.0674674	0.0339936	0.0655825	0.0338132	0.0515907	0.107966	0.0523931	0.0619448	0.0428633	0.0231305	0.134269	0.139931	0.0680818	0.173506	0.0688339	0.124985	0.0101367	0.00274974	0.0114948	0.024241	0.0691941	0.032779	0.0142961	0.0690118	0.0551037	0.0895532	0.138029	0.0463262	0.0045639	0.0840013	0.0309006	0.103488	0.0109457	0.00416033	0.000412446	0.00963294	0.0593619	0.0499405	0.109946
46	ET13179	0.154807	0.104839	0.0683861	0.17671	0.0440945	0.0284316	0.0124487	0.0231488	0.072061	0.0129811	0.0521214	0.0815381	0.0803743	0.139497	0.142325	0.023303	0.0124222	0.0350778	0.0293984	0.0046251	0.0370799	0.165356	0.172128	0.948486	0.216096	0.0590516	0.0863776	0.0645151	0.0405603	0.0209297	0.0296154	0.00983089	0.0668471	0.0852729	0.039696	0.208146	0.00966433	0.8922	0.128806	0.127406	0.150351	0.0588965	0.0843581	0.0230035	0.0118059
47	ET13180	0.157354	0.102911	0.0548174	0.1245	0.0211334	0.0122086	0.0120472	0.010444	0.0695317	0.0314507	0.0343262	0.0707613	0.0603448	0.16337	0.154549	0.0137201	0.0175489	0.0442387	0.00101859	0.010786	0.0316004	0.148968	0.152808	0.964037	0.201978	0.0739624	0.0862255	0.132257	0.0369047	0.0256725	0.00432641	0.0188575	0.0558646	0.0686753	0.046997	0.2306	0.0265807	0.933211	0.113058	0.107491	0.117371	0.0845921	0.0978613	0.0451565	0.0164059	1.30281
48	ET13181	0.0133461	0.00512688	0.0243093	0.0462976	0.0871162	0.0641291	0.0362623	0.0737185	0.0045374	0.0544172	0.0905998	0.0264566	0.0614515	0.0576983	0.0203296	0.151325	0.142631	0.0809183	0.202767	0.0573142	0.119405	0.0349356	0.0296016	0.0586814	0.0103974	0.0336085	0.00307077	0.00492417	0.0756517	0.0246691	0.0977158	0.187593	0.0902829	0.00028433	0.109045	0.0123266	0.138151	0.0567589	0.0154168	0.0153061	0.0186489	0.00962249	0.026587	0.0826329	0.773258	0.0448547	0.0590559
49	ET13182	0.245986	0.148928	0.168348	0.168615	0.0512591	0.0256608	0.0228989	0.00321853	0.000860419	0.00250577	0.0260615	0.0341308	0.167393	0.146377	0.0910257	0.0122152	0.0133967	0.0421345	0.0163567	0.0252603	0.020385	0.15482	0.172046	0.0575383	0.106077	0.581501	0.229772	0.221326	0.0145308	0.0450234	0.0349098	0.0135244	0.0093386	0.0162794	0.0232222	0.133466	0.0252608	0.0694115	0.136952	0.169896	0.174007	1.51028	0.182598	0.00247915	0.0429634	0.0617044	0.0968518	0.0144929
50	ET13183	0.000470224	0.024187	0.00678996	0.00612374	0.119618	0.00610076	0.0359731	0.0443981	0.163718	0.0377889	0.0290438	0.0575165	0.0634794	0.0552112	0.0291653	0.0748361	0.115623	0.14553	0.0479895	0.0993061	0.00623843	0.00742445	0.00575898	0.0873718	0.00373727	0.00764009	0.0133405	0.0089113	0.0961225	0.0305979	0.164964	0.0703222	0.0992513	0.0139819	0.0481812	0.0390748	0.0185069	0.0694011	0.0281468	0.00911071	0.0543278	0.0318419	0.00292057	0.0435448	0.0563467	0.0731243	0.0201798	0.0560786
51	ET13184	0.00747916	0.0131911	0.00899527	0.0018525	0.134959	0.0181906	0.033736	0.072853	0.172868	0.0395077	0.0184743	0.0518965	0.0797459	0.056769	0.0381334	0.0978346	0.146785	0.128325	0.069227	0.119245	0.0327549	0.00940423	0.000890838	0.0527415	0.00459966	0.00179454	0.000239483	0.0079085	0.123461	0.0355	0.176133	0.117372	0.140452	9.63041e-05	0.0765151	0.0178052	0.0485091	0.0323465	0.0101748	0.00136087	0.0280382	0.0304876	0.00442199	0.0331413	0.0545383	0.0547526	0.00813212	0.0679819
52	ET13185	0.255258	0.795227	0.251345	0.159342	0.0196028	0.00275434	0.0356862	0.00196206	0.00217048	0.0365205	0.00396078	0.0336087	0.0729371	0.104383	0.0930948	0.00559104	0.00598069	0.0424161	0.060952	0.0448344	0.0133349	0.0813213	0.101323	0.11611	0.099476	0.191834	1.27228	0.148116	0.0263122	0.0226091	0.0218607	0.00210216	0.0526169	0.0863844	0.00358917	0.187268	0.00961098	0.120469	0.341064	0.366788	0.258049	0.188322	0.221289	0.0030265	0.0484348	0.0908191	0.0853811	0.00439511
53	ET13186	0.00481935	0.014327	0.030087	0.0469838	0.0736971	0.0543751	0.0267099	0.0999641	0.0808116	0.0674864	0.132225	0.0668396	0.0347545	0.0148264	0.0346635	0.110797	1.48547	0.0380357	0.105349	0.133074	0.130298	0.0223055	0.0195598	0.0265964	0.0320584	0.0605946	0.00953961	0.0124557	0.108286	0.0433439	0.0881253	0.168512	0.0838335	0.0165465	0.176524	0.0759348	0.0861564	0.0172488	0.0324059	0.03293	0.0398902	0.0163373	0.0127402	0.0550032	0.148081	0.0102918	0.0141191	0.1645
54	ET13187	0.49325	0.244656	0.199975	0.185897	0.0159838	0.0490584	0.0467564	0.0154613	0.00190432	0.05541	0.0149282	0.0416237	0.0841211	0.0583819	0.0673003	0.0422465	0.00847921	0.0255062	0.0297802	0.00954457	0.00104013	0.0405591	0.0590631	0.0869698	0.0782699	0.214746	0.211567	0.115699	0.040471	0.0425943	0.0207505	0.0269679	0.0370841	0.105677	0.000602877	0.0997968	0.0548218	0.0801328	0.182239	0.200694	0.21856	0.137906	0.357084	0.00779699	0.0120962	0.103804	0.100422	0.0248374
55	ET13188	0.0258657	0.0276443	0.00915129	0.0157636	0.0475341	0.831413	0.00200143	0.0309998	0.012645	0.0250364	0.0189353	0.0376924	0.0272263	0.00298538	0.00920868	0.0497556	0.0560105	0.0385976	0.138951	0.00684589	0.148479	0.0117274	0.0155333	0.00570059	0.0357729	0.036908	0.0330364	0.0367083	0.0236993	0.036476	0.0502421	0.415606	0.0227412	0.0923317	0.0771725	0.0288391	0.0951935	0.0205966	0.0431879	0.0443522	0.0519787	0.0163875	0.00302001	0.0729068	0.086626	0.00260075	0.0219419	0.109478
56	ET13189	1.60221	0.158263	0.229707	0.253668	0.0207377	0.0650481	0.0472285	0.0235643	0.0529642	0.0276712	0.0455772	0.0497297	0.0713205	0.0505475	0.0483807	0.0129354	0.00198423	0.000561173	0.0422552	0.0381648	0.0295839	0.0644283	0.0882699	0.118088	0.0824843	0.261206	0.223967	0.1364	0.0360713	0.0562055	0.0300651	0.0204729	0.0535785	0.0772647	0.0161773	0.126069	0.00731287	0.10808	0.182797	0.148554	0.175278	0.239156	0.314004	0.0285414	0.0493945	0.142064	0.152122	0.0212602
57	ET13190	0.0147773	0.0231844	0.0193329	0.0225821	0.0672051	0.0101907	0.0796999	0.151457	0.0680195	0.201193	0.118618	0.0538348	0.0257808	0.00940202	0.0456643	0.220862	0.100118	0.0758871	0.12953	0.00202904	0.14263	0.00164338	0.0118922	0.0273062	0.0306156	0.0538651	0.019583	0.00280238	0.261341	0.0483477	0.080193	0.118263	0.801739	0.11534	0.0236361	0.0521243	0.0677864	0.021652	0.0525189	0.0479182	0.0467516	0.0198946	0.0128425	0.0671981	0.0387312	0.0417643	0.0412945	0.0648357
58	ET13191	0.0770963	0.0665615	0.0629338	0.0606116	0.0693228	0.00968812	0.10466	0.0269377	0.0170547	0.0384237	0.00739672	0.035876	0.0755243	0.0868856	0.0361123	0.0166967	0.0248317	0.00198647	0.0105528	0.040357	0.0145525	0.00844285	0.026717	0.0436372	0.0191213	0.051711	0.0517037	0.0550892	0.0116251	0.334774	0.0803255	0.00129843	0.0172987	0.0432777	0.00401093	0.0355287	0.0119118	0.0391589	0.0629988	0.0563218	0.0409312	0.0682838	0.0728983	0.00127362	0.02254	0.0373082	0.0324971	0.0162239
59	ET13192	0.0158775	0.0297746	0.0396905	0.0651955	0.0893486	0.0480342	0.054731	0.0129363	0.051309	0.00356536	0.00913451	0.0691709	0.0688083	0.0826637	0.0486407	0.0278709	0.0403513	0.00471452	0.0522136	0.0158922	0.0164328	0.0563654	0.0666299	0.0399142	0.0697761	0.0469236	0.0347234	0.0360954	0.0106676	0.0733327	0.0879619	0.0395628	0.027299	0.0247259	0.0292524	0.0745348	0.0218703	0.0419412	0.0307293	0.0244828	0.0324378	0.0413701	0.0764067	0.0283104	0.0601691	0.0431867	0.0463114	0.0287175
60	ET13194	0.0315208	0.00456612	0.0572954	0.017497	0.0337585	0.0101527	0.00524743	0.097351	0.00062465	0.0183589	0.0174557	0.00934552	0.0198427	0.00275598	0.037935	0.0508004	0.0352222	0.000864516	0.0217975	0.011228	0.0509482	0.0312688	0.0234099	0.0465002	0.0407097	0.0530166	0.0341471	0.0159996	0.019202	0.0419657	0.0242338	0.0137624	0.0213567	0.00549874	0.0368844	0.0535804	0.0424373	0.0444746	0.0435943	0.0552279	0.0477212	0.043231	0.00310408	0.038823	0.0132747	0.0327668	0.030019	0.00502966
61	ET13195	0.078321	0.0453372	0.0484927	0.0325501	0.0360916	0.0204969	0.00273954	0.0522323	0.0331355	0.044816	0.0122014	0.0338955	0.0325317	0.0210653	0.0405415	0.0301831	0.00736246	0.0713322	0.00636648	0.0520972	0.0584087	0.0424058	0.0509448	0.0374045	0.0618929	0.0553239	0.0692699	0.0584594	0.016625	0.0222149	0.0124754	0.0132133	0.0101771	0.00467028	0.0139533	0.0365675	0.00552888	0.0548199	0.0397046	0.0345858	0.0185439	0.0781408	0.0468941	0.0159302	0.013715	0.0604744	0.0567793	0.0099374
62	ET13196	0.0474071	0.0246271	0.0436697	0.0146372	0.0470302	0.0144374	0.0423391	0.0301842	0.0226812	0.0164798	0.0654258	0.0136342	0.0543505	0.0216023	0.0529125	0.0165103	0.0119368	0.0116018	0.0721843	0.0434595	0.0280974	0.0465402	0.0367707	0.0105589	0.0453633	0.0225732	0.047973	0.017175	0.0274898	0.0127488	0.0298047	0.045032	0.0474665	0.0200188	0.00434364	0.0109552	0.00117399	0.0277913	0.0669901	0.0680135	0.056877	0.0823042	0.0311191	0.0634053	0.00255148	0.01332	0.0408737	0.0272817
63	ET13197	0.0185867	0.0238489	0.0442273	0.00115377	0.0601154	0.0359515	0.0366769	0.070607	0.0168038	0.0235143	0.0608469	0.0142843	0.0366382	0.00159046	0.0225355	0.0141386	0.00534548	0.0272968	0.094695	0.0303059	0.0527526	0.0175465	0.0269153	0.0268201	0.0481671	0.00132265	0.064153	0.043105	0.0577207	0.0238541	0.0670252	0.0192561	0.0607582	0.0234645	0.0151005	0.00153606	0.00937441	0.000346007	0.0620828	0.0707924	0.0652682	0.0465662	0.0100951	0.0437674	0.0217303	0.0226918	0.0239434	0.0249442
64	ET13198	0.0227876	0.0486036	0.0593513	0.00775514	0.090942	0.0583852	0.0297888	0.0745159	0.0214132	0.0291358	0.0435213	0.0192365	0.0100366	0.0403293	0.0378977	0.00423316	0.00226812	0.0319285	0.0261339	0.0221418	0.0684929	0.0158867	0.0339773	0.00331229	0.00649548	0.00716183	0.0551474	0.0102156	0.043135	0.0082895	0.120485	0.0128334	0.0784294	0.00399947	0.026846	0.0175165	0.00539875	0.0121278	0.0388178	0.0425486	0.0308347	0.00475934	0.0160883	0.0336827	0.00967696	0.00182755	0.0155822	0.0503131
65	ET13199	0.0512587	0.0361388	0.0355362	0.00112439	0.061011	0.0117557	0.035251	0.00481208	0.069719	0.022239	0.0619338	0.0203639	0.00705324	0.0448805	0.0522434	0.0182894	0.0255699	0.104547	0.0317703	0.0403705	0.0361561	0.0324053	0.0312724	0.0073883	0.018868	0.00109186	0.0340405	0.000432699	0.0286026	0.00381268	0.0873902	0.0132036	0.0598136	0.0165412	0.0498946	0.00965697	0.00566002	0.00542782	0.0427535	0.0466464	0.0466292	0.00959909	0.0403623	0.056212	0.0135489	0.016506	0.00584844	0.00162006
66	ET13200	0.101818	0.050564	0.00142901	0.0247593	0.00720649	0.0394198	0.0307099	0.0547715	0.00212859	0.0123958	0.0532167	0.00858758	0.0475175	0.0364166	0.0342769	0.0562268	0.0642343	0.0662996	0.0521675	0.0114185	0.0666839	0.0597336	0.0619983	0.0663126	0.0517631	0.0596434	0.060679	0.0465748	0.017216	0.0305093	0.0121019	0.0267689	0.0319678	0.00584545	0.0455023	0.0444338	0.0271685	0.0696198	0.0782262	0.0746774	0.0841756	0.0827217	0.0131194	0.164212	0.0432733	0.0563948	0.0783052	0.0671953
67	ET13201	0.0502286	0.0486112	0.0405007	0.0121673	0.0292308	0.0557203	0.059937	0.0357118	0.0291768	0.00998963	0.000447423	0.00833156	0.0785321	0.0639415	0.0397424	0.0258868	0.0139913	0.0129501	0.0227221	0.0386773	0.0109651	0.0463714	0.0409968	0.0349635	0.0323121	0.0499026	0.0528708	0.0323688	0.00703356	0.038764	0.0010818	0.0296879	0.0218861	0.00754259	0.0115393	0.029442	0.0239929	0.0368589	0.0647556	0.0736446	0.0737876	0.0860694	0.0525322	0.0833962	0.00527602	0.035422	0.0527863	0.0155206
68	ET13202	0.0743787	0.0536395	0.0247674	0.0216494	0.0457388	0.0148791	0.0761242	0.0555544	0.00434942	0.0230079	0.0259702	0.0211202	0.0845593	0.0699892	0.0500417	0.0108453	0.0154645	0.0197154	0.0137297	0.0315887	0.000372539	0.0500571	0.0475424	0.0267307	0.0282891	0.0889223	0.0493855	0.0564976	0.0166721	0.0554976	0.00755247	0.0248534	0.00108713	0.0186023	0.00217531	0.0431304	0.0151233	0.0343715	0.0639363	0.0666514	0.0614133	0.0946291	0.0686085	0.0699284	0.0133515	0.0311496	0.0552785	0.00498218
69	ET13203	0.0466364	0.0554065	0.0393161	0.000573654	0.0405918	0.00478154	0.0316419	0.0427283	0.0837919	0.0269951	0.0156499	0.0224846	0.0707651	0.0656716	0.0196389	0.000812197	0.016968	0.127935	0.0343941	0.0121963	0.0306531	0.0881245	0.085189	0.060647	0.0750843	0.00931939	0.0446002	0.0288393	0.0387769	0.0146808	0.0258362	0.0324877	0.064345	0.0126	0.000588516	0.0339533	0.0145583	0.0595243	0.0495888	0.0529399	0.0582525	0.0515444	0.0632489	0.092744	0.0205145	0.0341638	0.04009	0.0255625
70	ET13204	0.0702081	0.0431502	0.00507847	0.0496055	0.0665562	0.00698924	0.0248676	0.023089	0.0213165	0.0486133	0.00768164	0.0157533	0.0599063	0.00370251	0.0463971	0.0304178	0.0340815	0.166036	0.0837443	0.000688646	0.046652	0.0683814	0.0612399	0.0644072	0.0364139	0.0834009	0.0611851	0.0394289	0.0142964	0.0442829	0.0340634	0.0456066	0.0713797	0.0578395	0.121247	0.0307154	0.00922012	0.0663212	0.046737	0.0418586	0.0307323	0.0524642	0.0505381	0.133935	0.0047484	0.0632682	0.0608366	0.0104226
71	ET13205	0.0742715	0.0426515	0.0854807	0.0389889	0.0524631	0.024454	0.0217271	0.0035882	0.00590541	0.0168432	0.015978	0.017982	0.0521002	0.0376862	0.022379	0.0386889	0.00465217	0.0636169	0.00881886	0.0325995	0.00520511	0.0232145	0.0217682	0.0481116	0.0173028	0.0286479	0.0660969	0.0232924	0.0014213	0.0302963	0.0338731	7.74009e-05	0.0955361	0.00375893	0.0153038	0.00299219	0.0113923	0.0536081	0.0657227	0.0700864	0.0643018	0.0694982	0.0331997	0.0498846	0.059045	0.0516429	0.0700448	0.0576704
72	ET13206	0.00714997	0.00301268	0.0126096	0.0298414	0.0317833	0.106107	0.0197408	0.0264401	0.052935	0.00565838	0.00288965	0.0231986	0.022392	0.0138708	0.00973026	0.00399256	0.00776838	0.00214655	0.0560302	0.0106115	0.0125557	0.0108505	0.00459792	0.00835714	0.00991571	0.0155347	0.0110245	0.0157285	0.0347696	0.0472947	0.0624104	0.0995754	0.0454686	0.0102372	0.0296039	0.00478914	0.0387501	0.00532143	0.0172666	0.0110579	0.0148329	0.0060662	0.00548628	0.0136685	0.0254783	0.000364613	0.0039811	0.0119799
73	ET13207	0.0925173	0.00945125	0.0537265	0.0470687	0.0247758	0.000983145	0.0478398	0.0343271	0.0256629	0.0453513	0.0198948	0.0446317	0.0118611	0.0443283	0.062611	0.0558021	0.032416	0.0299479	0.0275022	0.0373969	0.0312187	0.00879015	0.0316301	0.0505232	0.0459757	0.0705724	0.062101	0.0927101	0.0210948	0.0316988	0.00499887	0.00146819	0.0183194	0.0571241	0.0329824	0.0736912	0.028452	0.0511133	0.0618891	0.0418849	0.0416187	0.099865	0.0600956	0.050396	0.0252134	0.0466155	0.0750576	0.0292255
74	ET13208	0.0569993	0.032287	0.0175573	0.00265172	0.0170843	0.0251768	0.0386718	0.0575943	0.00636912	0.0361783	0.0303454	0.0209158	0.036225	0.0126976	0.0555125	0.0278061	0.0212018	0.018056	0.0217438	0.0599295	0.0257383	0.0252188	0.0234115	0.024738	0.0273231	0.0268536	0.0594947	0.0156519	0.00413684	0.0131066	0.0158167	0.0054468	0.00525858	0.00970149	0.0364351	0.0439386	0.00746892	0.038219	0.0613959	0.0555603	0.0404046	0.0711079	0.0185121	0.0457882	0.0208234	0.0163711	0.0435057	0.0459662
75	ET13209	0.0935144	0.0579422	0.0461724	0.0588746	0.0552606	0.0752608	0.044202	0.0212199	0.0290384	0.017212	0.0195013	0.0146398	0.0686203	0.0253389	0.0566012	0.00212307	0.0289035	0.00558536	0.0125612	0.00589237	0.027747	0.0493145	0.0465563	0.0501458	0.0361	0.0718856	0.0656673	0.0611645	0.037927	0.0486543	0.0450009	0.0360481	0.035762	0.0242492	0.0379081	0.0643298	0.0266949	0.0537954	0.0819892	0.0800656	0.0746038	0.0748575	0.0548604	0.027327	0.0063175	0.0470247	0.0469886	0.0198288
76	ET13210	0.0935245	0.0670157	0.0813028	0.0617346	0.0223068	0.0284606	0.0416972	0.0593408	0.0147481	0.0571543	0.022444	0.0301116	0.0680676	0.0417276	0.100675	0.0649861	0.0297914	0.0479749	0.00657869	0.0168964	0.00782271	0.0307238	0.0302541	0.0466681	0.0321317	0.0807792	0.0808204	0.0525158	0.0037863	0.04618	0.000399024	0.0178098	0.0441694	0.0438285	0.0239891	0.0428139	0.0402366	0.0511309	0.0892255	0.090876	0.0833944	0.0846551	0.0678599	0.00588796	0.0230761	0.0600267	0.0676395	0.00234088
77	ET13211	0.0914905	0.0771438	0.0158681	0.020064	0.0190742	0.0435179	0.0433733	0.0790159	0.00716773	0.00432364	0.0224663	0.0199374	0.0716092	0.0325917	0.00961876	0.0379541	0.042875	0.0930547	0.0949522	0.0696443	0.0231691	0.0822073	0.061246	0.0188981	0.0595118	0.0431268	0.0534803	0.0385948	0.00651506	0.0565534	0.0250375	0.00902684	0.0482353	0.0421337	0.0380559	0.0317812	0.00705542	0.0304054	0.0515376	0.0573407	0.0616918	0.113048	0.0621106	0.0475398	0.00672165	0.0342511	0.0468023	0.00723108
78	ET13212	0.083456	0.0724286	0.0488058	0.0619225	0.00260191	0.0836282	0.0350722	0.00281061	0.00185166	0.0388358	0.0314015	0.0569776	0.0840663	0.0427203	0.0976045	0.0328517	0.0154144	0.00389793	0.104099	0.0273932	0.0367598	0.0499685	0.0403121	0.0676646	0.0476515	0.0551798	0.0978884	0.0246805	0.0079491	0.0419336	0.0233626	0.0103848	0.0490404	0.0770605	0.0533816	0.0533103	0.00658008	0.0807033	0.065024	0.0738685	0.0716971	0.0781111	0.0964491	0.0644199	0.0243181	0.0689174	0.0804533	0.0305747
79	ET13213	0.105283	0.0685301	0.0710167	0.0585603	0.0422684	0.0301702	0.0269551	0.0357775	0.053279	0.0352378	0.0292117	0.0636977	0.0833844	0.0638546	0.0943164	0.013501	0.0169072	0.0530799	0.0268964	0.00887966	0.0363285	0.0922452	0.0928032	0.090736	0.0859044	0.0815946	0.0547273	0.0851326	0.0167559	0.015958	0.035454	0.00476633	0.0184873	0.0328377	0.0301171	0.0814946	0.0325746	0.0933677	0.0680004	0.0690782	0.073908	0.111117	0.075026	0.00211755	0.0342015	0.0834852	0.0886501	0.00727595
80	ET13214	0.0905655	0.0259776	0.0776277	0.0617021	0.0161508	0.0716385	0.030232	0.0567788	0.00889743	0.000303632	0.0455247	0.00676926	0.0493821	0.0567665	0.0408751	0.00418729	0.0343338	0.0154028	0.059597	0.0626331	0.0280353	0.0232246	0.0387139	0.0493734	0.0375438	0.0291976	0.000334936	0.0775322	0.0646222	0.032754	0.0140374	0.0712186	0.0341119	0.0891424	0.051472	0.00883123	0.0531468	0.0616587	0.0572139	0.0587208	0.0600171	0.0682163	0.0875897	0.0134396	0.00303742	0.059439	0.0609287	0.0225566
81	ET13215	0.0738747	0.0416781	0.0513237	0.0191639	0.0504873	0.0460207	0.0242716	0.0150511	0.0219938	0.0139577	0.0291346	0.0214162	0.0469943	7.06496e-05	0.0801108	0.0128039	0.0212915	0.0988772	0.0536601	0.0209053	0.000863442	0.0416558	0.0396572	0.0721386	0.0553951	0.0629128	0.061649	0.0756005	0.0252205	0.0378749	0.0197343	0.0301128	0.151604	0.0767518	0.0500048	0.0577961	0.00527803	0.0742532	0.056632	0.0635068	0.0503742	0.0588259	0.0305779	0.023033	0.0034546	0.0598921	0.048242	0.0211509
82	ET13216	0.053067	0.0353472	0.0436306	0.022167	0.0191563	0.0441579	0.0206605	0.0202466	0.018508	0.0270759	0.00446028	0.0270917	0.0499653	0.0144186	0.0378897	0.0535431	0.0434306	0.0385197	0.0859355	0.0110534	0.0104081	0.0215633	0.0176587	0.0448888	0.0185378	0.0242492	0.0461953	0.0234901	0.0131644	0.0210994	0.00238755	0.00315392	0.0312131	0.017688	0.00773254	0.00132433	0.0376391	0.0550372	0.0614412	0.074343	0.0674935	0.0481615	0.00288916	0.0852079	0.0396232	0.062254	0.0571191	0.0494378
83	ET13217	0.0805685	0.0634858	0.0175136	0.0476465	0.0367791	0.0329099	0.040846	0.0124236	0.0187754	0.000565405	0.0211664	0.0353628	0.073978	0.0692158	0.066562	0.027794	0.00207923	0.0907339	0.0379565	0.0317497	0.0212997	0.0518722	0.0502168	0.0673951	0.0415627	0.0651262	0.0662876	0.0597805	0.0425247	0.0127445	0.00647556	0.0233754	0.0299457	0.0620575	0.0666207	0.0294636	0.000819868	0.0720226	0.0718937	0.0800128	0.0817632	0.0862218	0.0830203	0.0764794	0.0110764	0.0756113	0.0847053	0.0331017
84	ET13218	0.0985606	0.0547018	0.0801668	0.0536887	0.0035323	0.046592	0.0331007	0.0156291	0.0087955	0.0198656	0.042312	0.0346683	0.0201265	0.045022	0.0341546	0.0242852	0.0113697	0.0207998	0.0337583	0.103784	0.0374756	0.0107336	0.0185399	0.0623034	0.0380175	0.0586253	0.0518038	0.0380668	0.0177358	0.0207062	0.00260256	0.0418993	0.0711753	0.0173562	0.00843589	0.0597537	0.00199954	0.0708965	0.0780445	0.0828477	0.0767234	0.0452911	0.0422388	0.00395152	0.0124797	0.064621	0.0755421	0.0121567
85	ET13219	0.0768428	0.0500759	0.0399446	0.0449382	0.0396657	0.0503436	0.0290336	0.0544336	0.00104684	0.037868	0.0583565	0.0209201	0.0554103	0.010893	0.0591048	0.0254437	0.0584032	0.0584682	0.00571034	0.0205499	0.0351661	0.0452474	0.0496767	0.0528145	0.0519949	0.0747945	0.0448154	0.0869697	0.013155	0.0212644	0.0195174	0.0651702	0.00213886	0.000768672	0.0295832	0.0425045	0.0689146	0.0625724	0.0493245	0.0483825	0.0409362	0.0737923	0.0414217	0.000181858	0.00678988	0.0629405	0.0775012	0.0174341
86	ET13220	0.0948374	0.0783689	0.0364411	0.0404241	0.0482692	0.0260511	0.0280237	0.0323243	0.00279057	0.0655013	0.051029	0.0436875	0.0748198	0.0548612	0.0713578	0.0320215	0.0102844	0.0664501	0.00730735	0.0279041	0.0726075	0.029729	0.0404963	0.00880269	0.0336263	0.0483424	0.0602834	0.0741276	0.014346	0.0275063	0.0290815	0.0246335	0.0615665	0.0372148	0.0366899	0.0284531	0.000900043	0.0211946	0.0730035	0.0821018	0.0679712	0.100996	0.0565623	0.0421453	0.0455695	0.061895	0.0641921	0.0428997
87	ET13221	0.0867043	0.0660712	0.0673066	0.0299282	0.0388104	0.0143854	0.0271623	0.014928	0.0332412	0.0291042	0.0476562	0.0521558	0.0672558	0.0517448	0.0812384	0.0268583	0.0132173	0.0111582	0.0292312	0.016375	0.0151072	0.0400456	0.0385632	0.0469397	0.0604779	0.0476944	0.0739692	0.0499729	0.0162156	0.00288406	0.0333654	0.0347488	0.0754543	0.0455647	0.0119487	0.050521	0.0437381	0.0587831	0.0513066	0.0595312	0.0479809	0.0775798	0.0397786	0.0486537	0.0236955	0.0649892	0.0668134	0.00259824
88	ET13222	0.0288605	0.00673636	0.0178893	0.0459216	0.00748404	0.0212474	0.00527254	0.005101	0.106302	0.0283315	0.0291312	0.0302966	0.0162139	0.0150529	0.0573076	0.0673096	0.00106126	0.0151678	0.0597791	0.0201636	0.0201042	0.0163237	0.00239007	0.0441284	0.00327123	0.0866617	0.00350424	0.0224987	0.0131562	0.00125108	0.0161488	0.0365734	0.0366742	0.0603116	0.00522499	0.0167407	0.0259144	0.0286895	0.0109483	0.00978051	0.0102765	0.0104367	0.0148151	0.0333383	0.0273015	0.0295611	0.043733	0.000867733
89	ET13223	0.0208891	0.030179	0.0285249	0.0414145	0.10268	0.0561733	0.0396397	0.0257691	0.0800225	0.0349646	0.0533166	0.0541726	0.0777729	0.0674242	0.03189	0.0349572	0.162416	0.115956	0.0215466	0.0685744	0.0725092	0.00710482	0.000859938	0.0229192	0.01143	0.0365601	0.0264222	0.01149	0.0625219	0.033433	0.074032	0.0268738	0.0389631	0.00131972	0.0450533	0.013709	0.0229588	0.0131172	0.00572732	0.0117095	0.00799825	0.00589759	0.0239068	0.0689375	0.0448433	0.00258623	0.00314625	0.021466
90	ET13224	0.0561442	0.0835335	0.0392776	0.0715398	0.0704812	0.0424155	0.0400309	0.0148537	0.0383706	0.0591998	0.0170205	0.0593065	0.0547367	0.0868471	0.10606	0.00166035	0.059492	0.0498802	0.0236859	0.0475429	0.0581337	0.0231697	0.0350626	0.0690813	0.0323177	0.147945	0.05028	0.0876078	0.0232367	0.0456308	0.0556373	0.043452	0.0236588	0.0985991	0.0279941	0.0604287	0.00119868	0.0765064	0.0673634	0.0660778	0.0572252	0.0702745	0.0510396	0.0477156	0.058267	0.0585206	0.083726	0.0319029
91	ET13225	0.0221888	0.0379882	0.0360296	0.010609	0.0349335	0.0105523	0.0416602	0.00687056	0.00751328	0.0572498	0.0456117	0.041218	0.00777238	0.0626553	0.0041224	0.0225404	0.0876481	0.060865	0.0590203	0.107414	0.0339306	0.0163183	0.0145854	0.00113772	0.0117327	0.0254044	0.00743355	0.00759863	0.0378923	0.00786298	0.0420532	0.00283047	0.0168924	0.00228798	0.0851756	0.0354253	0.0446435	0.00822404	0.00400066	0.00759187	0.0324775	0.00987647	0.0157382	0.0843421	0.0438365	0.0214671	0.00568524	0.0140236
92	ET13226	0.0332277	0.0636713	0.052	0.0664473	0.00653644	0.000386407	0.00733438	0.0228605	0.00728117	0.00630984	0.0362042	0.0270531	0.0188529	0.0637403	0.0335625	0.00546953	0.0360472	0.0103319	0.0167702	0.0588918	0.0221086	0.0339721	0.0259003	0.0611842	0.00503221	0.104662	0.0295731	0.177591	0.0389813	0.10385	0.0152486	0.0451986	0.0127066	0.0165143	0.0336336	0.0585123	0.0125416	0.065867	0.0263875	0.0240994	0.0263973	0.0722371	0.0642963	0.00372512	0.0192078	0.0363595	0.0457165	0.015237
93	ET13227	0.0482647	0.0586271	0.0179048	0.0497212	0.0436216	0.0127099	0.0112752	0.0391774	0.00827185	0.0336327	0.0169894	0.00972156	0.0215313	0.082963	0.0427091	0.0106503	0.0606726	0.0284667	0.0132266	0.00969143	0.0558579	0.0272519	0.0436104	0.0522774	0.0227354	0.0727583	0.0128003	0.0508775	0.0526214	0.0427809	0.0714335	0.0172189	0.0215842	0.00116468	0.0160879	0.0427608	0.00528088	0.0625351	0.0632501	0.0702235	0.0507315	0.0373542	0.0393221	0.0465519	0.0479482	0.0208932	0.0318915	0.0783394
94	ET13228	0.0378401	0.0541704	0.0169157	0.0438787	0.0426395	0.0246197	0.0133898	0.041818	0.0176381	0.0327965	0.023631	0.0106297	0.0177573	0.0833029	0.0430096	0.0149702	0.0392393	0.0332743	0.0148746	0.0514608	0.0591871	0.0198079	0.0370778	0.0561473	0.0214185	0.0749509	0.0157484	0.0454897	0.0547773	0.0331213	0.0697682	0.0258236	0.0237836	0.0265396	0.0234207	0.0423775	0.0153533	0.0646573	0.0592379	0.0654286	0.0478102	0.051361	0.0423825	0.0413564	0.0487804	0.0229753	0.0328256	0.0852347
95	ET13229	0.0375351	0.0532327	0.0214743	0.0481201	0.0406449	0.014279	0.0123651	0.0321335	0.0183655	0.0346815	0.0162371	0.0102014	0.0144817	0.0800701	0.0445417	0.0168165	0.0374454	0.0240092	0.0159625	0.0490917	0.0568315	0.0216928	0.0420309	0.0445961	0.0224122	0.0709866	0.00853585	0.0502247	0.0439378	0.0479524	0.0661099	0.0329667	0.0224432	0.00864605	0.0202102	0.0466685	0.0242226	0.055289	0.0575924	0.0644736	0.0462197	0.0444099	0.037446	0.0429415	0.0460278	0.0186907	0.027598	0.0777515
96	ET13230	0.133707	0.117816	0.103119	0.070871	0.0984845	0.0213368	0.0655607	0.016294	0.00829426	0.0753762	0.0116902	0.0889699	0.127346	0.113166	0.148491	0.0416389	0.0625002	0.0549571	0.0223883	0.0651507	0.0935645	0.0970393	0.0998608	0.1189	0.105224	0.112231	0.123825	0.120621	0.00476232	0.0602351	0.0793332	0.00495671	0.00448289	0.0405111	0.00412825	0.120185	0.0417843	0.13024	0.115845	0.122396	0.122512	0.133219	0.111238	0.0556871	0.0714938	0.113676	0.127707	0.0444824
97	ET13231	0.131764	0.112953	0.0997223	0.0658071	0.0989787	0.0222887	0.0633731	0.0157439	0.00681062	0.0740775	0.011439	0.0830949	0.122618	0.109095	0.142641	0.0415336	0.0638962	0.0544955	0.022667	0.0645393	0.0925074	0.0954577	0.0980571	0.116644	0.100514	0.105958	0.119489	0.117234	0.00689038	0.0579338	0.0808303	0.00457396	0.00348812	0.0366297	0.00434297	0.117187	0.04026	0.127739	0.110862	0.115838	0.116938	0.127438	0.107827	0.0539693	0.0722692	0.109055	0.12474	0.0461031
98	ET13232	0.0107287	0.0197335	0.0436731	0.0123829	0.0279493	0.036883	0.00355272	0.0420562	0.0194607	0.069389	0.025438	0.0285205	0.0356542	0.0164088	0.0242911	0.0239352	0.033091	0.00447496	0.0241325	0.038077	0.0245819	0.00471803	0.00233676	0.021749	0.0173984	0.0138515	0.00117764	0.0361078	0.0586354	0.0269741	0.0487443	0.00858444	0.0951492	0.0148255	0.0539799	0.0852106	0.041169	0.0173823	0.0229552	0.0420627	0.0155906	0.00708259	0.0140918	0.051221	0.012643	0.0241614	0.0257554	0.00704578
99	ET13233	0.00867163	0.0192614	0.042035	0.00642989	0.0263127	0.0384182	0.00135216	0.0437014	0.0188308	0.0699387	0.0276234	0.0247043	0.0333066	0.015522	0.0255256	0.0279325	0.0348787	0.00712136	0.0231835	0.0366651	0.0147634	0.00578987	0.000902413	0.0186892	0.0224194	0.0114186	0.000837441	0.0342717	0.0608361	0.0263711	0.0456576	0.00679346	0.0908968	0.0141086	0.0495126	0.0963617	0.0362157	0.0166556	0.0265576	0.0468787	0.0210488	0.00676642	0.010266	0.0701933	0.00993581	0.0257802	0.0273246	0.00323323
100	ET13234	0.0672348	0.0558188	0.0616259	0.0136096	0.0273574	0.0530752	0.0457716	0.00319751	0.0549564	0.0392036	0.0268978	0.0609802	0.033497	0.0499914	0.0570683	0.0286301	0.0116873	0.0601097	0.00875788	0.0174159	0.0610646	0.0596448	0.08558	0.0718145	0.0818269	0.088373	0.0735067	0.0618658	0.000569639	0.0452893	0.00874408	0.0786967	0.00414942	0.0488446	0.0244129	0.0401952	0.0458726	0.0766562	0.0615823	0.0575223	0.0616176	0.105464	0.0591664	0.00252011	0.0178081	0.0861499	0.0770803	0.0178032
101	ET13235	0.0639688	0.0561426	0.0644299	0.0158883	0.0304178	0.0481974	0.0468634	0.00284592	0.0468683	0.0432994	0.0302103	0.0643116	0.0303005	0.0488179	0.0520752	0.0345869	0.00524387	0.0683847	0.0171979	0.0235029	0.0572803	0.0603416	0.0879009	0.0734852	0.0831116	0.0818575	0.0696136	0.0603561	0.00734805	0.0461716	0.00891735	0.0685139	0.00728309	0.0475659	0.0295392	0.0469321	0.0387693	0.0797207	0.051431	0.0473586	0.047938	0.0996517	0.0569595	0.00258735	0.022409	0.0852274	0.0917189	0.0271221
102	ET13236	0.0529272	0.0605517	0.0688834	0.017108	0.0303998	0.0449281	0.0440026	0.00292582	0.0409838	0.0506801	0.0339285	0.0606816	0.032143	0.0429724	0.0541239	0.0347116	0.0071332	0.0734569	0.00387403	0.00756441	0.0585413	0.0638678	0.0916958	0.0653284	0.089313	0.0858137	0.0711572	0.0670734	0.00253508	0.0436189	0.0104317	0.0740792	0.00594636	0.0495114	0.023448	0.0464108	0.0376772	0.0720343	0.0505923	0.0459375	0.0480998	0.0982068	0.0548306	0.0091736	0.0146887	0.0845441	0.0878286	0.0132944
103	ET13237	0.0475127	0.0509677	0.0568848	0.00801588	0.0259147	0.0364007	0.0398815	0.00552984	0.0385028	0.0343948	0.0274409	0.0531441	0.0278557	0.039645	0.0486725	0.0234134	0.0120667	0.0768532	0.00401723	0.00488164	0.0425689	0.0620836	0.0873576	0.0636944	0.0834725	0.0750739	0.0644536	0.0595334	0.00777264	0.0413893	0.00668918	0.0613324	0.0109238	0.0530628	0.0365117	0.0470201	0.0363339	0.0683936	0.0565469	0.0580794	0.0566224	0.0944183	0.0458838	0.00455092	0.0108433	0.0800325	0.0776582	0.0104076
104	ET13238	0.0599343	0.0606214	0.0694269	0.0157786	0.0307576	0.0474037	0.0457247	0.00216185	0.0400943	0.0489382	0.0377431	0.0606464	0.0323517	0.0462626	0.05475	0.0330544	0.000305065	0.0683967	0.0161986	0.0175947	0.0568974	0.0651508	0.0926209	0.0675827	0.0904582	0.0852394	0.0676377	0.0664402	0.0018525	0.0412765	0.0112185	0.0683574	0.000840478	0.0467826	0.0300302	0.0458416	0.0358153	0.0742404	0.0484485	0.0459843	0.048274	0.100099	0.0543216	0.00835209	0.0207898	0.0827026	0.0891122	0.0237187
105	ET13239	0.00141878	0.0248875	0.0500399	0.000968025	0.0302793	0.0288176	0.00730355	0.0465123	0.00622378	0.0652508	0.0254638	0.0237644	0.0335702	0.0200893	0.0232594	0.0301992	0.0331019	0.00624847	0.0159442	0.041641	0.0244876	0.0115913	0.00628205	0.0249358	0.031128	0.0156773	0.00516279	0.033606	0.061707	0.0295333	0.0529265	0.0174699	0.101924	0.00889981	0.0636048	0.0871161	0.0330421	0.0209794	0.030657	0.0499038	0.0243818	0.0207453	0.000587376	0.0898202	0.00473276	0.0131295	0.0242244	0.00661121
106	ET13240	0.0307864	0.0195543	0.0496383	0.0394876	0.000629988	0.0279785	0.037661	0.00609095	0.0214307	0.0446568	0.0143472	0.0470127	0.0665368	0.0281928	0.0513005	0.00796374	0.0301026	0.0148465	0.00985686	0.02916	0.0122505	0.0368717	0.0379717	0.0118469	0.0453367	0.0151269	0.031647	0.0462405	0.0424863	0.0414962	0.0254276	0.0134608	0.0801016	0.0492617	0.0338076	0.082869	0.0179537	0.0166658	0.0168565	0.00193355	0.0113784	0.0319129	0.0384099	0.0561882	0.00635315	0.036692	0.0507836	0.0167274
107	ET13241	0.146648	0.123889	0.114118	0.106509	0.111155	0.00783145	0.0700071	0.0101206	0.0157843	0.093269	0.0224676	0.094445	0.137958	0.121274	0.152027	0.0626369	0.0741319	0.0704378	0.0399531	0.0650704	0.103861	0.0974894	0.099791	0.134218	0.104832	0.126281	0.13104	0.134819	0.00874266	0.0645905	0.0911237	0.0239691	0.00297991	0.0458207	0.0124901	0.133963	0.0329567	0.146639	0.127422	0.132396	0.121621	0.140556	0.136658	0.0503862	0.0838267	0.123322	0.143101	0.0560376
108	ET13242	0.0575703	0.0777627	0.0704165	0.0859266	0.0045765	0.0120685	0.0488518	0.0352228	0.0292477	0.0294985	0.000227952	0.0799928	0.0910485	0.0747504	0.0732781	0.0292175	0.0251441	0.0243356	0.0221163	0.0158852	0.0449129	0.0371285	0.0476204	0.0488217	0.0586968	0.045335	0.0548558	0.0457609	0.0294163	0.0525711	0.0204139	0.0256878	0.0577269	0.110134	0.0136454	0.0703034	0.0177169	0.0477944	0.0666842	0.0747393	0.0793994	0.0545078	0.083656	0.00466491	0.019853	0.0634477	0.0701127	0.0115251
109	ET13243	0.0581805	0.0887496	0.0764678	0.0913453	0.00198037	0.0047364	0.045832	0.0461772	0.0310132	0.0254646	0.00157733	0.0811184	0.0914506	0.079862	0.0762072	0.030379	0.00997343	0.0342957	0.0267926	0.0160504	0.0393511	0.0418617	0.0528918	0.0574684	0.0641223	0.0544379	0.0548298	0.0543352	0.0320303	0.0615289	0.0146318	0.0313468	0.068557	0.113524	0.0121606	0.070612	0.0209619	0.0596331	0.0729861	0.0796312	0.0846508	0.0598098	0.0851425	0.00183982	0.0320094	0.0630783	0.0763199	0.00314811
110	ET13244	0.0544132	0.0825568	0.0792483	0.0891277	0.000638847	0.00473116	0.0434289	0.0466793	0.0329605	0.0320922	0.00160596	0.0824022	0.0967567	0.0813585	0.0780262	0.0249408	0.0172215	0.032026	0.0244236	0.0216637	0.0371077	0.0392062	0.0534771	0.0566784	0.0674103	0.0541094	0.04739	0.050273	0.0284548	0.0584339	0.00805618	0.0365551	0.0612581	0.114328	0.014809	0.0709557	0.0195848	0.0554828	0.0726692	0.0806557	0.0829431	0.0572051	0.0873662	0.00576456	0.0312627	0.0604942	0.0759012	0.000237576
111	ET13245	0.0898795	0.0749138	0.0740512	0.0770966	0.0374336	0.0265672	0.0614545	0.0380294	0.0519441	0.0291992	0.0115852	0.0863033	0.103027	0.120096	0.0944852	0.0331269	0.00318014	0.00393155	0.0307535	0.0142706	0.0073249	0.0659268	0.0731264	0.0637873	0.0757047	0.0633839	0.0676072	0.0593307	0.0383358	0.0544849	0.0223656	0.0109588	0.0455808	0.10862	0.00211563	0.0759585	0.00995003	0.0739502	0.0945802	0.0899571	0.0906394	0.0898217	0.102613	0.00970634	0.0194476	0.0730584	0.0869649	0.0115119
112	ET13246	0.0860102	0.0639134	0.0790979	0.106911	0.0811195	0.0271545	0.081721	0.109508	0.0524068	0.0841337	0.0687548	0.0652024	0.101432	0.114286	0.0522289	0.0502778	0.047095	0.0571831	0.0897816	0.0247297	0.00780605	0.0451754	0.0530255	0.0984256	0.0656787	0.0753331	0.086146	0.0585192	0.0242955	0.0981717	0.0810847	0.0602805	0.118745	0.0156939	0.0805753	0.0450123	0.055354	0.0975058	0.103788	0.105408	0.107005	0.0897336	0.0766633	0.0153244	0.0697187	0.0828034	0.0806344	0.0531141
113	ET13247	0.152512	0.137437	0.161919	0.146417	0.153863	0.0852484	0.0790716	0.0598939	0.107946	0.103087	0.0852744	0.131309	0.15824	0.138214	0.166032	0.0222124	0.11749	0.0472558	0.062971	0.0154087	0.103847	0.120592	0.126341	0.153708	0.14431	0.141472	0.145192	0.13468	0.0139618	0.137921	0.133173	0.0956455	0.0814905	0.15565	0.0943065	0.17543	0.115724	0.142293	0.162768	0.164642	0.155681	0.158858	0.15117	0.126468	0.14328	0.132686	0.141715	0.116674
114	ET13248	0.169481	0.13946	0.130078	0.160696	0.158971	0.0596992	0.0804544	0.062563	0.111168	0.0833026	0.0545276	0.10883	0.156219	0.13899	0.15054	0.0127228	0.0935183	0.00280732	0.040735	0.0123627	0.0683284	0.121655	0.12898	0.16245	0.12274	0.162497	0.14727	0.140669	0.0272187	0.147862	0.140781	0.0904453	0.0787061	0.139005	0.0681701	0.144073	0.0856617	0.151135	0.153862	0.159028	0.140561	0.168918	0.159324	0.0944297	0.125528	0.14266	0.147558	0.105658
115	ET13249	0.158168	0.12959	0.123223	0.154977	0.158473	0.0495246	0.0739144	0.0676557	0.106308	0.068139	0.0531851	0.0989465	0.152278	0.131584	0.134559	0.00387869	0.0796683	0.00789836	0.0440437	0.0211789	0.0551667	0.121097	0.126762	0.151951	0.11908	0.155794	0.155263	0.138226	0.0172742	0.144513	0.142508	0.0929596	0.0967876	0.136937	0.0626273	0.144286	0.0721757	0.142773	0.154659	0.158438	0.142349	0.159875	0.1504	0.0868893	0.120906	0.131644	0.137087	0.103153
116	ET13250	0.139945	0.0914056	0.109265	0.125714	0.119681	0.0616236	0.0581393	0.0466369	0.0890106	0.0674217	0.0686086	0.0957999	0.131778	0.107904	0.119869	0.0220611	0.0989153	0.040933	0.0461282	0.00289855	0.0810836	0.0960215	0.0999674	0.118747	0.10464	0.119112	0.118401	0.117125	0.00286005	0.123852	0.106999	0.0705249	0.0774832	0.0844906	0.0757503	0.135024	0.0886082	0.111916	0.130859	0.129145	0.117108	0.135885	0.121796	0.099385	0.120315	0.107695	0.112043	0.108212
117	ET13251	0.154998	0.122317	0.148875	0.146546	0.151403	0.0579904	0.0843259	0.0509222	0.121691	0.110544	0.0564411	0.115821	0.150493	0.15069	0.160758	0.0567791	0.114649	0.0516496	0.0919334	0.0252438	0.0754744	0.108683	0.113406	0.163147	0.139584	0.146147	0.139675	0.144751	0.015371	0.144979	0.133294	0.0991043	0.0993199	0.0915041	0.107238	0.164955	0.110049	0.155377	0.149103	0.152899	0.140119	0.152254	0.149713	0.102217	0.144169	0.152272	0.160974	0.114977
118	ET13252	0.157885	0.131661	0.160212	0.155977	0.151091	0.0615729	0.0869701	0.0700607	0.15487	0.106202	0.106259	0.140315	0.161401	0.144489	0.168045	0.0507485	0.125461	0.0700063	0.08934	0.035428	0.105459	0.114838	0.118644	0.156149	0.152021	0.14545	0.148455	0.136639	0.0254801	0.144965	0.138964	0.112705	0.0992678	0.0823401	0.125428	0.17635	0.112896	0.148134	0.159771	0.166084	0.151399	0.152189	0.14986	0.119969	0.161959	0.149062	0.142324	0.133979
119	ET13253	0.152783	0.113417	0.12176	0.155564	0.158765	0.0311533	0.0852319	0.080169	0.154163	0.0711594	0.0765367	0.107144	0.149841	0.134304	0.14329	0.0179541	0.0929766	0.0503314	0.0618179	0.039863	0.0665108	0.107794	0.113736	0.160379	0.119768	0.155472	0.130844	0.135963	0.0215163	0.141834	0.152434	0.111732	0.108437	0.0951152	0.0989456	0.127858	0.0886487	0.151661	0.156882	0.161923	0.148354	0.14477	0.155306	0.0876345	0.132891	0.145577	0.146912	0.113502
120	ET13254	0.161914	0.124452	0.139303	0.157091	0.164294	0.0550259	0.0851647	0.0803065	0.164048	0.086109	0.0939291	0.127459	0.163104	0.14808	0.167783	0.0348626	0.112669	0.0577882	0.0823649	0.0298273	0.0824344	0.123893	0.128104	0.160128	0.146258	0.164766	0.152733	0.139596	0.0261298	0.142382	0.153589	0.102637	0.100625	0.0975028	0.113939	0.163586	0.104196	0.152356	0.159815	0.16289	0.152212	0.150988	0.162319	0.0982111	0.150538	0.154082	0.151626	0.127471
121	ET13255	0.150339	0.113857	0.115424	0.131343	0.16143	0.0350103	0.0745357	0.0593156	0.121949	0.0862853	0.041177	0.0935738	0.132146	0.117331	0.125176	0.0320101	0.0695727	0.0360555	0.0724275	0.0181518	0.0703922	0.103826	0.110042	0.138263	0.103803	0.134422	0.142429	0.109015	0.0225009	0.122661	0.151077	0.113545	0.120058	0.146562	0.0738811	0.128226	0.0658072	0.133478	0.144632	0.14829	0.13313	0.126823	0.125426	0.0835263	0.126786	0.131401	0.121619	0.116083
122	ET13256	0.158331	0.128501	0.157213	0.163512	0.159053	0.0677791	0.0847029	0.0708629	0.140094	0.108481	0.093604	0.144617	0.154455	0.13817	0.159528	0.0517728	0.115477	0.0531217	0.0979112	0.030788	0.102994	0.110792	0.112912	0.158797	0.140048	0.151638	0.152528	0.143017	0.020843	0.138488	0.155958	0.117431	0.0920627	0.112759	0.113405	0.170234	0.105638	0.144318	0.169481	0.173519	0.158383	0.158247	0.156113	0.125236	0.159322	0.156138	0.14661	0.140816
123	ET13257	0.18361	0.181345	0.137098	0.121104	0.00834662	0.00469699	0.0270319	0.0238535	0.0594802	0.0113493	0.0873739	0.0519718	0.0807554	0.0948899	0.0621958	0.0247392	0.0670873	0.014168	0.0196356	0.0772906	0.0256838	0.0967406	0.113829	0.0897277	0.110903	0.173796	0.183021	0.250558	0.0117024	0.00519822	0.00134305	0.0115244	0.0374897	0.0508858	0.0218642	0.145283	0.0244784	0.0770018	0.0744732	0.115434	0.106083	0.208941	0.107484	0.000579737	0.0266482	0.0863859	0.134491	0.000461352
124	ET13258	0.0424577	0.0372637	0.0409168	0.0478447	0.0670186	0.0891938	0.0397938	0.140141	0.0382847	0.0209136	0.0781446	0.00733181	0.0303044	0.0144408	0.0473682	0.0401542	0.0788123	0.0335336	0.065556	0.019591	0.08638	0.0579735	0.0320305	0.0174774	0.0644293	0.025109	0.0360756	0.00365054	0.0393916	0.0699593	0.0574666	0.830648	0.0243729	0.0126961	0.0459651	0.0238024	0.048843	0.00760326	0.0356822	0.0355695	0.0315794	0.00039044	0.0132941	0.00282278	0.118358	0.0547854	0.0640838	0.171289
125	ET13259	0.0317506	0.0234042	0.0320848	0.0493523	0.0255764	0.0227239	0.0458494	0.101248	0.022926	0.00298974	0.0238749	0.0027834	0.0159922	0.0133257	0.0271037	0.0445386	0.0643555	0.0162151	0.0532413	0.0410643	0.0554538	0.0568006	0.0375178	0.0293794	0.0465295	0.0102218	0.0431453	0.0180156	0.030153	0.0551277	0.0270953	0.519227	0.018353	0.0292019	0.0438484	0.0397291	0.00570334	0.0205574	0.0405652	0.0414756	0.040123	0.0141318	0.0290296	0.00904377	0.0554023	0.0473526	0.0431517	0.0643654
126	ET13260	0.134411	0.139733	0.133377	0.153714	0.0808771	0.0630596	0.0491572	0.0915997	0.141969	0.0332614	0.0717596	0.0796663	0.109918	0.128391	0.10445	0.024884	0.0979278	0.020242	0.0775665	0.0167215	0.0552484	0.0884717	0.123656	0.145465	0.11243	0.180377	0.119185	0.134146	0.0234476	0.147763	0.0980872	0.0479768	0.102147	0.124739	0.0454788	0.114437	0.0439132	0.135226	0.131381	0.132143	0.12841	0.16431	0.134016	0.00416559	0.0890009	0.136308	0.134793	0.0468722
127	ET13261	0.0967501	0.0970556	0.0489317	0.0778941	0.06464	0.00408034	0.0468253	0.0424287	0.0300446	0.0280426	0.0488517	0.0155953	0.0812515	0.102266	0.0295798	0.152518	0.0277305	0.099383	0.0465428	0.0712052	0.0107531	0.0555875	0.0635932	0.0950766	0.0353894	0.0498797	0.0898875	0.0945164	0.160532	0.031143	0.0553294	0.0282788	0.0270038	0.444148	0.0261704	0.0724573	0.10842	0.0955904	0.113673	0.0933706	0.109926	0.0679346	0.080119	0.0238043	0.0301957	0.0750248	0.0774234	0.0186135
128	ET13262	0.149148	0.166225	0.14986	0.158991	0.0983585	0.0551219	0.105501	0.118447	0.117121	0.050372	0.0583812	0.103921	0.172854	0.164071	0.134363	0.0010734	0.0673596	0.0324999	0.026407	0.0743816	0.0211044	0.154683	0.154835	0.16208	0.139288	0.140463	0.180544	0.122734	0.114788	0.156935	0.0826243	0.0372057	0.0205724	0.164914	0.0766875	0.119764	0.080609	0.151821	0.169843	0.177497	0.178721	0.153407	0.153988	0.0193454	0.0886286	0.152322	0.148793	0.0684045
129	ET13263	0.157778	0.167264	0.146526	0.169113	0.0840466	0.0243289	0.105638	0.0964875	0.0910831	0.0822414	0.0834832	0.104173	0.150631	0.151191	0.118717	0.0610944	0.0930435	0.0442435	0.0233902	0.0393915	0.0163016	0.141772	0.158138	0.14511	0.148784	0.170206	0.167045	0.121155	0.0711692	0.157716	0.0843858	0.0566874	0.0700954	0.174866	0.00215048	0.143642	0.0610187	0.139241	0.162172	0.168154	0.165013	0.173581	0.149872	0.0464934	0.0802997	0.138643	0.140192	0.0199124
130	ET13264	0.169681	0.153546	0.138469	0.171782	0.089346	0.0727	0.0824465	0.0817803	0.132964	0.0911549	0.0758713	0.124712	0.14924	0.146436	0.130682	0.107709	0.104454	0.0917733	0.0858846	0.116604	0.148062	0.135565	0.143684	0.171563	0.145248	0.169691	0.165528	0.145191	0.0140926	0.15633	0.0882344	0.0910801	0.0621854	0.0747088	0.106481	0.142012	0.135651	0.163909	0.146152	0.149114	0.141662	0.146775	0.173326	0.141177	0.154245	0.152491	0.163006	0.131567
131	ET13265	0.162889	0.174552	0.179432	0.177226	0.102103	0.0803987	0.0827692	0.0750984	0.137022	0.0977293	0.0892591	0.12216	0.134936	0.153233	0.135941	0.074841	0.126559	0.0852059	0.0989638	0.0736621	0.133325	0.123821	0.130473	0.157127	0.160871	0.147245	0.177047	0.140532	0.0138351	0.167842	0.114855	0.0810764	0.0645365	0.107063	0.0887076	0.153601	0.116914	0.150625	0.169443	0.174643	0.173987	0.150721	0.158856	0.148803	0.154728	0.169278	0.154718	0.13347
132	ET13266	0.184157	0.160164	0.140716	0.183179	0.112202	0.0753905	0.0825893	0.113395	0.135244	0.0628529	0.0954671	0.110181	0.183902	0.152692	0.130251	0.0676774	0.11075	0.0842799	0.0823688	0.100838	0.0441546	0.184028	0.183116	0.193225	0.167381	0.154508	0.171006	0.154302	0.012535	0.161235	0.114007	0.0548644	0.117447	0.0408757	0.114288	0.144226	0.102923	0.190417	0.176459	0.173006	0.17276	0.152657	0.161795	0.0692233	0.121829	0.182853	0.182357	0.0969986
133	ET13267	0.186913	0.175009	0.152088	0.191745	0.0910692	0.0585362	0.095564	0.110747	0.119578	0.0674896	0.119035	0.113901	0.179136	0.156279	0.108129	0.0797095	0.0857152	0.0821823	0.0959817	0.0964655	0.0454419	0.166512	0.166905	0.189911	0.155421	0.146111	0.178361	0.159157	0.00704125	0.161479	0.0965943	0.0488987	0.117698	0.0066198	0.123349	0.110637	0.0846949	0.182817	0.177481	0.174784	0.173879	0.159178	0.173757	0.0550685	0.120586	0.180381	0.181981	0.100726
134	ET13268	0.188195	0.193465	0.180739	0.199701	0.127985	0.0784338	0.104726	0.119321	0.167515	0.0689333	0.102024	0.130803	0.196383	0.169983	0.17424	0.064352	0.131763	0.094017	0.081643	0.0687966	0.0552023	0.173254	0.19192	0.191946	0.178964	0.212061	0.215892	0.163622	0.019455	0.174249	0.134531	0.0939077	0.020056	0.132857	0.087012	0.176096	0.0857841	0.186986	0.213898	0.209672	0.210525	0.194799	0.181228	0.103546	0.149174	0.199103	0.182047	0.117955
135	ET13269	0.186888	0.190888	0.177907	0.198566	0.123478	0.0764423	0.10706	0.118458	0.16195	0.0738014	0.0931166	0.12599	0.191037	0.163606	0.173997	0.0702073	0.132976	0.0865968	0.0889331	0.0662853	0.0558925	0.172765	0.190986	0.19378	0.173646	0.20882	0.211165	0.161769	0.0160043	0.176351	0.126799	0.0943392	0.035301	0.117968	0.0803554	0.173739	0.0812029	0.189386	0.211128	0.206719	0.205948	0.188798	0.172103	0.0964972	0.143429	0.202052	0.183154	0.107345
136	ET13270	0.190908	0.189226	0.176325	0.199179	0.120305	0.078098	0.107209	0.129332	0.173058	0.0717819	0.105064	0.127647	0.194818	0.167634	0.170603	0.082379	0.140535	0.109715	0.0883019	0.065191	0.0751974	0.171013	0.18885	0.187698	0.172655	0.218835	0.205604	0.158795	0.0208563	0.16869	0.124848	0.0906026	0.0314086	0.127598	0.0859567	0.165023	0.0987841	0.183944	0.203748	0.200946	0.196173	0.188145	0.174103	0.0945677	0.151883	0.200325	0.18264	0.114711
137	ET13271	0.176191	0.196418	0.175066	0.201179	0.115856	0.0741643	0.101296	0.119411	0.156354	0.0748525	0.0988029	0.122325	0.182951	0.163267	0.16959	0.074436	0.124166	0.0854329	0.0937417	0.0683576	0.0587956	0.168549	0.184225	0.19267	0.169495	0.207837	0.210666	0.15849	0.00733176	0.169146	0.126232	0.0905839	0.0314413	0.122828	0.0912863	0.163446	0.0861035	0.187103	0.208822	0.207764	0.200894	0.189069	0.160792	0.103328	0.145218	0.203123	0.184217	0.120769
138	ET13272	0.179212	0.186482	0.170897	0.190356	0.114745	0.0770373	0.101454	0.126939	0.159696	0.0728286	0.0991286	0.125045	0.18499	0.163022	0.166224	0.0871721	0.134208	0.0910214	0.0950853	0.0738256	0.0624393	0.165913	0.181593	0.194421	0.167874	0.207523	0.203068	0.157193	0.0136533	0.162362	0.127572	0.0955448	0.0278044	0.122973	0.0868238	0.157723	0.0873494	0.188628	0.205036	0.203988	0.197378	0.185467	0.168585	0.0988201	0.145943	0.198997	0.178829	0.115831
139	ET13273	0.183843	0.1864	0.168813	0.202224	0.123796	0.079137	0.100093	0.120449	0.154407	0.0705587	0.0986121	0.120176	0.183941	0.161128	0.166942	0.0634566	0.134858	0.0931825	0.0786403	0.066924	0.0543922	0.165359	0.181472	0.18752	0.165289	0.199432	0.213084	0.165318	0.00169153	0.166651	0.133575	0.0953569	0.0250517	0.137157	0.0919043	0.16154	0.0825179	0.177662	0.205622	0.199901	0.196298	0.183813	0.171316	0.0982176	0.155177	0.192459	0.172851	0.12059
140	ET13274	0.181118	0.188342	0.171833	0.208146	0.135323	0.0810477	0.107847	0.118	0.168043	0.0536918	0.0855356	0.129793	0.180707	0.167333	0.176865	0.0311842	0.113461	0.0775896	0.0589031	0.0778724	0.0258556	0.175908	0.191574	0.190361	0.17717	0.201211	0.213067	0.167432	0.000110064	0.173612	0.133328	0.112514	0.00158288	0.173316	0.0691506	0.167574	0.0823871	0.185278	0.211838	0.211153	0.203342	0.180873	0.17403	0.0912772	0.132262	0.191583	0.175758	0.101724
141	ET13275	0.173781	0.192564	0.164677	0.194652	0.138733	0.0686301	0.104875	0.119351	0.175619	0.061129	0.0925609	0.128186	0.177207	0.164069	0.172033	0.0533033	0.114828	0.0909711	0.0807586	0.0665347	0.0433588	0.178679	0.196582	0.190309	0.176938	0.207785	0.203437	0.153254	0.0163936	0.169327	0.13414	0.110406	0.0186998	0.136369	0.070879	0.166961	0.0864358	0.186156	0.205079	0.209333	0.201403	0.186305	0.171944	0.0801186	0.132396	0.197225	0.17806	0.0989514
142	ET13276	0.170743	0.191794	0.168889	0.198877	0.14433	0.0680608	0.109627	0.121665	0.172583	0.0687615	0.0990165	0.136381	0.183477	0.165922	0.177479	0.0598023	0.119214	0.0942192	0.0860334	0.0643148	0.0511619	0.183214	0.199347	0.189971	0.178607	0.208435	0.206311	0.15557	0.023167	0.174179	0.145249	0.116066	0.0308524	0.137959	0.0732049	0.166536	0.0891807	0.183653	0.209583	0.214256	0.202298	0.184455	0.173147	0.0834619	0.136161	0.199617	0.179065	0.092296
143	ET13277	0.13488	0.132743	0.11436	0.163655	0.137053	0.0586573	0.107549	0.0988812	0.0984145	0.0534433	0.0597671	0.0874932	0.140246	0.115148	0.111609	0.0800681	0.0927761	0.0772186	0.037227	0.109697	0.0709961	0.130544	0.135413	0.130293	0.119336	0.156016	0.144261	0.134674	0.0458357	0.179322	0.153849	0.0814891	0.126963	0.0708856	0.0433572	0.113556	0.0979867	0.125043	0.120952	0.123086	0.125709	0.156238	0.146256	0.0748723	0.131201	0.108886	0.111518	0.129572
144	ET13278	0.175216	0.186074	0.181904	0.184571	0.1253	0.060659	0.0958783	0.0904838	0.173375	0.097056	0.0806492	0.123678	0.186701	0.169265	0.168769	0.0793493	0.0746062	0.0748338	0.0864592	0.0385555	0.025675	0.174179	0.188364	0.167209	0.177352	0.189002	0.203119	0.148074	0.00413238	0.186858	0.12543	0.0835145	0.0646389	0.125342	0.0287102	0.126047	0.0833905	0.156587	0.18766	0.187177	0.183126	0.181822	0.167951	0.0589901	0.138626	0.152262	0.145505	0.0927841
145	ET13279	0.17999	0.17371	0.168424	0.182923	0.143108	0.0468637	0.110063	0.102056	0.179067	0.0988016	0.0776722	0.115027	0.183914	0.167231	0.16525	0.062762	0.110165	0.0645977	0.0785399	0.0399665	0.042906	0.162179	0.172706	0.18362	0.173508	0.19952	0.184897	0.144599	0.0103776	0.179643	0.146818	0.0998928	0.071149	0.140745	0.0669287	0.156383	0.0901183	0.172758	0.193665	0.192155	0.184184	0.17811	0.164879	0.076817	0.147343	0.173201	0.16238	0.111738
146	ET13280	0.17058	0.180854	0.169292	0.190531	0.131331	0.0878583	0.0889239	0.123752	0.13521	0.100869	0.126792	0.143844	0.170274	0.172265	0.168449	0.062674	0.141974	0.0542583	0.0956304	0.0988654	0.0648131	0.126149	0.129273	0.175007	0.145978	0.178072	0.199316	0.162539	0.0087178	0.165936	0.145131	0.0903257	0.0485634	0.148604	0.136749	0.162277	0.0725882	0.16076	0.182249	0.189575	0.181909	0.18237	0.174848	0.107392	0.154619	0.158807	0.154102	0.12597
147	ET13281	0.177486	0.184596	0.17338	0.198949	0.137189	0.0774787	0.0941602	0.128118	0.140958	0.0977577	0.114143	0.137332	0.173007	0.176214	0.164698	0.0638872	0.12574	0.0587244	0.0793353	0.100855	0.0476902	0.128817	0.136858	0.170682	0.140938	0.189789	0.205848	0.159176	0.0138854	0.177514	0.153105	0.086262	0.0590292	0.153228	0.133019	0.154887	0.0628397	0.157972	0.186443	0.195023	0.186201	0.192856	0.174933	0.0963273	0.153579	0.162535	0.156596	0.128381
148	ET13282	0.193701	0.177	0.2045	0.187365	0.135669	0.0988448	0.0980558	0.108104	0.16797	0.133262	0.14216	0.166247	0.181133	0.17191	0.205113	0.0886781	0.156446	0.1225	0.113184	0.0307029	0.0732639	0.159757	0.16539	0.185826	0.186981	0.169764	0.2015	0.145806	0.0249632	0.174571	0.141132	0.109103	0.0697026	0.133664	0.103225	0.197726	0.110695	0.174626	0.188121	0.184949	0.17684	0.168958	0.176619	0.117974	0.16216	0.173312	0.167379	0.112251
149	ET13283	0.184132	0.173295	0.191563	0.167295	0.120669	0.0877507	0.0947784	0.0894097	0.163434	0.12248	0.102339	0.151188	0.172837	0.164818	0.189406	0.0907319	0.157447	0.0904525	0.121235	0.0210021	0.0952337	0.141914	0.148284	0.181318	0.170825	0.163005	0.191563	0.142668	0.00159664	0.16578	0.133494	0.102175	0.0359288	0.106979	0.100712	0.182742	0.0934674	0.166222	0.184848	0.183161	0.171459	0.176519	0.165991	0.11749	0.156965	0.164909	0.164807	0.106637
150	ET13284	0.168998	0.152773	0.177217	0.171017	0.109462	0.0843328	0.0804353	0.0778605	0.148831	0.108963	0.104136	0.137872	0.156077	0.151669	0.175209	0.0712099	0.144968	0.0685867	0.109936	0.029537	0.104326	0.136141	0.133416	0.165802	0.158803	0.146291	0.173095	0.133038	0.000856234	0.137891	0.124491	0.10098	0.0332567	0.108252	0.0873052	0.173387	0.0724613	0.15724	0.164122	0.163197	0.157739	0.156149	0.167083	0.119182	0.145539	0.162405	0.163282	0.104231
151	ET13285	0.182936	0.172832	0.211115	0.185592	0.128239	0.0995274	0.0922388	0.0938863	0.165513	0.124548	0.105319	0.163242	0.171715	0.160495	0.191553	0.0926627	0.164253	0.100294	0.129934	0.0344004	0.0817108	0.154044	0.159516	0.18228	0.178369	0.167382	0.189692	0.147193	0.0160529	0.165651	0.140596	0.107928	0.051757	0.11451	0.108219	0.181711	0.103936	0.169099	0.187222	0.187742	0.176426	0.176942	0.163475	0.108287	0.166609	0.183023	0.17441	0.116865
152	ET13286	0.183698	0.174041	0.211865	0.185419	0.127709	0.103009	0.0963443	0.0983649	0.164761	0.124133	0.119499	0.164769	0.17288	0.167199	0.190469	0.0899789	0.164421	0.112899	0.119826	0.042022	0.0798721	0.152137	0.158032	0.178836	0.177716	0.170791	0.198212	0.145955	0.00103262	0.168341	0.139307	0.113926	0.0585767	0.11536	0.106784	0.182228	0.110939	0.164309	0.186479	0.18567	0.176895	0.179028	0.165204	0.114494	0.163744	0.177029	0.16756	0.11321
153	ET13287	0.173357	0.179433	0.139216	0.177688	0.128911	0.0379918	0.0720154	0.0981437	0.144859	0.0736904	0.0709714	0.111711	0.191353	0.152643	0.157978	0.00864978	0.102828	0.051312	0.0601116	0.0422737	0.0646676	0.121863	0.123756	0.165074	0.125857	0.17153	0.209949	0.131035	0.021972	0.157614	0.119207	0.0841197	0.0310937	0.208714	0.0796198	0.157857	0.0501025	0.156972	0.191479	0.193046	0.179139	0.157696	0.165967	0.0864928	0.129433	0.161392	0.150618	0.0909183
154	ET13288	0.169734	0.176911	0.14559	0.173909	0.127592	0.0262131	0.0670265	0.0968775	0.147311	0.0710895	0.103495	0.0964907	0.167533	0.154789	0.162125	0.00780578	0.0972981	0.0638087	0.0608538	0.0360021	0.0649633	0.117745	0.123441	0.174091	0.128536	0.167373	0.196952	0.119189	0.0310572	0.162266	0.120273	0.0824983	0.0794491	0.179098	0.066516	0.156359	0.0483513	0.163489	0.188709	0.190097	0.177532	0.154474	0.16304	0.0847851	0.125216	0.168122	0.154149	0.0802828
155	ET13289	0.15552	0.157256	0.152258	0.177897	0.123202	0.0938431	0.103139	0.0775687	0.110633	0.0708655	0.0721343	0.130417	0.136466	0.159745	0.0850688	0.0684023	0.0888124	0.0974272	0.120392	0.0672573	0.095016	0.134681	0.140918	0.176418	0.162414	0.132416	0.168021	0.147213	0.0303598	0.161533	0.131764	0.0868981	0.0777818	0.0693009	0.159568	0.145797	0.138266	0.166005	0.16151	0.163699	0.157451	0.138761	0.151744	0.108916	0.114054	0.149873	0.153439	0.106272
156	ET13290	0.172075	0.173155	0.19457	0.184439	0.144622	0.0752885	0.117228	0.113784	0.172475	0.117687	0.101523	0.158027	0.165321	0.171648	0.17493	0.108474	0.146156	0.122847	0.111924	0.0468594	0.105555	0.155481	0.163151	0.163517	0.187479	0.167398	0.189893	0.150074	0.00996151	0.174879	0.152205	0.130669	0.0893609	0.0222827	0.119243	0.174463	0.165844	0.152927	0.17744	0.179885	0.170917	0.17727	0.17905	0.103655	0.157899	0.166608	0.150617	0.116372
157	ET13291	0.169501	0.173737	0.188663	0.178897	0.134032	0.0778845	0.107887	0.103086	0.171583	0.120281	0.104182	0.150956	0.16335	0.166067	0.169652	0.10377	0.141433	0.118829	0.11136	0.0382569	0.106684	0.156221	0.159712	0.163235	0.185583	0.163267	0.190055	0.142031	0.0090182	0.174858	0.143026	0.123337	0.0913655	0.0233986	0.116992	0.174509	0.155322	0.155089	0.170249	0.176586	0.167659	0.172511	0.17584	0.104346	0.159233	0.166842	0.147774	0.118005
158	ET13292	0.184411	0.174032	0.15354	0.209901	0.146145	0.0607673	0.126472	0.117978	0.17502	0.0796784	0.0821199	0.130945	0.182044	0.176432	0.161627	0.092038	0.107167	0.11119	0.0906568	0.0536822	0.0542627	0.163502	0.172682	0.186065	0.174768	0.203784	0.196514	0.149393	0.00210192	0.202838	0.150454	0.107845	0.0648516	0.0762505	0.0865964	0.143073	0.125649	0.176503	0.191015	0.191948	0.181956	0.179094	0.197888	0.0629874	0.130043	0.183409	0.177715	0.102486
159	ET13293	0.168255	0.165037	0.149719	0.196111	0.144525	0.0912579	0.115895	0.125798	0.160772	0.104925	0.0899761	0.115775	0.164076	0.161462	0.152766	0.0687237	0.131458	0.0840977	0.136303	0.077823	0.0888668	0.154813	0.156755	0.163901	0.146898	0.195912	0.192473	0.14017	0.0209492	0.16973	0.166249	0.125872	0.0947436	0.0630308	0.101015	0.149768	0.0744669	0.153069	0.185853	0.188405	0.185893	0.188401	0.16903	0.097465	0.151067	0.174434	0.162435	0.134604
160	ET13294	0.164592	0.172576	0.155016	0.189008	0.138004	0.0846472	0.10631	0.12182	0.155345	0.102575	0.0763646	0.108066	0.166418	0.163643	0.158984	0.0649096	0.123124	0.0868758	0.12774	0.0767677	0.0740175	0.148287	0.151711	0.174703	0.147446	0.191341	0.195459	0.136393	0.0098823	0.166687	0.154108	0.113495	0.0798564	0.0655347	0.100922	0.145272	0.0743568	0.161726	0.190465	0.191424	0.186744	0.185336	0.167828	0.104431	0.138239	0.185162	0.170943	0.118458
161	ET13295	0.165906	0.167561	0.155771	0.190747	0.138002	0.0918269	0.113194	0.118038	0.157746	0.107009	0.0807682	0.111775	0.166586	0.164099	0.161115	0.0676917	0.127151	0.0882167	0.128693	0.0816173	0.0775952	0.150999	0.155775	0.173498	0.146599	0.190649	0.195729	0.141582	0.0207363	0.170791	0.158838	0.114859	0.0884462	0.061713	0.100477	0.141854	0.0726487	0.160889	0.18887	0.188417	0.184194	0.187487	0.170478	0.110352	0.143769	0.184585	0.173893	0.121808
162	ET13296	0.16419	0.162656	0.145981	0.185225	0.12767	0.0874966	0.103282	0.111298	0.151992	0.0977513	0.0752727	0.0999926	0.162508	0.157884	0.154672	0.0619726	0.120422	0.0880709	0.124982	0.0763975	0.0851462	0.146938	0.14868	0.160671	0.140343	0.183515	0.185952	0.140289	0.0164104	0.164879	0.150283	0.118931	0.0848403	0.0570309	0.0938891	0.134101	0.072702	0.146853	0.182827	0.181553	0.177025	0.182424	0.157644	0.102632	0.139556	0.171672	0.160975	0.117382
163	ET13297	0.170492	0.174022	0.156186	0.188045	0.137862	0.0783765	0.11421	0.114656	0.143789	0.102657	0.0848359	0.110491	0.168824	0.160603	0.152387	0.071973	0.124361	0.0813812	0.142457	0.0758117	0.0723014	0.151469	0.153557	0.162713	0.153928	0.18252	0.193088	0.124785	0.0110909	0.165055	0.147446	0.108782	0.0740677	0.0644878	0.0985598	0.138846	0.077551	0.151185	0.190721	0.191491	0.188117	0.18616	0.162879	0.0936308	0.146261	0.174778	0.159938	0.127691
164	ET13298	0.165504	0.175782	0.159802	0.18846	0.12316	0.0708453	0.13378	0.138614	0.0966824	0.118508	0.0920403	0.0958824	0.166704	0.15937	0.129401	0.0796126	0.128359	0.0548572	0.151831	0.0462302	0.0417184	0.14185	0.143878	0.168169	0.147823	0.15072	0.194081	0.0991182	0.0224862	0.170808	0.135298	0.0964421	0.0512933	0.065949	0.11744	0.121659	0.0621298	0.156586	0.184285	0.1893	0.181505	0.177113	0.163157	0.0547111	0.136453	0.181519	0.159064	0.121379
165	ET13299	0.171068	0.165552	0.14922	0.18272	0.131636	0.0611773	0.126717	0.143635	0.0962301	0.115725	0.0838011	0.0960937	0.170335	0.143087	0.129242	0.0722901	0.133344	0.0545059	0.152671	0.0785826	0.0728959	0.138475	0.140432	0.154794	0.142484	0.150812	0.192684	0.101077	0.0342596	0.161273	0.133839	0.113291	0.08613	0.0563152	0.107596	0.116739	0.0755482	0.143024	0.184771	0.188237	0.181841	0.182755	0.160203	0.0766565	0.145352	0.168917	0.153009	0.127368
166	ET13300	0.167827	0.166735	0.155021	0.189032	0.120512	0.0586787	0.11785	0.132265	0.107419	0.0976634	0.106552	0.0949035	0.168343	0.149679	0.137056	0.0606258	0.127114	0.0804726	0.139814	0.0824394	0.0406529	0.138329	0.139797	0.157066	0.136568	0.151663	0.189349	0.0875604	0.0550008	0.17333	0.123802	0.0928973	0.0681738	0.0516886	0.104088	0.115308	0.0551564	0.149268	0.181211	0.1833	0.177666	0.175475	0.159771	0.0681241	0.145413	0.166931	0.146866	0.128737
167	ET13301	0.118326	0.0984407	0.0984453	0.128188	0.13191	0.0412881	0.101091	0.09964	0.0966548	0.0749334	0.0988458	0.070066	0.112731	0.0952213	0.0786339	0.0578818	0.10131	0.0710477	0.0992837	0.0712654	0.0565482	0.0877688	0.0834718	0.100294	0.0803448	0.124405	0.117346	0.0669282	0.043353	0.115414	0.132548	0.0986528	0.120116	0.0255571	0.100491	0.0910815	0.0790871	0.0963579	0.132222	0.127504	0.135741	0.119046	0.101336	0.0638827	0.120133	0.107404	0.0936564	0.126972
168	ET13302	0.159628	0.143217	0.138518	0.185431	0.165654	0.0486651	0.133958	0.13012	0.12877	0.0933762	0.111097	0.0937471	0.158973	0.140756	0.125276	0.0550463	0.121819	0.0599475	0.110454	0.0871312	0.0486524	0.126127	0.121843	0.170536	0.119993	0.170843	0.163785	0.104607	0.0426958	0.154839	0.161493	0.113494	0.142209	0.0661904	0.113662	0.132012	0.0770645	0.163826	0.197369	0.192665	0.203936	0.172449	0.14505	0.0632854	0.145366	0.16558	0.154017	0.141815
169	ET13303	0.16228	0.183267	0.16252	0.178863	0.128455	0.0531555	0.102424	0.0983674	0.147112	0.104527	0.0840882	0.13986	0.158148	0.175048	0.163413	0.0522857	0.123289	0.0532979	0.12906	0.0579747	0.099809	0.12057	0.122085	0.187134	0.14899	0.157807	0.198621	0.150948	0.0139574	0.151632	0.142559	0.112081	0.0760139	0.137238	0.110909	0.164976	0.0677351	0.174049	0.196266	0.19707	0.190099	0.147404	0.162597	0.133359	0.153896	0.187194	0.177657	0.12158
170	ET13304	0.163919	0.189612	0.157911	0.18314	0.134544	0.0496883	0.11234	0.100153	0.161393	0.107481	0.0717118	0.132399	0.161784	0.177411	0.169152	0.0493019	0.113175	0.0467836	0.0983318	0.0567242	0.0933172	0.131811	0.132139	0.185628	0.147856	0.174255	0.208179	0.153354	0.00391313	0.168221	0.149051	0.0950609	0.0665791	0.149529	0.0775121	0.161631	0.0660541	0.173506	0.20081	0.201587	0.192529	0.151812	0.168458	0.126076	0.143778	0.187418	0.178365	0.0993604
171	ET13305	0.162022	0.16796	0.154211	0.181291	0.128408	0.0691626	0.0962462	0.0928509	0.170637	0.08402	0.0863209	0.125761	0.172475	0.158531	0.165379	0.0611983	0.0826541	0.096448	0.0712084	0.0781928	0.102029	0.161543	0.172515	0.140227	0.160416	0.189709	0.185211	0.138048	0.0229092	0.170547	0.12599	0.0867548	0.0564102	0.0932268	0.0253083	0.136148	0.0958968	0.131107	0.175951	0.180739	0.168348	0.175086	0.167808	0.11444	0.121479	0.134254	0.133668	0.0764014
172	ET13306	0.164113	0.165363	0.155479	0.175956	0.121004	0.0610916	0.0869973	0.0895883	0.157985	0.0847354	0.0925378	0.129074	0.166373	0.152445	0.167012	0.0565073	0.0999312	0.096964	0.0764196	0.0797374	0.101812	0.171317	0.177666	0.158972	0.167118	0.177724	0.185677	0.137133	0.0190189	0.165429	0.125511	0.0872537	0.0536748	0.0974927	0.0510421	0.16342	0.0926501	0.149209	0.182535	0.182378	0.173435	0.16303	0.164649	0.116603	0.114718	0.161196	0.153354	0.075106
173	ET13307	0.168091	0.160103	0.156394	0.174875	0.126148	0.0589278	0.0930627	0.0901062	0.164378	0.0773795	0.0913112	0.124532	0.16534	0.147999	0.158724	0.0585984	0.0663602	0.0920621	0.0755874	0.0766595	0.0987576	0.16797	0.183504	0.132486	0.164836	0.183493	0.18587	0.142653	0.013273	0.164457	0.126711	0.0803329	0.0539338	0.0997875	0.0162276	0.130674	0.104814	0.120189	0.180491	0.184638	0.172	0.169068	0.16812	0.11045	0.108855	0.133373	0.12779	0.0580805
174	ET13308	0.0101503	0.00146147	0.0640002	0.0667361	0.0504222	0.00371578	0.00425425	0.0675403	0.00769696	0.0373275	0.0273969	0.00204574	0.0052144	0.00878242	0.00793486	0.0615036	2.97703e-05	0.0241399	0.0114141	0.0232012	0.0392317	0.00282757	0.0128714	0.0286758	0.0507008	0.046129	0.00100131	0.43985	0.0974587	0.0136417	0.0545338	0.0300497	0.059993	0.0890364	0.0643005	0.0258101	0.0474733	0.0231972	0.0755868	0.0840435	0.0539042	0.0454272	0.00388374	0.044719	0.0393536	0.00762502	0.0166246	0.015642
175	ET13309	0.0335707	0.00228763	0.00216071	0.00641136	0.12149	0.0184627	0.0262799	0.025397	0.0616756	0.025046	0.0817732	0.0497208	0.0278369	0.039581	0.0604225	0.0580815	0.159963	0.0409953	0.134244	0.0890972	0.0954409	0.020255	0.027703	0.016889	0.0042492	0.0906296	0.0179946	0.00159365	0.0320712	0.0243095	0.126911	0.159099	0.00689169	0.0318306	0.0897403	0.01684	0.0352427	0.0183472	0.0229521	0.0324311	0.0203755	0.0172993	0.0363048	0.0450908	0.313095	0.0198111	0.00781253	0.184405
176	ET13310	0.0360495	0.00328885	0.00920873	0.0379603	0.0952164	0.00999054	0.0122655	0.0318077	0.0256677	0.0398906	0.035279	0.0511698	0.01509	0.0599861	0.0566609	0.00413273	0.104015	0.0196486	0.12274	0.0739544	0.0710608	0.021802	0.016606	0.0127581	0.00966039	0.0908327	0.00371007	0.0215983	0.0110546	0.0241123	0.0770284	0.0698679	0.0207764	0.0656683	0.0630752	0.013376	0.0100261	0.0108621	0.00487964	0.00563104	0.00722766	0.0164446	0.0236287	0.0261635	0.250184	0.0296786	0.0162874	0.145892
177	ET13311	0.0274363	0.00324064	0.00550327	0.0285101	0.0936593	0.0144807	0.027105	0.0112816	0.0200391	0.0487603	0.0290223	0.0549732	0.012313	0.0605778	0.0592404	0.0168373	0.112108	0.0145295	0.118291	0.0802053	0.0884118	0.0264522	0.021224	0.00955157	0.0103765	0.0976072	0.0130261	0.0181288	0.0126929	0.0239353	0.0809144	0.0765653	0.00875823	0.0657062	0.0584953	0.0142886	0.00790252	0.00912558	0.00297194	0.00805286	0.0138488	0.0109014	0.0164731	0.0292252	0.275296	0.0229223	0.0113023	0.147616
178	ET13312	0.0340012	0.0185967	0.0195314	0.0216787	0.0960229	0.00503663	0.00462886	0.0324868	0.0218198	0.0415186	0.0281921	0.0463447	0.00948332	0.0619787	0.0748569	0.00537963	0.102056	0.0139104	0.122408	0.105675	0.062107	0.011396	0.00986663	0.0177179	0.0215302	0.0837645	0.0131358	0.0163554	0.00405092	0.0325615	0.0937675	0.0743672	0.0306319	0.0709372	0.0628822	0.0345056	0.00473043	0.018067	0.000445352	0.00729327	0.000994938	0.01973	0.0233817	0.0352222	0.263999	0.0345909	0.023808	0.125332
179	ET13313	0.0467733	0.00690076	0.0057293	0.0357059	0.0909502	0.00860375	0.0107862	0.0286634	0.0154143	0.0297942	0.0329702	0.0468172	0.0105339	0.0580496	0.0528068	0.00747184	0.10981	0.00776032	0.103155	0.0729029	0.059313	0.0247972	0.0200491	0.0162769	0.00542297	0.0653105	0.00441929	0.0111574	0.0096557	0.0202493	0.0821214	0.0790247	0.0388704	0.0712021	0.0713922	0.0164378	0.0208013	0.0152115	0.00280725	0.00868427	0.0100557	0.0152791	0.0279919	0.0223537	0.249552	0.0349907	0.0226723	0.137129
180	ET13314	0.0073143	0.0221917	0.0196904	0.0258451	0.0568099	0.044807	0.013992	0.0182471	0.0614415	0.0433041	0.0208721	0.00100507	0.000796974	0.00438673	0.0102951	0.00483827	0.0332778	0.0447611	0.024172	0.022724	0.079602	0.0292942	0.0265608	0.0227705	0.0232958	0.0770641	0.00362855	0.0528543	0.0241731	0.14848	0.112479	0.00228394	0.0791582	0.0915208	0.0158782	0.0207126	0.0277471	0.0179501	0.0106468	0.0108079	0.0196997	0.0183516	0.0122101	0.0462307	0.0600242	0.00414304	0.0464584	0.065354
181	ET13315	0.0415412	0.0248822	0.0243241	0.0335167	0.0311956	0.0512857	0.0313353	0.0164734	0.0164327	0.0178145	0.0660685	0.0186595	0.00422863	0.03096	0.00411142	0.0393242	0.011979	0.0157276	0.016245	0.0457954	0.00473239	0.0223264	0.0164812	0.0051529	0.0211573	0.0172564	0.011541	0.071489	0.0415881	0.320708	0.0740274	0.00491489	0.0356481	0.135113	0.017777	0.00171065	0.0366224	0.000680472	0.0026075	0.000458884	0.00372468	0.0358067	0.0133973	0.00824167	0.0501093	0.0179818	0.022437	0.0671129
182	ET13316	0.0241525	0.0290994	0.0204042	0.0152643	0.0540202	0.0490465	0.0327469	0.0276882	0.0790914	0.0296139	0.0165748	0.0120477	0.00163827	0.00674227	0.0331576	0.00277617	0.0160926	0.00120036	0.0119312	0.0316685	0.10861	0.0307692	0.0213281	0.0163879	0.0289952	0.0972869	0.00324623	0.0946713	0.0300662	0.217884	0.0787291	0.000407622	0.0636865	0.0891793	0.0190235	0.00341731	0.0138865	0.0113096	0.0050328	0.00461902	0.0105126	0.0213606	0.0212402	0.0480736	0.0654231	0.0129867	0.0538935	0.0710451
183	ET13317	0.0568707	0.0137766	0.0280801	0.00461525	0.0190481	0.0545438	0.0282345	0.0147482	0.0146846	0.0415329	0.00847587	0.0375944	0.0103297	0.0112484	0.0380984	0.0423895	0.00588368	0.0194454	0.0304331	0.0412603	0.0171482	0.0597721	0.0606407	0.0461435	0.0731118	0.016036	0.0274189	0.0388999	0.00926463	0.404094	0.0400208	0.00784004	0.0403898	0.0387446	0.0171906	0.0421068	0.00991066	0.0568513	0.0421844	0.044444	0.0492221	0.00116879	0.0329952	0.000799524	0.0633762	0.0581064	0.0776956	0.068304
184	ET13318	0.054345	0.0244699	0.0304	0.0112805	0.0531632	0.0583321	0.0438888	0.0191488	0.0127091	0.0247324	0.0114282	0.0371028	0.000414486	0.0161632	0.0454884	0.0186455	0.0120137	0.00191346	0.0248735	0.0278633	0.0319569	0.049955	0.046138	0.0558686	0.0661397	0.0200681	0.048025	0.0380206	0.00352925	0.376506	0.0703626	0.00388037	0.0263556	0.00816799	0.00222288	0.046911	0.0165058	0.0617015	0.0493533	0.0500938	0.0545451	0.0112645	0.0386098	0.0255603	0.0769114	0.0729746	0.0795843	0.0793824
185	ET13319	0.0588882	0.00643337	0.0159906	0.0033872	0.00822148	0.0499014	0.0361862	0.0266446	0.0408643	0.0328327	0.0281672	0.0387943	0.024897	0.00206235	0.026122	0.0635332	0.0494943	0.0405483	0.0353267	0.0292427	0.041833	0.0464964	0.0565199	0.02799	0.0603642	0.018465	0.000329322	0.0409219	0.0320441	0.440866	0.0339942	0.0586936	0.085316	0.0334424	0.0374469	0.0330661	0.0137356	0.0324252	0.0224878	0.0217714	0.0390985	0.0119747	0.0256704	0.0133752	0.0192762	0.0560569	0.0576272	0.0264852
186	ET13320	0.042293	0.0148687	0.0158404	0.00752274	0.0227704	0.0503974	0.0400868	0.00859614	0.0307181	0.00984217	0.022278	0.0396068	0.00276058	0.00272343	0.0377029	0.0590067	0.0105906	0.0451275	0.0256101	0.0389725	0.0239227	0.0606919	0.0412116	0.0322392	0.0541345	0.00251098	0.0279878	0.0593881	0.0256942	0.428532	0.0363924	0.000976341	0.0611895	0.0311679	0.023925	0.0372317	0.00771348	0.0429702	0.0448734	0.0467991	0.049681	0.00408124	0.0224378	0.00674336	0.0351619	0.044647	0.0655346	0.0446142
187	ET13321	0.0632051	0.0149221	0.0249932	0.00707662	0.00597687	0.055892	0.0354937	0.0269572	0.0248911	0.0359022	0.0018826	0.0360843	0.0144402	0.00908301	0.0451302	0.0339722	0.00309671	0.0287801	0.0338275	0.029734	0.0151436	0.0498485	0.0602225	0.0508139	0.0642895	0.026285	0.0280854	0.024944	0.00050103	0.371562	0.0338169	0.00227714	0.0428897	0.0382043	0.0225075	0.0477301	0.00604528	0.0608934	0.0425892	0.0512832	0.0521444	0.00125699	0.032705	0.0144891	0.0693758	0.0671236	0.0809288	0.0880486
188	ET13322	0.00202978	0.00143066	0.00559964	0.0376671	0.0301141	0.0351009	0.0346296	0.0292382	0.0039651	0.0140891	0.00425439	0.00235731	0.0473213	0.0396612	0.00830871	0.0505713	0.00396517	0.0390875	0.024243	0.00308164	0.0114184	0.0269263	0.0132416	0.0113292	0.0176576	0.0222684	0.00952948	0.0382609	0.0287276	0.211735	0.0372521	0.0154512	0.055096	0.0555334	0.00139498	0.0103812	0.0058584	0.0191151	0.0158269	0.0130602	0.00641152	0.0198121	0.0288108	0.0298933	0.0431712	0.0239417	0.030957	0.0406152
189	ET13323	0.0453521	0.0387161	0.0334357	0.00558895	0.0442593	0.0596798	0.0278524	0.0246376	0.00989736	0.0451058	0.00348084	0.033592	0.017415	0.0075813	0.019979	0.0312207	0.0177148	0.0288282	0.0270899	0.00781155	0.0420402	0.0646899	0.0457818	0.0549433	0.0659536	0.0228687	0.0511845	0.0760412	0.0144987	0.350097	0.0753705	0.025654	0.0419992	0.0308444	0.00656145	0.00894867	0.00225626	0.06729	0.0564425	0.0576638	0.0595626	0.00432463	0.0240337	0.0105968	0.0697022	0.0789831	0.0952581	0.0887763
190	ET13324	0.046025	0.00186544	0.0100844	0.0163274	0.0412295	0.0517481	0.0381139	0.0025957	0.0132777	0.0330715	0.0294899	0.0256041	0.00776107	0.00880387	0.00349153	0.0685522	0.0205097	0.0342392	0.0308855	0.0293123	0.0313908	0.0377294	0.0164861	0.0201959	0.0348709	0.0292427	0.0026274	0.120107	0.0460241	0.430582	0.0721151	0.0132182	0.0735587	0.0675298	0.0300574	0.00674468	0.0205808	0.0285482	0.0326419	0.038788	0.0359299	0.0187206	0.0107884	0.0222975	0.044778	0.0503266	0.0704147	0.0605142
191	ET13325	0.0366627	0.0157996	0.017168	0.0169258	0.0184405	0.0441176	0.0400016	0.035654	0.0256454	0.0246746	0.0199269	0.032455	6.89564e-05	0.00590347	0.0113792	0.0573319	0.0256924	0.0425134	0.0271005	0.0367834	0.0177219	0.0445881	0.0237917	0.0197349	0.0382376	0.00354886	0.0111485	0.0584025	0.0324099	0.434788	0.0682969	0.0502857	0.0748049	0.0527769	0.0413826	0.0290357	0.0273029	0.0313556	0.0339164	0.0376698	0.0524935	0.0199608	0.0131967	0.00359842	0.0318837	0.0621423	0.0681876	0.0413969
192	ET13326	0.0748255	0.0340298	0.00438917	0.0613149	0.0348467	0.0143227	0.0290084	0.0102886	0.0195297	0.0115877	0.0111866	0.00806689	0.00192533	0.000916745	0.0161052	0.0232337	0.016489	0.0604498	0.0160535	0.038567	0.0263263	0.0402576	0.0310728	0.0165293	0.0192774	0.00866266	0.0210332	0.104921	0.0312998	0.365985	0.0442051	0.0755965	0.0373189	0.0293903	0.0379613	0.0345163	0.0608532	0.0220708	0.00549437	0.00399695	0.00429562	0.0113196	0.0195607	0.0303525	0.0145208	0.00638986	0.00955495	0.000391759
193	ET13327	0.0789539	0.0323989	0.00116323	0.0572471	0.0279639	0.0294064	0.0278245	0.00994247	0.0148501	0.0246858	0.0141838	0.0155158	0.00359079	0.00498149	0.0228369	0.0218285	0.0114379	0.0666107	0.0212873	0.047284	0.0286229	0.0482901	0.038809	0.0195438	0.0280031	0.00384701	0.0107424	0.0983816	0.0239207	0.344403	0.0424975	0.0840202	0.0300502	0.0299868	0.0328655	0.044176	0.0679843	0.0211751	0.00382374	0.00666898	0.00337133	0.00133362	0.0195224	0.0375074	0.00168017	0.00934949	0.00610108	0.011072
194	ET13328	0.00203273	0.00151519	0.0402269	0.0473264	0.0656101	0.0158794	0.000410674	0.0233139	0.0166695	0.0154616	0.0204327	0.0232391	0.027699	0.00120081	0.0299369	0.0264505	0.0972696	0.00442362	0.00204084	0.0191173	0.0106803	0.0143975	0.0279859	0.00548833	0.0276245	0.0555437	0.0109649	0.0469808	0.0136349	0.203333	0.0810417	0.0107067	0.110009	0.0743787	0.0458466	0.0172864	0.0155615	0.00174733	0.0119	0.00837133	0.00925607	0.0238393	0.00216523	0.0442017	0.070056	0.0237396	0.0264803	0.0568435
195	ET13329	0.0401095	0.0481766	0.00977414	0.0309874	0.0516782	0.0120376	0.0045228	0.0239646	0.00868145	0.0179773	0.0694332	0.00899712	0.0289117	0.0217416	0.0436314	0.022079	0.0714382	0.0115267	0.0209463	0.0188661	0.0443548	0.0455139	0.0233325	0.0597672	0.0386662	0.05387	0.0230389	0.0194447	0.144903	0.0291614	0.0702386	0.2254	0.415954	0.00428773	0.0395433	0.0465481	0.0112669	0.0545984	0.062844	0.0534717	0.0729029	0.048489	0.0170296	0.0406308	0.0264217	0.0650642	0.0686245	0.0630721
196	ET13330	0.041876	0.0398168	0.0479969	0.0371715	0.0459373	0.0304086	0.00752089	0.0525414	0.0230686	0.0514692	0.0483458	0.0393681	0.0022649	0.0166969	0.0298597	0.0911642	0.0499541	0.0384105	0.0496175	0.0104446	0.122151	0.0490556	0.0448988	0.0423183	0.0537346	0.0606615	0.0201453	0.0575039	0.147349	0.00625396	0.0416375	0.192462	0.422406	0.0230521	0.0248912	0.0432263	0.0632951	0.0355125	0.0655845	0.0597802	0.068732	0.0529236	0.0252173	0.0385975	0.0730836	0.0495966	0.0590167	0.108692
197	ET13331	0.0616692	0.029093	0.0650604	0.0225013	0.001437	0.0617727	0.0136606	0.0516255	0.00543392	0.0352577	0.0123625	0.00783093	0.0339074	0.0123876	0.0434477	0.0738763	0.0191866	0.0307593	0.00943546	0.0222754	0.107391	0.0107798	0.00931627	0.0490105	0.0593142	0.0794168	0.0198518	0.0389026	0.145029	0.0136981	0.0246287	0.153676	0.505395	0.0322937	0.0139545	0.0453249	0.0312889	0.0444497	0.0495663	0.050333	0.0547036	0.0295276	0.0340618	0.0103656	0.0209564	0.0573847	0.0727551	0.0666189
198	ET13332	0.171598	0.0774986	0.143915	0.135872	0.0292143	0.00603698	0.000630714	0.00149793	0.0321418	0.00179778	0.00608404	0.0234612	0.025789	0.0399519	0.04862	0.00473767	0.0512585	0.0173639	0.044374	0.0257597	0.0197104	0.0598578	0.0610474	0.0681275	0.0607047	0.158656	0.0542882	0.174149	0.0166865	0.114849	0.060597	0.0606885	0.0232374	0.0709104	0.00412052	0.115706	0.0114144	0.0516468	0.0964622	0.0635208	0.0745153	0.107052	0.063399	0.0391508	0.0474423	0.0779119	0.0796502	0.0501894
199	ET13333	0.152339	0.1087	0.128482	0.103542	0.0458234	0.0109256	0.0177591	0.00370751	0.00289083	0.020798	0.0268125	0.0316702	0.0568998	0.0627331	0.0913186	0.0154954	0.0326516	0.045794	0.0563173	0.00194403	0.00808392	0.0343358	0.0415321	0.0523892	0.0476833	0.0939142	0.0912856	0.130527	0.0468494	0.0479306	0.0383868	0.0546826	0.0632254	0.108611	0.0186899	0.083348	0.0487918	0.0516787	0.158816	0.144896	0.148585	0.0881026	0.10038	0.0140053	0.00923104	0.0980948	0.0712874	0.0123262
200	ET13334	0.116592	0.120626	0.401405	0.103751	0.0354389	0.0196236	0.00780952	0.0125469	0.0101092	0.00529992	0.0134527	0.0290741	0.0423711	0.0534242	0.0768999	0.0481696	0.0545873	0.0261144	0.0156682	0.0332483	0.0547926	0.0729269	0.0766409	0.0716395	0.072911	0.210507	0.119411	0.131413	0.0466968	0.0292473	0.0235531	0.0530774	0.0298154	0.11039	0.00418247	0.0634754	0.0634438	0.0607952	0.153781	0.213083	0.204227	0.251551	0.170193	0.0423177	0.006045	0.0480933	0.0673368	0.00138193
201	ET13335	0.180015	0.473284	0.168546	0.174285	0.00522569	0.0254792	0.0316879	0.0279832	0.00125983	0.00170248	0.0407838	0.0174966	0.069759	0.0736094	0.0782642	0.0434951	0.0584103	0.0406788	0.0161081	0.00270156	0.0367847	0.0650021	0.0830756	0.0593874	0.065157	0.132079	0.822016	0.0595213	0.0547539	0.00490939	0.0293003	0.0362637	0.0674502	0.114161	0.0380866	0.0820767	0.0111782	0.0641644	0.228243	0.234877	0.21167	0.112376	0.117213	0.00273511	0.00636554	0.0635004	0.0652646	0.0239943
202	ET13336	0.200256	0.565926	0.187055	0.191089	0.0134654	0.0203283	0.0322688	0.0210383	0.00923192	2.17756e-05	0.0347283	0.0166721	0.0729861	0.0758638	0.0748584	0.0423429	0.0446173	0.0479774	0.0223393	0.0122954	0.0379605	0.0689203	0.0904757	0.0634174	0.0778769	0.146989	0.856979	0.085446	0.0548102	0.0184065	0.0253589	0.0396265	0.0647498	0.1197	0.0251406	0.0948773	0.00072379	0.0691915	0.240972	0.2396	0.212567	0.166836	0.118999	0.00640555	0.0190896	0.0628352	0.068427	0.0124879
203	ET13337	0.0227364	0.0176145	0.0406257	0.0449122	0.0110923	0.0494511	0.0543512	0.0665453	0.0455902	0.0278148	0.0689115	0.0630787	0.0544175	0.0394261	0.024848	0.13556	0.0293021	0.0776282	0.00776679	0.00482048	0.0332303	0.0637911	0.0623136	0.0106986	0.0546041	0.0370821	0.0257847	0.0455303	0.0353737	0.0123499	0.00539309	0.0326099	0.0648351	0.048966	0.00333185	0.0348951	0.110669	0.0100669	0.0132939	0.0031311	0.014068	0.0189677	0.0579315	0.0102833	0.0783931	0.0186229	0.0333533	0.0148702
204	ET13338	0.0446496	0.0263339	0.021336	0.0659427	0.0123519	0.0685252	0.0209106	0.0277701	0.0036441	0.0434689	0.0343867	0.0345536	0.01862	0.00412442	0.0882237	0.00944084	0.00816897	0.0815501	0.0552181	0.062716	0.0806588	0.00945389	0.0056703	0.00313584	0.0163808	0.0955627	0.0155355	0.0429722	0.0150198	0.0391012	0.00641424	0.01037	0.0300204	0.0231848	0.024793	0.0095518	0.0056336	0.0103868	0.0213037	0.00639005	0.0248949	0.0116047	0.0111064	0.0114442	0.161984	0.0126741	0.00363018	0.0644077
205	ET13339	0.0537915	0.0405973	0.0373065	0.0306677	0.0330734	0.0108181	0.0772364	0.033411	0.0197466	0.0335895	0.022769	0.0339951	0.0511569	0.0487918	0.0251794	0.010494	0.0113064	0.0257599	0.0163239	0.0069287	0.0195	0.0130059	0.0251258	0.0225409	0.0204814	0.0360478	0.0363976	0.0744249	0.00431571	0.247529	0.029215	0.00739211	0.0340246	0.0487917	0.017075	0.025028	0.0182958	0.0265621	0.0215916	0.0225855	0.00284889	0.0499305	0.0589404	0.0333296	0.06715	0.0259112	0.0331168	0.0496232
206	ET13340	0.0243143	0.0255239	0.00947963	0.0596036	0.0775721	0.0363797	0.0639413	0.0438707	0.0337761	0.0234832	0.038721	0.0278557	0.078667	0.0388182	0.0214377	0.025673	0.00696877	0.0313966	0.0503891	0.0366692	0.00799785	0.0106858	0.00186176	0.0253474	0.00562425	0.0179191	0.014496	0.0595193	0.0214787	0.183045	0.0884581	0.0112154	0.0232962	0.00804049	0.0361375	0.00606756	0.0292134	0.0261855	0.00311137	0.00936479	0.00958179	0.0580929	0.0443982	0.0589151	0.0810179	0.0487959	0.0154332	0.0632399
207	ET13341	0.0370098	0.0554912	0.0157049	0.0169386	0.0428192	0.0250844	0.0532894	0.0420589	0.00699672	0.0501785	0.0967155	0.0792534	0.0011009	0.0168167	0.00840848	0.146517	0.0513919	0.150888	0.0867935	0.0300105	0.0998338	0.00297016	0.000580696	0.0424687	0.0284732	0.00958276	0.0364412	0.041063	0.031176	0.0115129	0.0628359	0.0119529	0.195714	0.0410407	0.0510675	0.022036	0.523962	0.0373973	0.0634195	0.0510861	0.0547521	0.000242779	0.00568503	0.00363904	0.0522464	0.0217164	0.0203668	0.081477
208	ET13342	5.43766e-05	0.0499461	0.0585216	0.000229452	0.230744	0.0194738	0.0163853	0.0929238	0.516232	0.0093596	0.0717541	0.0484331	0.0402639	0.029272	0.0204355	0.00481578	0.437209	0.0753618	0.0131528	0.0173799	0.0391838	0.00594848	0.0138019	0.0390482	0.0182919	0.0474443	0.0507883	0.035791	0.0599337	0.027752	0.229753	0.123207	0.059529	0.0092676	0.018995	0.0467275	0.032086	0.0343223	0.0165419	0.0315353	0.0227975	0.0270178	0.00170663	0.0521845	0.0571555	0.0122474	0.00593263	0.0556968
209	ET13343	0.0048175	0.0435292	0.0561771	0.0113639	0.23314	0.000855312	0.013895	0.088473	0.625456	0.0150303	0.0870763	0.0277847	0.054081	0.0238596	0.00738323	0.05438	0.410778	0.100417	0.0322225	0.0317564	0.0645626	0.0179197	0.0254742	0.0338677	0.0196966	0.0919648	0.0592345	0.0530576	0.0548799	0.0313574	0.266376	0.128537	0.0580744	0.0284413	0.00633909	0.0375815	0.0502137	0.0270879	0.0326726	0.0396134	0.0336355	0.0188111	0.0168915	0.0346578	0.0808487	0.00458667	0.0062662	0.0939686
210	ET13344	0.024092	0.0398462	0.00521129	0.0203983	0.116125	0.0153304	0.0165027	0.00112396	0.108882	0.00720593	0.00886818	0.0248152	0.0451182	0.104495	0.0402247	0.00803826	0.0847424	0.0368761	0.0279656	0.0263767	0.0850985	0.0879783	0.086126	0.0518735	0.0431208	0.0620333	0.0431859	0.173339	0.0088996	0.0905168	0.140953	0.0270239	0.00319704	0.0243048	0.00367259	0.11645	0.0111737	0.0501599	0.0623403	0.0589799	0.0575312	0.0354279	0.000102739	0.148356	0.0512367	0.00150289	0.0137165	0.0666119
211	ET13345	0.169279	0.0762649	0.146405	0.131656	0.0350658	0.00280578	0.00380694	0.0194114	0.0344117	0.00287367	0.00177645	0.0161142	0.0346614	0.045863	0.0528053	0.000541757	0.0480868	0.0197394	0.0374192	0.0282622	0.0242217	0.059664	0.0600869	0.0707754	0.0571151	0.159724	0.054918	0.170935	0.0212254	0.110983	0.0582754	0.0644153	0.0334736	0.0707574	0.00705973	0.115619	0.007657	0.0536556	0.102157	0.0668306	0.0745717	0.110462	0.0589905	0.0396628	0.0441701	0.0808655	0.0815888	0.0479586
212	ET13346	0.0174456	0.0147873	0.00096218	0.0134478	0.0751593	0.0482302	0.0694171	0.276736	0.0950064	0.0403766	0.421541	0.326644	0.0158602	0.00390218	0.0184113	0.15741	0.116732	0.140859	0.0269809	0.0957022	0.0193843	0.0460466	0.0185621	0.0148421	0.0101098	0.00914301	0.0158093	0.0401283	0.484349	0.00281764	0.066002	0.153093	0.0624268	0.159179	0.0249135	0.00214582	0.0748786	0.0172036	0.0509398	0.0399251	0.026507	0.0167426	0.00554087	0.00991512	0.0410483	0.0119883	0.0158398	0.0363861
213	ET13347	0.00576392	0.0470335	0.0704346	0.0481589	0.0750413	0.0624892	0.0205883	0.0250286	0.0833651	0.103646	0.0974285	0.0603711	0.032535	0.0349839	0.0595253	0.106886	0.18033	0.0760943	0.0878808	0.0464128	0.0808744	0.0228747	0.0314133	0.0930481	0.0571341	0.0646809	0.00171453	0.00756437	0.0387171	0.0016432	0.109256	0.0459822	0.0140478	0.00290162	0.0873967	0.0928455	0.0734029	0.08911	0.0095625	0.0109939	0.015311	0.0376428	0.0276279	0.0674417	0.0591136	0.0777486	0.0656735	0.0544649
214	ET13348	0.0170711	0.0336333	0.0127915	0.00795165	0.0412475	0.0631984	0.0472622	0.0129294	0.0269851	0.0203645	0.0748112	0.0463059	0.00188601	0.0080098	0.0163162	0.076854	0.0126189	0.0963692	0.0283117	0.0442679	0.0142747	0.0161505	0.0117085	0.00122076	0.0307364	0.0387153	0.0248557	0.00329095	0.015281	0.00869549	0.036642	0.0690682	0.040099	0.0436047	0.00812173	0.0278817	0.477004	0.000662416	0.030406	0.0155857	0.0197865	0.0451331	0.00101605	0.0535468	0.0625233	0.0196276	0.0131301	0.0630273
215	ET13349	0.0251426	0.0363303	0.0173341	0.0202721	0.0347709	0.0652334	0.0474872	0.00445514	0.0381737	0.0209478	0.0727863	0.0435935	0.00620703	0.00162111	0.0116929	0.0812778	0.00969475	0.0946829	0.00806091	0.0338671	0.00249885	7.03858e-05	0.00268507	0.00373268	0.0142229	0.0544602	0.01782	0.0211786	0.0109295	0.0149741	0.0214569	0.0565481	0.0406371	0.04348	0.00828703	0.040334	0.413706	0.00286875	0.0430073	0.0202931	0.0472665	0.0532483	0.00304831	0.0581208	0.0553337	0.0147549	0.0116414	0.0522723
216	ET13350	0.0272022	0.0373576	0.0143702	0.00943155	0.0306945	0.0609395	0.0445766	0.0105468	0.0232915	0.00623743	0.0747026	0.049164	0.00289169	0.00373305	0.0159936	0.085472	0.000480608	0.0944686	0.0007377	0.0415311	8.88185e-06	0.0231811	0.0189186	0.000181073	0.0378435	0.0483558	0.0220612	0.0156034	0.0148197	0.0144644	0.0216225	0.0427104	0.0391353	0.0456031	0.0136048	0.0261492	0.4043	0.0019804	0.0327903	0.0167793	0.0316902	0.0508389	0.00522755	0.05154	0.047835	0.02363	0.0132542	0.0437895
217	ET13351	0.0377511	0.0316006	0.023704	0.0297896	0.0367885	0.0498863	0.0445056	0.0336748	0.0261448	0.00721676	0.0628912	0.0516019	0.00749245	0.0140957	0.0391443	0.0926748	0.0117592	0.0774413	0.00358756	0.0324968	0.0143217	0.0221862	0.0141588	0.0105413	0.0350095	0.0646898	0.0243548	0.0248292	0.00540561	0.0164391	0.0198147	0.0487752	0.0340841	0.0432637	0.0127773	0.0443995	0.380043	0.00817944	0.034323	0.0164747	0.0368305	0.0532502	0.0175082	0.0578719	0.0475952	0.0188935	0.0149455	0.0517529
218	ET13352	0.0456623	0.0287302	0.0370441	0.0451699	0.0141217	0.000130302	0.0389736	0.00183158	0.0315567	0.0686554	0.00518815	0.0405532	0.0371831	0.0469208	0.0428695	0.0315041	0.0440979	0.0205738	0.000775348	0.133879	0.0141813	0.0197197	0.0225944	0.0309434	0.0340787	0.0470544	0.0263418	0.00329086	0.0347259	0.0137278	0.0370437	0.0242677	0.0226496	0.0864631	0.00838383	0.0584898	0.102197	0.0313081	0.0248479	0.0368289	0.0278913	0.0526515	0.0444905	0.0160577	0.0295396	0.0300213	0.0260819	0.00273763
219	ET13353	0.0245147	0.00321493	0.0335039	0.0385382	0.0205522	0.00131539	0.00275302	0.0180529	0.0153896	0.0450348	0.011143	0.0612808	0.0214423	0.0393732	0.047529	0.0450227	0.0672902	0.0376276	0.0355004	0.0295706	0.0727234	0.0194884	0.00724403	0.00527213	0.0213789	0.0237814	0.00138123	0.00224999	0.0199474	0.0187548	0.0150243	0.0405783	0.0430608	0.0779466	0.0116767	0.0331771	0.0190398	0.00699009	0.0125843	0.0114617	0.0112696	0.0406452	0.0188947	0.0396544	0.0634022	0.0329377	0.0263424	0.0704199
220	ET13354	0.00722322	0.0149156	0.0302843	0.0214032	0.026065	0.0407086	0.00417054	0.00953525	0.0694857	0.0269239	0.0187632	0.0552308	0.0521401	0.0919795	0.0817036	0.0227232	0.0393065	0.00193367	0.0702941	0.0391345	0.0914733	0.0187092	0.0118971	0.023178	0.0145631	0.0206373	0.00334969	0.0297159	0.0172894	0.0121538	0.0209932	0.00203313	0.0169148	0.0378338	0.0113479	0.0406033	0.00687658	0.0220522	0.00252728	0.00394384	0.00700574	0.0255178	0.00462174	0.0505727	0.0605451	0.0154473	0.013649	0.0858296
221	ET13355	0.136847	0.129071	0.138793	0.16414	0.0869986	0.0691537	0.0736095	0.090693	0.129426	0.0438672	0.0583637	0.092226	0.110823	0.130312	0.116877	0.0286803	0.12077	0.0484129	0.0414941	0.00479391	0.0185106	0.105189	0.13954	0.147376	0.13191	0.16879	0.124963	0.117228	0.0269948	0.156406	0.100752	0.0924146	0.148106	0.18999	0.0603178	0.126732	0.0152815	0.136616	0.162507	0.15887	0.154873	0.159579	0.133541	0.000593527	0.0927821	0.145643	0.13275	0.0454667
222	ET13356	0.0349901	0.0514369	0.0195739	0.0267805	0.0365083	0.0251836	0.0549754	0.0425589	0.00434253	0.0624974	0.0922293	0.0806149	0.0025558	0.0126428	0.0114191	0.149532	0.0385219	0.149392	0.0953111	0.0293814	0.0907424	0.00656687	0.00364224	0.0258984	0.0277963	0.0102078	0.0380173	0.0419083	0.0253932	0.00978076	0.0551152	0.00135496	0.194699	0.0325097	0.0646752	0.0259835	0.523273	0.0243122	0.0570357	0.0458202	0.0443385	0.000605649	0.000155521	0.00772939	0.0379613	0.0157478	0.0175129	0.067252
223	ET13357	0.157509	0.15764	0.125214	0.157261	0.128062	0.084587	0.0943835	0.0925799	0.138701	0.0450715	0.0767845	0.114543	0.0941224	0.157935	0.122086	0.0461466	0.12098	0.0892595	0.117097	0.0428116	0.0377743	0.0863705	0.134876	0.148547	0.129278	0.173801	0.122035	0.141644	0.0224244	0.158483	0.128686	0.100441	0.0159991	0.0383448	0.0865674	0.101566	0.0807852	0.140653	0.155129	0.150825	0.137652	0.151995	0.143569	0.0763192	0.118819	0.120648	0.121265	0.093454
224	ET13358	0.147501	0.142891	0.127598	0.147241	0.119321	0.0884448	0.0839934	0.079029	0.128177	0.0487867	0.0797247	0.112431	0.0702851	0.131726	0.113987	0.0652494	0.123059	0.104031	0.130296	0.0375613	0.0483303	0.0529754	0.100724	0.137715	0.121088	0.162466	0.113825	0.141791	0.0185736	0.142427	0.114909	0.0964954	0.0247021	0.0130295	0.0928999	0.10695	0.0825934	0.129167	0.14376	0.144732	0.133865	0.126817	0.129459	0.0845503	0.122699	0.109971	0.108418	0.102131
225	ET13359	0.151376	0.143485	0.126666	0.147498	0.118204	0.0838573	0.0975635	0.0780538	0.133376	0.0551831	0.0839363	0.117637	0.077258	0.137948	0.1225	0.0646563	0.127081	0.1002	0.13137	0.0381094	0.0531973	0.0545574	0.100361	0.143659	0.123181	0.167412	0.118309	0.138466	0.014378	0.145193	0.114405	0.0917765	0.0246004	0.0196634	0.0971907	0.110448	0.0870017	0.136728	0.143972	0.14343	0.128808	0.12977	0.130552	0.0887526	0.121107	0.113059	0.113587	0.0982072
226	ET13360	0.155029	0.150604	0.137917	0.150893	0.121705	0.0983847	0.0942094	0.0831283	0.139491	0.0620135	0.0961445	0.126657	0.0589323	0.119573	0.129907	0.071313	0.137295	0.109742	0.136324	0.0338246	0.0649397	0.0416451	0.086274	0.14437	0.127795	0.168299	0.123623	0.140296	0.00405977	0.15078	0.110047	0.100004	0.0465364	0.0147268	0.10378	0.118339	0.0942696	0.133728	0.150483	0.151196	0.136913	0.111762	0.138244	0.0867958	0.121199	0.119147	0.120544	0.095031
227	ET13361	0.15811	0.157184	0.142892	0.152029	0.123042	0.101998	0.102762	0.0889081	0.138838	0.0619113	0.0967193	0.131535	0.0699616	0.127747	0.138873	0.0728085	0.137858	0.110774	0.140934	0.0370723	0.0667895	0.0494026	0.0925788	0.149901	0.137954	0.176335	0.130251	0.146114	0.0105576	0.150608	0.113027	0.098874	0.0519301	0.0170183	0.102076	0.123743	0.0973461	0.140878	0.15522	0.153841	0.143025	0.119342	0.136876	0.0991303	0.128655	0.12179	0.119508	0.0991637
228	ET13362	0.154654	0.145076	0.135348	0.149462	0.114063	0.0976604	0.0945497	0.0800375	0.139381	0.0635866	0.0902633	0.119904	0.0614034	0.116979	0.127184	0.0685492	0.133227	0.105065	0.141125	0.0395902	0.0660455	0.0401172	0.0837466	0.143858	0.12649	0.168767	0.124106	0.139602	0.000327692	0.15091	0.0991951	0.093405	0.0562172	0.00921058	0.0998163	0.116954	0.0941193	0.134172	0.151814	0.152471	0.136008	0.113863	0.132608	0.0949602	0.125586	0.116634	0.115904	0.0975359
229	ET13363	0.156348	0.154924	0.144297	0.159111	0.121393	0.104049	0.099109	0.0837754	0.140861	0.0602953	0.0942824	0.130295	0.0657243	0.125487	0.135133	0.0688233	0.137971	0.107847	0.136728	0.0400122	0.0640228	0.0486629	0.0954217	0.148762	0.135199	0.179127	0.126572	0.1419	0.00719243	0.146913	0.113546	0.100286	0.0510498	0.0106013	0.103327	0.116339	0.0963371	0.139804	0.15755	0.156537	0.140385	0.116476	0.142813	0.0943842	0.127101	0.122098	0.119929	0.101187
230	ET13364	0.158754	0.152422	0.139719	0.156524	0.123142	0.0992936	0.102327	0.0848689	0.141897	0.0641043	0.0978101	0.129529	0.0669504	0.1209	0.135259	0.0703968	0.137907	0.111772	0.131182	0.0373025	0.0609281	0.0467988	0.091677	0.146118	0.134255	0.179322	0.127257	0.148931	0.00660323	0.149654	0.115895	0.100324	0.0480735	0.0116557	0.10203	0.120474	0.0968662	0.138577	0.15292	0.15529	0.13886	0.119649	0.140686	0.092836	0.126514	0.120454	0.120728	0.0975077
231	ET13365	0.161414	0.15558	0.146065	0.157185	0.12205	0.100127	0.102642	0.0880081	0.138783	0.0613571	0.0990171	0.132035	0.0667452	0.124393	0.134751	0.0729214	0.132644	0.110711	0.135433	0.0339571	0.0611647	0.0488192	0.09599	0.153289	0.138067	0.177477	0.127688	0.148473	0.0060178	0.152439	0.11229	0.099725	0.0485483	0.0197573	0.102497	0.122345	0.0971052	0.142771	0.159164	0.159691	0.142648	0.121413	0.140422	0.092922	0.125828	0.120121	0.121438	0.0975929
232	ET13366	0.154914	0.153014	0.141596	0.156659	0.122972	0.0986785	0.0996533	0.086338	0.139066	0.0617493	0.0955701	0.131298	0.0644455	0.12386	0.13393	0.0744232	0.136179	0.106309	0.140532	0.0362542	0.0609778	0.0541322	0.101214	0.147738	0.139572	0.174936	0.128817	0.139219	0.00861365	0.153357	0.116046	0.0950678	0.0481542	0.00799968	0.0994131	0.125424	0.0916482	0.139671	0.153579	0.154344	0.136838	0.115145	0.136132	0.0917188	0.127834	0.119968	0.118873	0.0998748
233	ET13367	0.0535981	0.0265188	0.0261761	0.0431434	0.0824536	0.0113913	0.0611641	0.0876035	0.0666343	0.0508795	0.0730054	0.0392766	0.0844323	0.0395894	0.0429527	0.00712398	0.0610286	0.0134486	0.0137058	0.00811673	0.0346061	0.0135197	0.0175682	0.0354243	0.0265699	0.0271295	0.00627186	0.0179901	0.0179173	7.99054e-06	0.0703456	0.067228	0.0294262	0.0239641	0.0131933	0.0533058	0.0597331	0.0244816	0.0296754	0.0282312	0.0263069	0.0207133	0.0338775	0.000308496	0.0373173	0.0807713	0.0629601	0.0246901
234	ET13368	0.0489571	0.0184814	0.0401722	0.0327026	0.0793923	0.022609	0.0478078	0.0506577	0.0601339	0.0557544	0.0799528	0.0392505	0.0813776	0.0440576	0.0733566	0.0390152	0.0725014	0.0170045	0.00506952	0.0382894	0.0412516	0.00743272	0.0186087	0.0470306	0.0228639	0.0302922	0.000417179	0.00640337	0.0220285	0.00482301	0.080804	0.0454384	0.0145	0.0209609	0.0198319	0.0566906	0.042943	0.0360814	0.0344114	0.0308027	0.0213297	0.0272805	0.0368567	0.0136087	0.0524238	0.0642785	0.0650417	0.0201062
235	ET13369	0.0236761	0.0144794	0.051749	0.0144314	0.0836216	0.0344615	0.0422269	0.0286846	0.0705008	0.101412	0.0289753	0.0398477	0.0336757	0.020315	0.0372255	0.0380034	0.0645961	0.109642	0.0388234	0.0161299	0.0971373	0.00538753	0.00133878	0.0263393	0.0350841	0.0181357	0.00316616	0.0131223	0.0293981	0.00609013	0.0909909	0.0159849	0.0726219	0.0125726	0.066927	0.0650024	0.00348756	0.028719	0.0471534	0.0412269	0.0329985	0.0416489	0.0546569	0.0622164	0.0241887	0.0408229	0.0395763	0.0258329
236	ET13370	0.0735773	0.0702853	0.0476613	0.0600484	0.100527	0.042417	0.0385513	0.0616466	0.0447164	0.0430625	0.0392423	0.0328963	0.0816458	0.0347954	0.0410174	0.0292344	0.0306205	0.0623367	0.0399372	0.0390771	0.0796342	0.0236155	0.032459	0.0190265	0.0450012	0.067138	0.058794	0.0530699	0.0110305	0.0424965	0.092647	0.0369405	0.063231	0.0532365	0.0381281	0.0619687	0.0623979	0.0235971	0.0658201	0.0694917	0.0558416	0.0672597	0.0576705	0.0389194	0.0661633	0.0452468	0.0434128	0.070331
237	ET13371	0.0702438	0.050696	0.0473007	0.0782898	0.0957516	0.026765	0.0349345	0.0918233	0.088746	0.0246762	0.0481684	0.0429986	0.0828754	0.0442661	0.0501845	0.0164127	0.0108493	0.0640829	0.0359821	0.0592282	0.0727074	0.02053	0.024496	0.013254	0.0370829	0.0858307	0.0403922	0.0439308	0.0158538	0.0299268	0.116472	0.0433904	0.0257739	0.0542015	0.0693266	0.0677954	0.0507633	0.015494	0.0613267	0.0685174	0.0530456	0.0719476	0.0559917	0.0383897	0.0743221	0.0474004	0.0468736	0.0636197
238	ET13372	0.0545061	0.0510656	0.0391856	0.0649657	0.0619002	0.0420059	0.0313573	0.0364756	0.0210856	0.0422849	0.0123778	0.0493605	0.0833163	0.0913999	0.0810186	0.0105846	0.00234109	0.0162485	0.0303556	0.00279703	0.0199785	0.0424981	0.0461414	0.0566965	0.0497483	0.0277742	0.0396344	0.00267658	0.0111789	0.031343	0.0679495	0.0380235	0.0147515	0.077769	0.00537524	0.0579474	0.0474637	0.0574933	0.0576009	0.0519559	0.0395303	0.0480999	0.0820817	0.0234582	0.0501677	0.0690668	0.066561	0.0677187
239	ET13373	0.0439434	0.0231177	0.00420692	0.0354623	0.0680082	0.0135093	0.0258355	0.0529893	0.0357863	0.0242634	0.0467087	0.028107	0.0655402	0.0708484	0.0542106	0.0225638	0.0207514	0.0104315	0.0037151	0.0109183	0.0460623	0.0265177	0.0273111	0.0775218	0.0273711	0.0171006	0.02565	0.000104634	0.00275503	0.0383346	0.0753608	0.0656755	0.0292365	0.0719229	0.0204662	0.0192662	0.0401115	0.0772918	0.0214726	0.0189753	0.0201273	0.0429951	0.0408941	0.0100527	0.0575367	0.0675095	0.0711812	0.0808345
240	ET13374	0.07977	0.0640056	0.041935	0.066024	0.0686913	0.0370908	0.039316	0.0500868	0.0359665	0.0386326	0.0260995	0.0453156	0.0830628	0.0781511	0.0529992	0.00675936	0.00437289	0.0136589	0.00612743	0.018016	0.0210743	0.0357963	0.053495	0.0772641	0.0466354	0.0526709	0.0685564	0.0404769	0.00131116	0.0455338	0.0530046	0.0443414	0.061622	0.0829075	0.00610477	0.0396766	0.022894	0.0795427	0.056987	0.0564227	0.0660278	0.0629403	0.0786638	0.0198296	0.065924	0.0646804	0.0658457	0.0597659
241	ET13375	0.0517725	0.0430481	0.033941	0.0511381	0.0559855	0.0206811	0.0324714	0.0393266	0.0592266	0.033906	0.0246251	0.0326336	0.0348221	0.0260039	0.0479996	0.0369868	0.0332249	0.0204751	0.0257592	0.0982354	0.096955	0.00410211	0.00717975	0.0684836	0.0206769	0.0604399	0.0213772	0.0847323	0.0178949	0.0234772	0.0597511	0.0343043	0.032747	0.0493152	0.0544667	0.0620746	0.0721215	0.058862	0.0307157	0.0326485	0.0303616	0.0301225	0.034344	0.053799	0.0562983	0.0929715	0.0858126	0.0596047
242	ET13376	0.0646483	0.0539803	0.0404272	0.0633825	0.0672055	0.0223562	0.0492598	0.0406984	0.0305827	0.0451726	0.0203524	0.0147608	0.077603	0.0500199	0.0579246	0.047067	0.00681212	0.0245374	0.0479429	0.0404378	0.0461408	0.0199215	0.0359018	0.0602733	0.0384431	0.0540416	0.0599633	0.0378888	0.00338312	0.0297478	0.0828797	0.00687613	0.0795006	0.0634736	0.0516096	0.0486223	0.0308132	0.0610416	0.101216	0.0917434	0.0864407	0.0599184	0.0800428	0.065086	0.0519341	0.0584428	0.0584595	0.0847421
243	ET13377	0.0444763	0.0517184	0.0549713	0.0549642	0.0625465	0.0019391	0.0730678	0.0461904	0.035672	0.0779538	0.0130717	0.0400228	0.0742201	0.0912536	0.0372525	0.02534	0.0230314	0.0119166	0.0171303	0.0874387	0.0404924	0.0208319	0.0332717	0.0476565	0.052086	0.0659127	0.042501	0.0258542	0.0131074	0.0659746	0.0691555	0.0675985	0.0688901	0.0732661	0.0698181	0.0350932	0.0133481	0.0453245	0.0700341	0.0799937	0.0680569	0.0676339	0.0454035	0.00745159	0.0528089	0.0572549	0.0509729	0.0482082
244	ET13378	0.0476736	0.0330432	0.0275462	0.060245	0.0547362	0.00632553	0.0426613	0.0472125	0.0850443	0.0886578	0.00342679	0.0232579	0.0874844	0.0886643	0.0539081	0.0510581	0.00711129	0.0365747	0.0128769	0.0223281	0.111917	0.0256546	0.0326598	0.0877856	0.0546678	0.0314423	0.0401744	0.0312513	0.000713306	0.014491	0.0639738	0.0492748	0.0923059	0.0461367	0.0173917	0.0311698	0.0408492	0.0844136	0.0607675	0.0493686	0.0413193	0.052992	0.0660294	0.0560017	0.0350572	0.0600487	0.082653	0.0357918
245	ET13379	0.060419	0.0525076	0.0283526	0.0530734	0.0759806	0.00928009	0.0522577	0.0547251	0.0454623	0.0600843	0.0122942	0.0331533	0.1038	0.115129	0.0643749	0.0241822	0.00538451	0.00447895	0.0111426	0.0182574	0.0248949	0.0916341	0.110428	0.0668463	0.0653564	0.0384232	0.0479172	0.0484168	0.028192	0.0338329	0.0715615	0.0476077	0.0786601	0.0843259	0.0214694	0.0422779	0.00297511	0.0703608	0.0505576	0.0492595	0.0372191	0.0767946	0.0692625	0.0111407	0.0430138	0.0422485	0.0501493	0.0522876
246	ET13380	0.055692	0.0510629	0.0618604	0.0478346	0.0170906	0.0119789	0.0299828	0.00654255	0.0132062	0.0051368	0.0347722	0.0379966	0.0677329	0.0728273	0.0686344	0.0463965	0.0272925	0.0460115	0.0564977	0.0359009	0.0614653	0.0383747	0.040686	0.0592234	0.0506954	0.046172	0.124524	0.0582152	0.0538223	0.0235981	0.0100516	0.0402264	0.0795213	0.11906	0.0379867	0.0607519	0.0368401	0.069369	0.0682721	0.0891245	0.0716997	0.0487067	0.0710533	0.041776	0.00716774	0.0903142	0.0946841	0.0224048
247	ET13381	0.047288	0.0554266	0.0813803	0.0542428	0.000481299	0.0135361	0.018241	0.0140018	0.00240691	0.0152372	0.0596007	0.0440679	0.0627146	0.050358	0.0918583	0.0733468	0.0272887	0.0669734	0.0644057	0.0401165	0.0708489	0.061339	0.0654227	0.0578703	0.0709815	0.0438078	0.0552783	0.0145101	0.063806	0.0296639	0.0207188	0.0555919	0.105765	0.146789	0.0448835	0.0434387	0.0504976	0.0595469	0.0979566	0.104009	0.0909536	0.0462041	0.0709143	0.0563665	0.0176326	0.109566	0.0871317	0.0429859
248	ET13382	0.055681	0.0628819	0.0712375	0.043341	0.0141919	0.00789422	0.0142552	0.00213333	0.0133027	0.00531943	0.0508084	0.0386376	0.0539277	0.0486341	0.101385	0.0547736	0.0429829	0.0443112	0.0518143	0.0481854	0.0712991	0.0325272	0.0396155	0.0437276	0.0445254	0.0532698	0.0534165	0.0395567	0.0596358	0.023019	0.0138628	0.049521	0.0698002	0.140297	0.0379244	0.0509386	0.0413006	0.0488428	0.0807653	0.0968775	0.0790688	0.0617469	0.0725289	0.04802	0.0109319	0.0865745	0.0833673	0.0285256
249	ET13383	0.0653317	0.0545087	0.0789225	0.0499745	0.0157079	0.0111774	0.0339406	0.00427164	0.00718261	0.00875373	0.042666	0.0395718	0.0847375	0.0615848	0.0978185	0.0562707	0.0277204	0.0490904	0.0505634	0.0344601	0.0616208	0.0442771	0.0514726	0.0624224	0.0543155	0.0642074	0.0542669	0.0661009	0.0671579	0.0296335	0.00212463	0.0509928	0.0888004	0.137447	0.0359845	0.0532683	0.0218039	0.062859	0.0796347	0.09241	0.0808204	0.0755866	0.0620821	0.0416935	0.00489081	0.101796	0.0946318	0.0258382
250	ET13384	0.0861513	0.0841427	0.0907547	0.0790845	0.0151412	0.00864165	0.0327208	0.0382143	0.0258316	0.00957941	0.0082442	0.0592398	0.0652088	0.0721874	0.116946	0.0497427	0.0377096	0.035989	0.0368883	0.0103728	0.0404694	0.0541523	0.0677965	0.0729974	0.0649871	0.0805608	0.0965775	0.0707289	0.0525696	0.0480361	0.00870812	0.0293729	0.0739453	0.129413	0.0103711	0.0498532	0.0129684	0.0783721	0.139539	0.139125	0.135513	0.0998143	0.0733404	0.0196708	0.00905586	0.105643	0.103714	0.0270538
251	ET13385	0.175935	0.114394	0.0959412	0.0789077	0.0248183	0.0211711	0.0263406	0.000624929	0.0410905	0.00192836	0.0203588	0.0635524	0.0891124	0.0782575	0.111024	0.061227	0.0323443	0.0422026	0.0389335	0.00242734	0.0411008	0.0743026	0.071595	0.0978801	0.0756763	0.043163	0.204098	0.0334277	0.0621908	0.030821	0.00257811	0.0280857	0.0534501	0.123678	0.0137303	0.0674241	0.0343664	0.096971	0.154678	0.163783	0.164746	0.0623255	0.159743	0.0329821	0.0058121	0.130181	0.119488	0.0236148
252	ET13386	0.0715748	0.0791642	0.0666335	0.0625621	0.000465147	0.00681346	0.020324	0.0047304	0.0161003	0.0183216	0.0223232	0.0336025	0.0554515	0.0512681	0.0612405	0.0427591	0.0310994	0.0499654	0.0383306	0.0070441	0.0397241	0.043446	0.0513792	0.0562663	0.0500644	0.0533441	0.0646244	0.032532	0.0528926	0.0209342	0.00327066	0.0518364	0.0523003	0.122651	0.0226832	0.0499551	0.0388416	0.0652955	0.0607149	0.058172	0.0441733	0.061377	0.0724389	0.0324996	0.00541947	0.0718344	0.0605271	0.0139541
253	ET13387	0.116041	0.093194	0.0775368	0.0823147	0.00710604	0.0104566	0.0400383	0.0189321	0.0372746	0.0387858	0.00564444	0.0568706	0.101787	0.0900106	0.0808293	0.039886	0.0169665	0.0210753	0.0275894	0.00416568	0.0214154	0.0522944	0.0584509	0.0862733	0.0469904	0.0569397	0.0936832	0.0375836	0.0550517	0.0490299	3.64633e-05	0.0158673	0.0465405	0.101441	0.0180358	0.0552785	0.0356613	0.0960726	0.11406	0.112087	0.112987	0.101803	0.0826342	0.010044	0.00182366	0.097014	0.0900803	0.0211046
254	ET13388	0.0875407	0.0600088	0.0482888	0.0710465	0.000207584	0.00100656	0.0340638	0.0209542	0.075148	0.00735693	0.0178342	0.0371122	0.0589993	0.0905882	0.103892	0.0510705	0.0126864	0.0457699	0.0286744	0.0346868	0.0387582	0.0800267	0.0881106	0.131145	0.0976907	0.0385573	0.0671347	0.0634898	0.065365	0.0469953	0.0173523	0.011678	0.065905	0.121235	0.000810012	0.0550756	0.0271274	0.137489	0.125059	0.119087	0.124685	0.0490555	0.0648432	0.0185644	0.00596511	0.166901	0.156821	0.0216187
255	ET13389	0.0612692	0.0717239	0.0526446	0.080911	0.00808113	0.00142381	0.0336483	0.025207	0.0599637	0.00738495	0.020017	0.0499798	0.0661521	0.0965977	0.117443	0.035847	0.00033519	0.050129	0.0388527	0.0247158	0.0388982	0.0911471	0.0979067	0.104143	0.104348	0.057378	0.0565769	0.0584464	0.0518427	0.0348269	0.0141325	0.017034	0.0552554	0.119991	0.00794176	0.0518123	0.0271859	0.112395	0.124295	0.129849	0.12319	0.072884	0.0845621	0.0265114	0.00764886	0.148521	0.138952	0.029104
256	ET13390	0.0688743	0.0600352	0.0678674	0.0480837	0.0209129	0.00607734	0.0373013	0.0361807	0.0256246	0.00327338	0.00950077	0.0478509	0.0821528	0.109252	0.0842814	0.0445479	0.02038	0.0437221	0.00688007	0.0198367	0.0458036	0.0414817	0.0472062	0.0758807	0.0581882	0.044304	0.0792523	0.0465582	0.0694185	0.0169167	0.0084816	0.0374221	0.0732295	0.114935	0.00920203	0.0382928	0.0275859	0.079895	0.0998578	0.102328	0.0940886	0.0641295	0.0429042	0.0301193	0.0148627	0.0505531	0.0744136	0.00538271
257	ET13391	0.0767098	0.0743025	0.0321173	0.0610949	0.0386124	0.011182	0.0435366	0.0429037	0.0712063	0.00972947	0.034199	0.0340191	0.0944464	0.0584019	0.082435	0.00032172	0.00485093	0.0131883	0.0347702	0.0454794	0.0179854	0.0275123	0.0382025	0.0569626	0.0484874	0.0450555	0.0816398	0.0239135	0.0469539	0.00252688	0.0102211	0.0194285	0.0314366	0.0707583	0.0251506	0.0432347	0.0152182	0.0544045	0.0938955	0.0996041	0.0913948	0.0402749	0.102925	0.0369019	0.0254941	0.0472959	0.0722313	0.0108804
258	ET13392	0.0865721	0.0539174	0.0690357	0.0667895	0.00685757	0.0167199	0.0238754	0.0015181	0.0559053	0.00560963	0.00791863	0.0454497	0.0771086	0.0661581	0.120856	0.0369222	0.0246138	0.01765	0.00262123	0.0421187	0.0381028	0.0438805	0.0569339	0.0841005	0.0728122	0.0614365	0.0608161	0.0314238	0.0556489	0.0139345	0.0109126	0.0482622	0.0572296	0.118444	0.0093991	0.0572482	0.0279224	0.0755067	0.0748835	0.077847	0.0656323	0.0675888	0.0863073	0.0261403	0.00259047	0.0570756	0.0705082	0.0380634
259	ET13393	0.0970551	0.0607241	0.0767226	0.0566572	0.0348924	0.0234734	0.0355103	0.0196754	0.0514212	0.00227807	0.00344758	0.0424633	0.0762248	0.0620934	0.108711	0.0450766	0.0150967	0.00463384	0.0328817	0.0314302	0.0262417	0.0474048	0.0567349	0.0933361	0.0585943	0.0789361	0.0662636	0.0502267	0.0395991	0.0406338	0.00191489	0.0448744	0.034662	0.107036	0.0201436	0.0467014	0.0155278	0.0853854	0.0626147	0.0653697	0.0678652	0.0927688	0.0910452	0.031129	0.0101124	0.0805251	0.0821003	0.0158117
260	ET13394	0.0707019	0.0361621	0.0580899	0.0576026	0.00133229	0.00982507	0.0314429	0.000356951	0.0569369	0.000969901	0.000845001	0.059632	0.0816963	0.0625789	0.125616	0.0546922	0.00687813	0.0167704	0.00492898	0.0348597	0.0416189	0.0424938	0.0561926	0.0855636	0.0762447	0.0527422	0.0508479	0.0340278	0.0551593	0.0183989	0.00410241	0.0479918	0.0616014	0.119001	0.00726419	0.0540553	0.0257226	0.078999	0.0371304	0.0395837	0.0391766	0.0678324	0.076032	0.028798	0.00291627	0.0621785	0.0597065	0.0345351
261	ET13395	0.0828707	0.0788761	0.0330582	0.0537786	0.0630339	0.0184452	0.0352058	0.0282946	0.046257	0.00392079	0.0121235	0.0415958	0.0842145	0.0627909	0.0962695	0.025029	0.00514176	0.00468865	0.00399035	0.0458342	0.00760243	0.0364801	0.0533133	0.0512072	0.0649858	0.0907847	0.0723297	0.0436559	0.0375891	0.0261547	0.0278052	0.0243573	0.0421034	0.0918086	0.00147804	0.02616	1.94279e-05	0.052447	0.0964171	0.106574	0.10162	0.065162	0.0976356	0.0203951	0.0419532	0.0495092	0.0516924	0.00968046
262	ET13396	0.0669719	0.065573	0.0211326	0.0513313	0.0760918	0.0152199	0.0436732	0.0436838	0.0386565	0.0245899	0.0229192	0.0510366	0.0879172	0.0537303	0.0877796	0.00389338	0.00184582	0.0384978	0.023345	0.0365478	0.0489717	0.0149628	0.02609	0.0482479	0.0417921	0.0865301	0.0755238	0.0452924	0.0142774	0.0101212	0.0322288	0.00867637	0.00878134	0.0696622	0.00087854	0.0275814	0.00292452	0.0495235	0.0825008	0.0981125	0.0893122	0.0663135	0.118189	0.0288526	0.0423021	0.0546023	0.0593297	0.00962784
263	ET13397	0.0664862	0.0759445	0.0737929	0.0491191	0.0312072	0.0101317	0.0264951	0.0290961	0.0650891	0.00612291	0.0174811	0.0531042	0.0851724	0.0634776	0.0768468	0.0232439	0.00345714	0.0219538	0.034759	0.0243166	0.0057819	0.0376423	0.0619295	0.0488139	0.0563989	0.0526805	0.0761333	0.0412784	0.0391438	0.0135736	0.00656353	0.0169565	0.0598795	0.100921	0.0185918	0.0276711	0.00424707	0.0553022	0.100263	0.0828041	0.0916707	0.0271561	0.0456228	0.0243754	0.0193228	0.0461832	0.0459508	0.00547211
264	ET13398	0.0545582	0.0479302	0.0654324	0.0319771	0.0215742	0.00958915	0.0193458	0.0248269	0.0607023	0.0110906	0.00634727	0.050197	0.0720725	0.0601375	0.0815385	0.0305064	0.00487489	0.0241579	0.0434353	0.0343277	0.0295916	0.0460673	0.0654913	0.0444371	0.0484228	0.0488529	0.0764892	0.0338243	0.0555609	0.0010899	0.012342	0.0248854	0.071156	0.118743	0.0319186	0.0225871	0.0188278	0.0501508	0.0995304	0.0823774	0.0744043	0.012631	0.0347358	0.029392	0.0106247	0.0431056	0.0473588	0.0149505
265	ET13399	0.0532882	0.0576462	0.0466596	0.0399646	0.0271585	0.0149701	0.0340329	0.0309782	0.0777927	0.00511369	0.0164993	0.0475926	0.0653901	0.0710625	0.0776612	0.0191127	0.00718144	0.0173946	0.0345308	0.0236001	0.00528536	0.0295288	0.0518666	0.0651218	0.046427	0.0512142	0.0800761	0.0354177	0.0512276	0.00860825	0.0144985	0.0212697	0.0596654	0.110897	0.0213348	0.0295789	0.0083152	0.0674665	0.0912474	0.0711483	0.0768738	0.0145148	0.0480985	0.0252067	0.0128545	0.0530777	0.0477052	0.000947492
266	ET13400	0.0576593	0.0480219	0.0407973	0.0683508	0.032067	0.0181854	0.044311	0.0172466	0.0222856	0.00751437	0.0193378	0.0282882	0.0719016	0.0605049	0.0702556	0.0489633	0.0318955	0.024969	0.0087844	0.0521456	0.00025649	0.00109804	0.0166151	0.0402932	0.0110872	0.0498082	0.0665417	0.0327759	0.0695455	0.00864765	0.006189	0.0214268	0.0389502	0.110312	0.0404649	0.0257794	0.0198672	0.0356785	0.0764534	0.0870108	0.0795137	0.0383121	0.0626149	0.0559737	0.00911503	0.0332951	0.0398242	0.006312
267	ET13401	0.0510331	0.07032	0.077546	0.0611339	0.0199814	0.0121273	0.0261475	0.00677304	0.048946	0.00945073	0.00970537	0.0404197	0.0818639	0.0715811	0.0730034	0.0752831	0.0264545	0.0490369	0.024325	0.0497127	0.0476418	0.0253892	0.0368283	0.0520083	0.0339556	0.0607096	0.0571197	0.0338933	0.0595616	0.0234377	0.00115141	0.0226254	0.0862462	0.131069	0.00411824	0.0302689	0.032108	0.0504924	0.105071	0.119016	0.109268	0.0550693	0.0640146	0.0508344	0.0100225	0.0682701	0.0735344	0.0129683
268	ET13402	0.0762338	0.0509383	0.0668975	0.0722633	0.0345954	0.00808922	0.0293531	0.0227675	0.0453461	0.0192076	0.00489419	0.0506573	0.0903299	0.0694991	0.0786504	0.0765612	0.0207667	0.0454768	0.00680809	0.0408106	0.0290283	0.0193413	0.0339211	0.0502487	0.034843	0.0562731	0.0710462	0.022196	0.0655858	0.00839383	0.00548059	0.015218	0.0830119	0.114586	0.000941039	0.0442842	0.0143673	0.0424085	0.0784256	0.0912423	0.0821225	0.0379428	0.081959	0.0444051	0.00658273	0.0572464	0.0584327	0.00831049
269	ET13403	0.0665545	0.0616447	0.0611555	0.0663408	0.0223093	0.00231885	0.027403	0.0299702	0.0447596	0.0130722	0.00948741	0.0609421	0.0851224	0.0869873	0.0930266	0.0310877	0.00351189	0.0202356	0.0122322	0.0332212	0.00686063	0.048381	0.0550645	0.0506617	0.0529048	0.0510514	0.0444563	0.0288401	0.0422949	0.0177732	0.00637706	0.0169734	0.0364649	0.0776905	0.0238372	0.038791	0.0135002	0.0572814	0.0817542	0.0801423	0.0754739	0.0722828	0.066588	0.017167	0.0259123	0.0784638	0.0713021	0.00473115
270	ET13404	0.0914732	0.0695243	0.0547888	0.0774523	0.0821504	0.0109787	0.0499643	0.0352155	0.0410014	0.025471	0.0120865	0.0442052	0.116805	0.0770544	0.102271	0.00964167	0.000895533	0.0106097	0.014684	0.00928664	0.0188139	0.0482089	0.0482894	0.0293726	0.0458499	0.071428	0.0585866	0.0392954	0.0139433	0.0379874	0.0646915	0.0261485	0.00144441	0.0948298	0.0132274	0.0513107	0.0133413	0.0268792	0.0621234	0.0686944	0.0574557	0.0556952	0.0880895	0.014995	0.0248	0.0376841	0.0422425	0.00725494
271	ET13405	0.0383883	0.0774607	0.0310294	0.0477948	0.0174553	0.0331579	0.0378592	0.0111861	0.0544881	0.0177194	0.014624	0.0250325	0.0514665	0.065739	0.08879	0.0505271	0.0209149	0.0405295	0.0356836	0.0340407	0.0350324	0.0284226	0.0434939	0.045328	0.0498408	0.0446524	0.0766561	0.0403299	0.0717403	0.0144933	0.00996507	0.0547544	0.0538123	0.118172	0.0134058	0.029566	0.0557035	0.0401354	0.0939734	0.0975393	0.0863555	0.0382215	0.058515	0.0291004	0.00835257	0.0234079	0.0346066	0.0194539
272	ET13406	0.039685	0.0577448	0.0721044	0.044605	0.0094555	0.0262031	0.0294326	0.0134557	0.0188355	0.00382252	0.0322015	0.0410977	0.0644039	0.069502	0.0948423	0.069682	0.041665	0.00678412	0.0135751	0.0248589	0.0549892	0.0280699	0.0334952	0.0434933	0.0457661	0.0361623	0.0619355	0.0536607	0.0857585	0.0416278	0.0218676	0.0651431	0.0617425	0.126457	0.0168764	0.0403862	0.0622534	0.0430367	0.0982614	0.103354	0.0934353	0.0585026	0.0487478	0.0149478	0.0166199	0.0515996	0.0560686	0.0515398
273	ET13407	0.119402	0.0756863	0.117939	0.0786311	0.0223234	0.00540103	0.0418177	0.0132182	0.0273967	0.0314374	0.0075511	0.0591002	0.0828578	0.102021	0.0817716	0.0421363	0.0219156	0.0458531	0.0501012	0.00133918	0.03778	0.076157	0.0828465	0.0930075	0.0943172	0.132197	0.0787639	0.0812328	0.0561159	0.0353551	0.0054411	0.04034	0.0553142	0.118878	0.0179752	0.0616721	0.0114189	0.092881	0.108973	0.109233	0.104091	0.069602	0.0753237	0.0137401	0.00219137	0.0853352	0.0839838	0.0329883
274	ET13408	0.0552363	0.0855287	0.0541401	0.0684191	0.0107288	0.0142094	0.0230879	0.00264043	0.0495004	0.0275675	0.0284637	0.0570636	0.0809607	0.0726492	0.0932909	0.0541293	0.0297872	0.0606111	0.00386804	0.000915141	0.0234804	0.0645359	0.0678485	0.0706522	0.0729412	0.0554167	0.0589851	0.0579042	0.0447319	0.0444602	0.027089	0.0122511	0.0559045	0.126229	0.024656	0.0659682	0.0191224	0.0762437	0.0998069	0.108415	0.0902019	0.0497664	0.0732406	0.0142898	0.00918016	0.0685159	0.0727164	0.0362228
275	ET13409	0.0654403	0.0628113	0.0538637	0.0482238	0.0103789	0.0228815	0.0246898	0.00369047	0.0251096	0.00397446	0.0220802	0.0423453	0.0901442	0.0836074	0.0827454	0.0615108	0.0144216	0.0758265	0.0555746	0.014212	0.0364933	0.0453545	0.0435052	0.0501872	0.0409315	0.0389633	0.0488529	0.0373654	0.062092	0.00133387	0.00913308	0.0202231	0.0589613	0.129665	0.00646859	0.0349836	0.029131	0.0525535	0.0748075	0.0658085	0.0695323	0.0365595	0.0599897	0.0388065	0.00609292	0.0468819	0.0619631	0.0200743
276	ET13410	0.079369	0.0581434	0.0519557	0.0559572	0.0053585	0.00836274	0.0227445	0.0057478	0.0187511	0.0150304	0.0298459	0.033221	0.0689247	0.0819994	0.0549047	0.0644826	0.0389459	0.0618515	0.0389677	0.028682	0.0456308	0.0461555	0.0471478	0.0400963	0.0615175	0.0396451	0.0844952	0.0278852	0.0784982	0.00297763	0.0252244	0.0378219	0.0691975	0.130176	0.00732042	0.0158194	0.0458859	0.0494722	0.0974708	0.0926412	0.0921539	0.0510257	0.0628393	0.028682	0.00799997	0.0471035	0.052091	0.0228112
277	ET13411	0.0977763	0.065351	0.0270324	0.0567878	0.0145143	0.0206468	0.045514	0.0115512	0.0280553	0.0107302	0.0029849	0.0691974	0.0836513	0.0702202	0.100653	0.0595995	0.0283942	0.0296733	0.0319887	0.0334237	0.0401441	0.0255204	0.0345474	0.061051	0.0426719	0.0588835	0.063613	0.0388336	0.0572475	0.0224018	0.0154268	0.0439106	0.0517765	0.137456	0.0154905	0.0424013	0.0293602	0.0637552	0.0656299	0.0630497	0.0550466	0.0830267	0.0657937	0.0232151	0.00405799	0.060027	0.0752458	0.0284632
278	ET13412	0.0575617	0.0560003	0.0529529	0.0837266	0.00298724	0.0113286	0.0267046	0.0155295	0.00725514	0.0168166	0.0415296	0.0251841	0.0619191	0.0742538	0.067581	0.0855005	0.051228	0.0698344	0.0636864	0.00554747	0.0723195	0.0360923	0.0425154	0.0341542	0.0456341	0.0273166	0.0526932	0.0238739	0.0790971	0.00288857	0.0229786	0.0415132	0.0797415	0.14476	0.016576	0.032401	0.0384072	0.0392448	0.0759629	0.0834292	0.0614403	0.0404326	0.0563417	0.043636	0.0260492	0.0369963	0.0499396	0.0368956
279	ET13413	0.0640631	0.0446754	0.0496336	0.0601166	0.0035485	0.000703283	0.028911	0.00500483	0.0151949	0.010948	0.0225954	0.0359319	0.0705577	0.067434	0.0638997	0.0680474	0.0329461	0.0654706	0.0399895	0.0278808	0.0448068	0.0407985	0.0445971	0.0438817	0.0601569	0.0430241	0.0784299	0.0433645	0.0765291	0.00370726	0.0216174	0.0369508	0.0663399	0.125277	0.0085526	0.0211276	0.0530915	0.0478367	0.0963913	0.0928687	0.0922252	0.0463441	0.0658589	0.0331263	0.01275	0.0506306	0.0510513	0.0305108
280	ET13414	0.0500852	0.0631128	0.0554402	0.0807241	0.00272836	0.0120797	0.0335832	0.0169684	0.00901961	0.0194557	0.0238393	0.0507466	0.0664286	0.07385	0.122202	0.0555559	0.0264033	0.0565235	0.0374351	0.0235494	0.042877	0.0434981	0.0479064	0.0388134	0.0464346	0.0421375	0.0744803	0.0436156	0.0617349	0.0289302	0.0301276	0.0319898	0.0418312	0.148321	0.0262208	0.0382594	0.0491867	0.045063	0.0924073	0.0855027	0.0760577	0.0609807	0.0638674	0.0552442	0.00982566	0.0675897	0.0692092	0.0349735
281	ET13415	0.15291	0.0813465	0.084672	0.0862771	0.026661	0.0444199	0.0580886	0.0346902	0.0220584	0.0421905	0.0264866	0.0634988	0.0828703	0.0807553	0.0537547	0.00343537	0.0059039	0.0371563	0.0270629	0.00978294	0.0167018	0.0544532	0.062907	0.0554726	0.0438655	0.0853251	0.0896251	0.0720967	0.0145092	0.0405522	0.0129988	0.0161018	0.0400221	0.0624571	0.00916221	0.0445786	0.0098795	0.0570394	0.0795417	0.0704767	0.0652878	0.0823331	0.141639	0.0125482	0.00809933	0.0637257	0.0603316	0.00966591
282	ET13416	0.0782453	0.0596333	0.0688633	0.0660619	0.00510629	0.0144668	0.0340583	0.00840655	0.0240975	0.0109789	0.0229166	0.0525887	0.0823723	0.0757224	0.0796565	0.0578753	0.0212781	0.0481921	0.0540296	0.0248888	0.0253608	0.0270864	0.0321846	0.0326202	0.0280761	0.054555	0.0686791	0.043798	0.064859	0.0119666	0.0225281	0.0403823	0.0297658	0.0985881	0.0059776	0.0254713	0.0234623	0.0379383	0.0827528	0.0701093	0.0657093	0.0558459	0.0641654	0.0186829	0.00426388	0.0342524	0.0403806	0.0154115
283	ET13417	0.0612115	0.0791342	0.0775628	0.0667	0.00876271	0.00656421	0.0466141	0.0185086	0.0343411	0.0299586	0.0093527	0.0549951	0.0820391	0.10977	0.0884223	0.0523554	0.0312482	0.0565367	0.0145704	0.0229939	0.052767	0.0505121	0.0586528	0.0495312	0.0616827	0.0753712	0.0799176	0.0455405	0.0614325	0.0265569	0.0206106	0.0224101	0.0691774	0.135684	0.0227654	0.0665119	0.0394885	0.058513	0.108576	0.118329	0.0954841	0.0648486	0.0764658	0.0353473	0.00201215	0.0716432	0.0715189	0.0146641
284	ET13418	0.0660192	0.0586469	0.0414549	0.0584273	0.0228435	0.014168	0.0347282	0.0299818	0.0320448	0.0144864	0.00823296	0.0555073	0.0950495	0.0760115	0.0699148	0.0398069	0.0144457	0.0386858	0.0378194	0.00527441	0.0379821	0.03141	0.0337256	0.0589515	0.0466978	0.0567959	0.0543458	0.0186206	0.0449851	0.011142	0.00209586	0.000222549	0.058821	0.122791	0.0124788	0.0306096	0.019644	0.0650518	0.0481849	0.0418279	0.0462605	0.0493521	0.0654099	0.0337753	0.0240884	0.0661967	0.0654778	0.00267996
285	ET13419	0.0851121	0.0665286	0.057794	0.0791743	0.0246514	0.0174743	0.0363539	0.00979484	0.0339781	0.0293251	0.0126507	0.0575904	0.0758313	0.0850866	0.0857289	0.0398733	0.0214579	0.0408983	0.0397647	0.0241498	0.0577597	0.0352547	0.0392695	0.0534723	0.0419069	0.0647379	0.0719643	0.0527656	0.0542807	0.0327812	0.00290383	0.0377376	0.0537593	0.115891	0.00985787	0.0466655	0.0268893	0.0594206	0.0821734	0.0795466	0.0792078	0.0754934	0.0755857	0.0475608	0.00428152	0.0545682	0.0686616	0.0321432
286	ET13420	0.00182165	0.0104761	0.0628629	0.00517802	0.0399693	0.0425404	0.108974	0.126964	0.0334336	0.146881	0.181025	0.0723024	0.00206713	0.00306405	0.0474572	0.191187	0.0719751	0.144542	0.143022	0.00904144	0.0309855	0.00601826	0.0081785	0.0188171	0.0233492	0.0181392	0.0102443	0.0213872	0.121571	0.0588141	0.0349952	0.0560919	0.0943127	0.208452	0.0633676	0.0287796	0.078129	0.0245724	0.0120502	0.0100805	0.0113086	0.00204322	0.0223154	0.0811375	0.0764556	0.0266508	0.0095185	0.053099
287	ET13421	0.0602661	0.06804	0.0458901	0.0753344	0.001161	0.0029085	0.025659	0.0172406	0.0173693	0.00488937	0.0376968	0.0247135	0.0832392	0.07488	0.0872541	0.0674375	0.0456708	0.0551229	0.0435834	0.019972	0.0582597	0.0382927	0.0500125	0.0388187	0.043338	0.0475303	0.0725316	0.0436815	0.0780927	0.00763555	0.0224233	0.0474909	0.0619267	0.137943	0.0282299	0.0401105	0.0337869	0.042876	0.0603935	0.0626698	0.0615437	0.0455638	0.0849176	0.0497892	0.0221849	0.0495319	0.0595722	0.0406926
288	ET13422	0.0746509	0.0433566	0.0347358	0.0490338	0.0127549	0.0100997	0.035463	0.021439	0.0244043	0.00840688	0.00796901	0.0544086	0.0909929	0.0750261	0.0691088	0.0436808	0.0183621	0.0490465	0.0625583	0.0495026	0.0447888	0.0449606	0.0442631	0.0632877	0.033605	0.0480787	0.0352148	0.0379531	0.049508	0.012604	0.00621882	0.047041	0.0724302	0.130493	0.0309677	0.0409832	0.0243153	0.069925	0.0610679	0.0632168	0.0558958	0.0550801	0.0748373	0.0434765	0.00520079	0.0716035	0.0846934	0.0234841
289	ET13423	0.0780439	0.0696579	0.0472812	0.0610514	0.0162659	0.00437932	0.0274012	0.0185349	0.0443747	0.00018453	0.00879633	0.0378227	0.081403	0.0801341	0.0811545	0.0540296	0.0290627	0.0380966	0.0536943	0.0189777	0.0323554	0.0291072	0.0317537	0.0706028	0.0361052	0.0651212	0.075197	0.0539316	0.0620295	0.0123596	0.0105578	0.0341169	0.0538926	0.100103	0.0105933	0.0381251	0.0349468	0.0711703	0.0766299	0.0856432	0.0669963	0.079464	0.0716068	0.0170422	0.00430782	0.0631889	0.0632246	0.0219383
290	ET13424	0.0598306	0.0672563	0.0618549	0.0673703	0.00381964	0.0123537	0.0365011	0.00286681	0.0207917	0.0243794	0.0224835	0.0444606	0.0737306	0.0829537	0.0752961	0.0600634	0.0443715	0.0627797	0.0554392	0.0113928	0.0407299	0.0334857	0.0400866	0.0505921	0.0342516	0.0242502	0.0546637	0.0459913	0.0621742	0.0152692	0.024636	0.0224374	0.0565379	0.121848	0.0131814	0.0260619	0.0455671	0.0506315	0.0718807	0.0765234	0.07166	0.0383328	0.0533058	0.0461477	0.00965513	0.0612372	0.0736499	0.0255417
291	ET13425	0.0534169	0.0537447	0.0536233	0.0809082	0.00591428	0.00993805	0.0283602	0.0137907	0.00638564	0.0119234	0.0467465	0.0269173	0.0625953	0.0730777	0.0664934	0.0826907	0.0419412	0.0702508	0.0526411	0.0020556	0.0662039	0.0412182	0.0472121	0.0362522	0.0460406	0.0191297	0.0437126	0.0210243	0.0786358	0.00864066	0.0178135	0.0356963	0.0738044	0.139754	0.0167043	0.0287724	0.0344353	0.0377713	0.0736275	0.0837852	0.0625274	0.0333857	0.0584921	0.0424371	0.0216368	0.0312748	0.041219	0.0295159
292	ET13426	0.0768405	0.0602115	0.0760159	0.0958011	0.0202096	0.00441646	0.0474925	0.0156756	0.0234941	0.0295931	0.00954879	0.0469494	0.0856085	0.0890858	0.0759821	0.0125139	0.0100884	0.0245828	0.0111266	0.0324036	0.0259962	0.0842724	0.0857004	0.079733	0.102073	0.0666751	0.0769291	0.0842409	0.0397667	0.02281	0.0147671	0.0400197	0.0626787	0.0764445	0.0130686	0.102027	0.00556644	0.0776015	0.311604	0.303668	0.320376	0.0979246	0.0890739	0.0337348	0.009183	0.0465892	0.0686904	0.0109259
293	ET13427	0.0765233	0.0441949	0.0516588	0.0619948	0.0126287	0.00238325	0.0317652	0.0231564	0.0299103	0.0113437	0.00275491	0.0568988	0.0982103	0.0841734	0.0831028	0.040749	0.00461376	0.0379336	0.0524551	0.0355683	0.0388734	0.0501604	0.0514152	0.0545304	0.0528434	0.0548908	0.0337926	0.0362809	0.0458382	0.0139982	0.010165	0.0318136	0.0713105	0.133589	0.0123595	0.0551522	0.0168441	0.0620521	0.0546195	0.0646718	0.0537311	0.0561817	0.0749661	0.0311297	0.00280046	0.070382	0.0734616	0.0249667
294	ET13428	0.0860249	0.0642253	0.0468411	0.0542546	0.0406201	0.00400195	0.0351152	0.0233412	0.0495137	0.0243833	0.00816926	0.0460895	0.105825	0.085576	0.0746818	0.051904	0.00472981	0.0383529	0.028345	0.0333461	0.0334336	0.0312323	0.0387658	0.0626148	0.0452502	0.0596905	0.0494848	0.0415937	0.0467607	0.0294957	0.0118982	0.0227713	0.0373832	0.118708	0.00221146	0.0431442	0.0158497	0.0650715	0.0729667	0.0676309	0.0716345	0.0454396	0.0625049	0.0413789	0.0121175	0.0498102	0.0506328	0.00300455
295	ET13429	0.0475919	0.0578217	0.0482917	0.0437339	0.00564376	0.000410925	0.0332431	0.00250024	0.0105654	0.0135088	0.013911	0.0577722	0.0798917	0.063828	0.109422	0.067095	0.027187	0.0567675	0.0439848	0.0264727	0.0686311	0.0415168	0.0512111	0.05066	0.0545733	0.0615452	0.0542181	0.0444669	0.0680146	0.0205688	0.0270147	0.030309	0.0768959	0.128912	0.0255782	0.0458759	0.0364506	0.0592554	0.0813447	0.0788674	0.0773837	0.0515504	0.0646951	0.0505428	0.00446087	0.084907	0.0661271	0.023177
296	ET13430	0.0546993	0.0598922	0.0514989	0.0451575	0.00550113	0.00270903	0.0269713	0.0123016	0.0015034	0.0294723	0.030939	0.0398814	0.0717124	0.0691919	0.0915174	0.0490378	0.0421381	0.0802862	0.0379616	0.0243763	0.0542634	0.0429467	0.0456805	0.0519739	0.0471755	0.0672629	0.0509247	0.0501642	0.0640261	0.0132942	0.0274009	0.0438105	0.0499472	0.138978	0.0203452	0.0228487	0.0355756	0.0473993	0.0578774	0.0621109	0.0556565	0.0345892	0.0565501	0.055014	0.0113851	0.0454322	0.0413938	0.0247984
297	ET13431	0.0687326	0.0669872	0.0722877	0.0811229	0.0217877	0.000829056	0.0490303	0.00190216	0.0256857	0.0192232	0.0190493	0.0581594	0.0794546	0.0861267	0.075336	0.0497274	0.0150997	0.0321513	0.0266177	0.00759371	0.0425399	0.0607757	0.0696081	0.0449192	0.0685927	0.0401354	0.0636151	0.0583877	0.0448804	0.112688	0.0117464	0.0319825	0.0602068	0.0927344	0.00544527	0.0463431	0.0355741	0.0462493	0.0679406	0.0756426	0.0636587	0.0533761	0.0736348	0.0169692	0.00394328	0.0359383	0.040708	0.0113678
298	ET13432	0.0767467	0.0649567	0.0505338	0.0962791	0.0309161	0.000575145	0.0411976	0.000894914	0.027936	0.0336234	0.00909428	0.0443106	0.0736033	0.0945961	0.0669511	0.00999775	0.0121681	0.0343095	0.0116313	0.00977545	0.0198805	0.0700608	0.0776138	0.0887534	0.0873407	0.0526002	0.072758	0.104552	0.043655	0.0236784	0.018002	0.0402247	0.0612153	0.0823671	0.0116095	0.0730585	0.00190237	0.0855731	0.236123	0.234189	0.277277	0.0809025	0.0889963	0.0251743	0.00813117	0.0579292	0.0742188	0.0205748
Minimum	7.40673e-06
Maximum	1.98023
Average	0.12539
				Frequency	Count
			< 0.050	0.315052	13942
			0.051-0.100	0.209545	9273
			0.101-0.250	0.395273	17492
			0.251-0.500	0.0503921	2230
			>0.500	0.0297381	1316
			Total	1	44253
			Expected		44253
			Difference		0
[truncated: 250 more columns]

## Sheet: Table S3b (G1)
Supplementary Table S3 (b) Relative kinship matrices computed using 229,982 of 235,019 SNPs that were polymorphic across 189 inbred lines in Group-1.
Unit	Taxa	1	2	3	4	5	6	7	8	9	10	11	12	13	14	15	16	17	18	19	20	21	22	23	24	25	26	27	28	29	30	31	32	33	34	35	36	37	38	39	40	41	42	43	44	45	46	47	48
1	G1C_ET13132
2	G1C_ET13133	0.0830752
3	G1C_ET13134	0.121106	0.131814
4	G1C_ET13136	0.162978	0.0832759	0.145497
5	G1A_ET13137	0.0437693	0.0761618	0.0539886	0.0300222
6	G1A_ET13138	0.0215619	0.0294708	0.0113856	0.00459375	0.0484246
7	G1A_ET13139	0.0112244	0.0115424	0.000993317	0.00467075	0.0542477	0.0216587
8	G1A_ET13140	0.0241721	0.0306663	0.0635652	0.052332	0.105791	0.0177181	0.0962799
9	G1A_ET13141	0.00209638	0.049194	0.0593673	0.0477545	0.135542	0.0162026	0.0214672	0.0873849
10	G1A_ET13142	0.0161925	0.0102348	0.0210944	0.0177241	0.0417905	0.0557936	0.10239	0.0873469	0.0358541
11	G1A_ET13143	0.00749796	0.0432576	0.0267671	0.0061523	0.0438273	0.0533246	0.0721735	0.244729	0.0614466	0.139915
12	G1A_ET13144	0.00778197	0.0195795	0.0330707	0.00024064	0.0374187	0.0403261	0.0232505	0.114938	0.0307597	0.0352116	0.174102
13	G1C_ET13145	0.00342473	0.00574704	0.00108499	0.0329465	0.0287906	0.0135063	0.0140855	0.0247967	0.0176831	0.0185763	0.00299911	0.0221806
14	G1C_ET13146	0.0260795	0.0201915	0.00124509	0.0291922	0.0245134	0.00436907	0.00902652	0.00925229	0.00402841	0.00532151	0.0143378	0.0275572	0.295726
15	G1C_ET13147	0.027263	0.0271102	0.0309708	0.00671964	0.0360267	0.00743379	0.0267368	0.0378396	0.00688833	0.0114639	0.0252815	0.0325324	0.0726565	0.0467756
16	G1A_ET13148	0.0200494	0.0300728	0.03559	0.0324611	0.0175462	0.05461	0.120894	0.214603	0.0129275	0.514299	0.16674	0.0356385	0.0250689	0.0653155	0.0238724
17	G1A_ET13149	0.0536318	0.0643715	0.0174903	0.0808927	0.0464541	0.0521897	0.00188066	0.0824562	0.0457773	0.0736396	0.11846	0.039314	0.00609205	0.0189482	0.00836131	0.121393
18	G1A_ET13150	0.0169558	0.0682286	0.0408498	0.00498736	0.0179848	0.056876	0.0955752	0.0959792	0.106866	0.100838	0.156348	0.0203716	0.0305685	0.0446105	0.0323895	0.271921	0.0343513
19	G1A_ET13151	0.000491868	0.0163399	0.0183644	0.0192218	0.0520259	0.129717	0.0317105	0.0259857	0.0156738	0.135909	0.0571542	0.0250704	0.0139716	0.0028387	0.00959258	0.181309	0.120666	0.124875
20	G1A_ET13153	0.000492169	0.0428172	0.00553012	0.0351243	0.0523161	0.121176	0.0167881	0.0944922	0.049106	0.0976941	0.0885273	0.0283197	0.012714	0.025944	0.0361587	0.136763	0.124733	0.12716	0.150174
21	G1C_ET13154	0.0106836	0.0452329	0.0665569	0.0100489	0.0146309	0.00495467	0.00241104	0.0617678	0.0501154	0.0412246	0.0432865	0.00688809	0.110159	0.0650252	0.207649	0.00345209	0.0108777	0.00865735	0.000545501	0.0512641
22	G1C_ET13155	0.00219427	0.051585	0.075406	0.0200485	0.00540561	0.00290207	0.00752461	0.0600127	0.0435091	0.0389172	0.0510468	0.00825112	0.0732813	0.0611198	0.173808	0.0182199	0.0221436	0.0104682	0.00614258	0.0499934	1.42061
23	G1C_ET13156	0.0461407	0.0283025	0.0239669	0.0790235	0.00504877	0.0224337	0.0168093	0.0111543	0.0203074	0.0071531	0.0187787	0.0174441	0.00148097	0.0835872	0.085732	0.0254244	0.0134506	0.0643246	0.0033837	0.0683397	0.102345	0.117653
24	G1C_ET13157	0.00855166	0.0243516	0.0862017	0.0312397	0.0357678	0.0219882	0.00281949	0.0445408	0.0499368	0.00157483	0.0164718	0.0280032	0.0147797	0.020767	0.162423	0.0255808	0.0133472	0.0231233	0.00982949	0.0314899	1.15629	1.14167	0.164625
25	G1C_ET13158	0.147644	0.0974483	0.108367	0.142069	0.0284639	0.0233939	0.00619303	0.0202151	0.0504481	0.0249236	0.0341536	0.0200847	0.045789	0.0345281	0.112691	0.0429331	0.0108183	0.0201551	0.014123	0.0320068	0.0210182	0.0355024	0.00369428	0.0333856
26	G1C_ET13159	0.143166	0.679393	0.124252	0.0677688	0.0606915	0.0457203	0.0166871	0.0576995	0.0716893	0.0139802	0.0405327	0.0259926	0.0179704	0.0264348	0.0435581	0.0537856	0.0652134	0.0590611	0.0142191	0.0806512	0.035181	0.0159498	0.0390843	0.00200837	0.0655795
27	G1C_ET13160	0.0651418	0.051119	0.0875352	0.0952526	0.0358689	0.0423032	0.0233554	0.027992	0.00780626	0.0121166	0.0547109	0.0187235	0.0169146	0.0277866	0.0220082	0.0343215	0.010288	0.0566868	0.0223176	0.0654333	0.00976753	0.0263508	0.00482408	0.00486455	0.134949	0.0601608
28	G1A_ET13161	0.0598584	0.0348458	0.0497645	0.0239586	0.0733847	0.0198604	0.0755064	0.173071	0.0660743	0.097696	0.233735	0.124488	0.0294592	0.00572332	0.00447679	0.199868	0.130125	0.111495	0.0206067	0.0944844	0.0187473	0.000212783	0.0313429	0.0344489	0.0138713	0.0232652	0.0408931
29	G1A_ET13162	0.0272814	0.026268	0.016699	0.0300596	0.0171005	0.00851867	0.0340171	0.033448	0.0157376	0.0341376	0.0534286	0.0121231	0.00842209	0.0174253	0.0284358	0.0285837	0.0793366	0.00679464	0.00861074	0.04552	0.026995	0.0175587	0.0371499	0.0313788	0.00375771	0.0298803	0.05806	0.0105723
30	G1A_ET13163	0.0349951	0.0648129	0.0388245	0.0327683	0.969282	0.0443432	0.0332516	0.0889133	0.123889	0.0280485	0.0589671	0.0326846	0.0324171	0.0228148	0.0221344	0.0311917	0.0491234	0.0340783	0.0654772	0.0706169	0.00369759	0.00370979	0.0151065	0.0364785	0.0496883	0.0621968	0.0122464	0.0835939	0.00541752
31	G1A_ET13164	0.069742	0.0568842	0.082916	0.0747834	0.11376	0.249116	0.0598846	0.173771	0.111215	0.00800291	0.13581	0.0521638	0.00550778	0.00217118	0.0505783	0.0593466	0.161641	0.0576847	0.107742	0.12434	0.0448352	0.0366296	0.0390976	0.0467588	0.0213405	0.0792159	0.0808718	0.114457	0.0452499	0.129472
32	G1A_ET13165	0.0742413	0.0814857	0.0600313	0.0809743	0.114985	0.0146842	0.0383235	0.110801	0.070282	0.161675	0.109516	0.0186542	0.0367637	0.0217046	0.069892	0.176106	0.0765882	0.22417	0.211347	0.152218	0.0158896	0.00305391	0.0781549	0.0554226	0.100895	0.066224	0.0292736	0.329873	0.0433145	0.14809	0.13265
33	G1A_ET13167	0.0156474	0.0290116	0.031701	0.0373808	0.0425255	0.0775409	0.0311264	0.0455523	0.035497	0.0857857	0.0660974	0.0431807	0.00677787	0.00714865	0.0269342	0.102662	0.172324	0.0902058	0.125059	0.0709289	0.0363976	0.0522374	0.0272674	0.0249542	0.042162	0.0393416	0.00238497	0.0171997	0.0092329	0.0820722	0.150784	0.115329
34	G1C_ET13168	0.0514773	0.0372872	0.0319075	0.0247965	0.00449768	0.0145228	0.0211266	0.0465526	0.0360227	0.00972207	0.0325788	0.0134875	0.00201422	0.0344042	0.125759	0.0247601	0.0629471	0.0202743	0.0559368	0.0159602	0.174625	0.146034	0.203159	0.183032	0.0411095	0.0890745	0.0978402	0.034194	0.0436607	0.00273396	0.0591195	0.0822084	0.0147695
35	G1A_ET13169	0.0340109	0.0358554	0.0155616	0.0468109	0.0334409	0.132071	0.0676508	0.0530801	0.0333018	0.0767757	0.0666808	0.0367579	0.0296086	0.0391088	0.0383601	0.257527	0.0575881	0.189169	0.146423	0.0948719	0.0161714	0.0210342	0.0612378	0.0190852	0.025816	0.0494233	0.0654901	0.0191523	0.0360871	0.042047	0.129811	0.134494	0.0479174	0.0148546
36	G1C_ET13170	0.0359756	0.0333401	0.0259142	0.0694883	0.000494621	0.0297055	0.0137861	0.00326208	0.0210608	0.00177157	0.0167323	0.0181181	0.00897481	0.0885326	0.0805719	0.0313637	0.0241587	0.067701	0.00925246	0.0736656	0.0994364	0.115867	1.42945	0.158809	0.00327531	0.0406787	0.00946601	0.0293048	0.0481559	0.00631597	0.0328659	0.0651044	0.0340205	0.215224	0.0572746
37	G1C_ET13171	0.102056	0.238302	0.20931	0.191545	0.045974	0.0413551	0.0214311	0.0585421	0.0359562	0.0342177	0.0555445	0.00260071	0.00610115	0.0106429	0.0368861	0.0739636	0.0756345	0.0871019	5.15612e-05	0.0555705	0.0103778	0.000680194	0.0160101	0.0139081	0.0456901	0.177174	0.0334037	0.0631027	0.0402968	0.0466452	0.0916042	0.0867685	0.0310182	0.0161163	0.0688072	0.0283887
38	G1C_ET13172	0.0667903	0.254742	0.219989	0.169264	0.0457133	0.047642	0.00972587	0.0519326	0.0341341	0.0382679	0.0442529	0.00144434	0.0036413	0.0232925	0.0436631	0.0740518	0.0784882	0.0726854	0.0232711	0.0700607	0.00559979	0.00149394	0.00251808	0.00395682	0.0661787	0.207787	0.0545369	0.0529387	0.0553764	0.0471825	0.0894164	0.0971873	0.0409739	0.0060132	0.0429997	0.00646318	1.287
39	G1C_ET13173	0.099161	0.220212	0.172365	0.167128	0.0427417	0.0495171	0.0189625	0.0496434	0.0293854	0.040502	0.0363238	0.00428339	0.00331373	2.80484e-05	0.015114	0.0715617	0.0742748	0.0728866	0.00761927	0.067842	0.00485188	0.00655291	0.0364084	0.0172686	0.0389983	0.141836	0.0953581	0.0664291	0.0516858	0.0419917	0.0801158	0.0815456	0.0246984	0.0334725	0.0340775	0.0508692	1.17851	1.19598
40	G1C_ET13174	0.141634	0.0687273	0.0763066	0.0829152	0.0192088	0.0205451	0.0233866	0.0400916	0.0287273	0.0362482	0.0194805	0.0124729	0.103429	0.0830158	0.0363267	0.0361737	0.0295105	0.00482891	0.036017	0.0528754	0.0930838	0.110386	0.0200911	0.027701	0.508046	0.133573	0.141879	0.0108758	0.00431517	0.0303188	0.0579163	0.0139486	0.0182912	0.0354403	0.0121793	0.00717364	0.0658422	0.0875868	0.0923549
41	G1C_ET13175	0.236037	0.132979	0.144667	0.251571	0.0409898	0.00805513	0.00427122	0.00173898	0.00178735	0.0130003	0.0443478	9.80795e-05	0.0342793	0.0344362	0.00756989	0.0232787	0.0244639	0.0172677	0.026342	0.00460013	0.0455938	0.0712573	0.000304741	0.0708729	0.0999706	0.119572	0.0830173	0.0364009	0.00157284	0.067392	0.0381004	0.0703179	0.0495796	0.0496075	0.0337599	0.00321955	0.115012	0.10546	0.0996711	0.0867047
42	G1A_ET13177	0.00148463	0.025644	0.0349162	0.0161379	0.01008	0.0654094	0.0098797	0.0123354	0.0538229	0.0876995	0.058451	0.0170491	0.00926713	0.00382818	0.00531282	0.114354	0.0640032	0.134814	0.146882	0.638333	0.00980609	0.0123388	0.0166999	0.0345837	0.0180665	0.0352958	0.00222194	0.0811025	0.00306309	0.0427972	0.0454755	0.0734673	0.100614	0.060852	0.0513424	0.0262886	0.0227017	0.0384956	0.0313081	0.0373967	0.0096437
43	G1A_ET13178	0.0138923	0.0196746	0.00414877	0.00523998	0.0422358	0.052782	0.00502736	0.043872	0.00516378	0.0250654	0.0842828	0.0119372	0.00476405	0.00934186	0.0306046	0.118955	0.105057	0.0599217	0.145867	0.108196	0.0518514	0.050337	0.0653609	0.0246992	0.0081992	0.0302596	0.0325213	0.0781504	0.00271309	0.0481586	0.106165	0.0418316	0.062337	0.0162334	0.0763759	0.0633577	0.0583427	0.0611901	0.0683663	0.00303095	0.00425133	0.0929731
44	G1C_ET13179	0.0688392	0.0320627	0.00259894	0.0947271	0.0137349	0.00159307	0.0321294	0.0181938	0.0112864	0.0212793	0.0132544	0.0256604	0.00886024	0.0671821	0.0685981	0.0424668	0.033586	0.0515142	0.00611698	0.0630566	0.0987732	0.101301	0.804282	0.139738	0.0173399	0.00704972	0.00417499	0.0457022	0.0425256	0.0232398	0.050324	0.080591	0.00282124	0.127875	0.044012	0.751924	0.0424478	0.0397991	0.0638395	0.0154086	0.0130604	0.00561539	0.0646695
45	G1C_ET13180	0.0757722	0.0281448	0.0135445	0.0491808	0.0355385	0.0154463	0.0325727	0.0493986	0.00942448	0.00277784	0.0015044	0.0174337	0.00721911	0.0979778	0.0791255	0.0338459	0.0286213	0.0600661	0.035231	0.0605881	0.084773	0.0844101	0.836441	0.126767	0.00375641	0.00980576	0.070903	0.0410107	0.0378073	0.0554132	0.0587548	0.0697128	0.018093	0.153161	0.0625914	0.808908	0.029433	0.0228594	0.0348793	0.0110037	0.0283765	0.015804	0.0683978	1.13676
46	G1A_ET13181	0.0336309	0.0401337	0.0122247	0.000431195	0.0589507	0.0595922	0.0202193	0.0644117	0.0325372	0.0361026	0.0755376	0.00231471	0.0114957	0.0159142	0.0598102	0.148575	0.117379	0.0822148	0.1802	0.108264	0.0667585	0.0656076	0.0977341	0.0467067	0.0118849	0.048805	0.0393464	0.0989398	0.0138666	0.0702223	0.159454	0.0962319	0.0965992	0.0224177	0.121242	0.0949138	0.0633177	0.0614863	0.0652088	0.0358067	0.0113703	0.0731565	0.723978	0.0825792	0.0950844
47	G1C_ET13182	0.153166	0.0740275	0.0878804	0.0926511	0.00659624	0.00433065	0.0224858	0.0340515	0.0508433	0.0418222	0.0108839	0.0187184	0.100904	0.0815623	0.0197082	0.0348239	0.0337206	0.0173254	0.0209659	0.050402	0.0960565	0.109382	0.00858056	0.0385378	0.470759	0.142512	0.148117	0.0191398	0.0169362	0.0188731	0.0553648	0.00993429	0.00385033	0.0581362	0.0167778	0.00324716	0.0530962	0.0810779	0.0898663	1.34759	0.108267	0.028504	0.0131318	0.00714148	0.0295035	0.027296
48	G1A_ET13183	0.0398234	0.0599936	0.0260925	0.0314005	0.089464	0.000814655	0.0250784	0.0376977	0.146357	0.0467941	0.0261939	0.0339686	0.0263128	0.0220285	0.00580247	0.0714938	0.0897191	0.168198	0.0378475	0.00464068	0.0205548	0.0370267	0.0468261	0.0319273	0.0312885	0.0521745	0.0180697	0.119852	0.0027753	0.139396	0.0592354	0.102347	0.0519549	0.00670179	0.0103267	0.0339302	0.0116131	0.0329966	0.0155144	0.0663008	0.0357068	0.0454275	0.0297668	0.0351108	0.0129992	0.039803	0.0801863
49	G1A_ET13184	0.0410719	0.0568104	0.0483693	0.0426317	0.104464	0.0202045	0.0171102	0.0599102	0.149984	0.0535078	0.0087972	0.0234842	0.0355271	0.0159511	0.00452134	0.08925	0.116362	0.14169	0.0515366	0.0256236	0.0211674	0.0358694	0.00564851	0.0360008	0.0433735	0.0478722	0.0265353	0.142736	0.00203683	0.150111	0.0969638	0.139399	0.0755488	0.0215565	0.0340309	0.0132482	0.0390791	0.0472826	0.0213238	0.0724201	0.0436545	0.0282536	0.0225949	0.0124591	0.0323248	0.0474527	0.0805282	1.15539
50	G1C_ET13185	0.152357	0.658278	0.160818	0.070543	0.0850138	0.0407262	0.0195383	0.0442766	0.058419	0.0110797	0.0473518	0.0269299	0.00448421	0.0307146	0.0114023	0.0430987	0.0490688	0.0711824	0.0151075	0.0514604	0.00938204	0.0224456	0.0301799	0.0181797	0.0955134	1.09485	0.0687785	0.0454469	0.0487461	0.0857793	0.0473952	0.0794997	0.0335916	0.0984416	0.060039	0.0359714	0.222737	0.247728	0.152869	0.0929146	0.133387	0.0356105	0.0188669	0.00797364	0.00442099	0.0500055	0.0939635	0.0345755
51	G1A_ET13186	0.0479346	0.0594541	0.0135244	0.0922668	0.0374837	0.0559721	0.00773511	0.0888076	0.0439059	0.0623687	0.119983	0.0390009	0.0101894	0.0275268	0.00873169	0.112538	1.41917	0.0438958	0.0954174	0.128434	0.011322	0.0203901	0.0202298	0.00897077	0.010623	0.0578061	0.0250605	0.128677	0.078509	0.0531893	0.148116	0.0794996	0.161334	0.0416984	0.0653051	0.0287111	0.0803874	0.0823584	0.085568	0.0341749	0.02917	0.0571774	0.113666	0.0328751	0.0296853	0.138691	0.0394828	0.0982405
52	G1C_ET13187	0.38414	0.161943	0.130271	0.108926	0.0375874	0.0246235	0.00120227	0.0509461	0.0507787	0.022087	0.0142142	0.00968181	0.0120228	0.00873279	0.00351056	0.0209071	0.0472543	0.0423781	0.00307209	0.0203713	0.0178556	0.00609309	0.0165653	0.012748	0.134972	0.125711	0.0534737	0.039158	0.0171415	0.0310533	0.0625091	0.0442917	0.0248183	0.0350467	0.0192319	0.0109587	0.0965315	0.111743	0.131642	0.0579124	0.266683	0.0151899	0.0338555	0.0331863	0.0302021	0.0515625	0.0481791	0.0135049
53	G1A_ET13188	0.00571687	0.0416255	0.00817569	0.00186709	0.0526492	0.879941	0.0146091	0.0101026	0.0144448	0.0406397	0.0415203	0.0436284	0.04105	0.00932916	0.00123767	0.0780546	0.0712569	0.0745763	0.164827	0.174908	0.0133212	0.0102231	0.0198013	0.028705	0.0150005	0.0527579	0.0422601	0.0282199	0.0320885	0.0619819	0.426759	0.00582465	0.107399	0.0232394	0.114621	0.0341048	0.0624467	0.0645442	0.0707236	0.0366122	0.00859271	0.101285	0.0847073	0.0129717	0.0343549	0.116841	0.0189976	0.0536093
54	G1C_ET13189	1.40472	0.0704632	0.142245	0.157177	0.0412015	0.0306106	0.00340272	0.0186189	0.00809979	0.0158225	0.000659049	0.0107821	0.00694277	0.0194254	0.0283564	0.0178618	0.0466425	0.0255269	0.00135232	0.00645995	0.00270396	0.0131916	0.0396414	0.00619549	0.161937	0.126205	0.0627051	0.048182	0.017142	0.0316934	0.0629478	0.0750787	0.0192215	0.0476793	0.0360792	0.0315928	0.0872297	0.0539646	0.0814163	0.139079	0.214003	0.00759721	0.0102386	0.0569204	0.0697068	0.0248049	0.152481	0.0435708
55	G1A_ET13190	0.0436008	0.0520305	0.0463904	0.0481159	0.0647534	0.0235036	0.0858266	0.164018	0.0636306	0.217086	0.133376	0.0473249	0.005222	0.00490685	0.0655892	0.24739	0.0969707	0.0943235	0.13674	0.168226	0.0148743	0.00530965	0.0503086	0.0530567	0.0804955	0.0535177	0.0180186	0.323224	0.0631994	0.0854641	0.129971	0.843311	0.0477973	0.0709432	0.0772814	0.041809	0.0842202	0.0796677	0.0754234	0.0456075	0.0109416	0.100515	0.0300416	0.0616482	0.058445	0.0687788	0.0473193	0.0525897
56	G1A_ET13191	0.00448706	0.00332272	0.00299614	0.0075126	0.0137891	0.012706	0.0563662	0.00728537	0.0305261	0.00333562	0.0232521	0.0138427	0.00955795	0.0229243	0.0299135	0.0361296	0.0156388	0.0178573	0.020099	0.0444728	0.0438726	0.0324663	0.024575	0.0445659	0.0203852	0.0189731	0.004983	0.0112705	0.250312	0.0265325	0.034597	0.0275246	0.0218959	0.0237965	0.045569	0.025189	0.0100361	0.01672	0.028721	0.00361874	0.00434924	0.0253053	0.0282617	0.0257461	0.0312965	0.0217263	0.00533316	0.0155019
57	G1A_ET13192	0.048621	0.0286805	0.0133684	0.00719812	0.0478722	0.0380284	0.0239257	0.0161672	0.0145147	0.0212904	0.0101795	0.0270476	0.00939563	0.0248242	0.0084925	0.0427009	0.00327695	0.000306349	0.0315945	0.00114446	0.0100205	0.0133875	0.0189516	0.0153812	0.017096	0.0309271	0.0140459	0.0198618	0.0199032	0.0478677	0.0157579	0.0285952	0.012355	0.0196494	0.000719912	0.0159002	0.0323505	0.0397961	0.0280778	0.024902	0.019417	0.00965249	0.0147423	0.0160124	0.0130011	0.00272119	0.0255653	0.0304069
58	G1A_ET13222	0.00828711	0.0303064	0.00297529	0.020722	0.00383723	0.0470828	0.0012169	0.0150901	0.102776	0.0386533	0.0389702	0.0202065	0.0410535	0.0021871	0.0367481	0.0909346	0.000388204	0.0383719	0.0773921	0.0353984	0.0228208	0.0136572	0.0200641	0.0158441	0.0576414	0.0312862	0.00398963	0.0556284	0.010933	0.0193302	0.052947	0.00631053	0.0252877	0.0318172	0.0154721	0.00670081	0.0176961	0.0188108	0.0158077	0.0199265	0.00426369	0.0467285	0.0188967	0.00752162	0.0213549	0.0114297	0.0274646	0.0472708
59	G1A_ET13223	0.0208339	0.000888557	0.00147345	0.00890084	0.0750981	0.0676339	0.0307105	0.0259241	0.0636931	0.0311166	0.0596298	0.0332277	0.0422713	0.0353852	0.000156574	0.0414935	0.149646	0.137001	0.0244774	0.0772574	0.0229361	0.0224718	0.0106794	0.0168835	0.00525736	0.0139079	0.035673	0.0947506	0.00738383	0.0510832	0.0224408	0.0636965	0.0509808	0.0124934	0.0218261	0.0190968	0.0333211	0.0284444	0.0289392	0.0324131	0.00794186	0.0788528	0.0245581	0.0286674	0.0342804	0.00893393	0.0357944	0.12808
60	G1A_ET13224	0.0158186	0.0161237	0.0185851	0.00837961	0.0231557	0.0232064	0.000824594	0.0472407	0.00811407	0.0271514	0.043503	0.011799	0.00671288	0.0298339	0.0457044	0.0146278	0.0178419	0.0573898	0.000513471	0.036112	0.0213794	0.0136978	0.00329815	0.0196203	0.0779515	0.017488	0.0328759	0.0276133	0.00809079	0.013752	0.0130605	0.030199	0.00401653	0.0027694	0.0337827	0.0117431	0.000850151	0.00337739	0.00794581	0.00697196	0.00577942	0.0285038	0.0148205	0.00557977	0.0210469	0.000418091	0.00343056	0.0219026
61	G1A_ET13225	0.0562514	0.0121158	0.0159092	0.0144593	0.0163689	0.0305182	0.036296	0.0100818	0.00514272	0.0593051	0.0469431	0.0325145	0.0356038	0.0388525	0.0276556	0.00816254	0.0874158	0.0829133	0.0729921	0.0485269	0.0290351	0.0323924	0.0263378	0.00861605	0.0599982	0.0403254	0.0242062	0.000323752	0.01632	0.0297872	0.00252896	0.0327317	0.0920044	0.0187277	0.0516726	0.0337196	0.0300211	0.0274224	6.20845e-05	0.0397595	0.00455268	0.096956	0.031795	0.0449562	0.0294981	0.0127377	0.0293056	0.000611298
62	G1A_ET13226	0.0149016	0.0230645	0.00864833	0.0216984	0.0201442	0.00287124	0.00851737	0.0157029	0.0219178	0.00496971	0.0446024	0.00741157	0.0211653	0.0362152	0.00359353	0.00117001	0.0186937	0.00367455	0.0220855	0.0195673	0.010287	0.00521728	0.0256762	0.0302487	0.0507312	0.0148567	0.14007	0.0187962	0.0542638	0.0110189	0.0577911	0.0239146	0.0453876	0.0216618	0.0215633	0.0310618	0.0253007	0.0288779	0.023677	0.0196745	0.0273133	0.000190767	0.0109879	0.00318972	0.0141694	0.0024823	0.0218101	0.0182304
63	G1A_ET13227	0.0807801	0.0805911	0.0423446	0.0723878	0.0490091	0.039787	0.00978854	0.0232188	0.00722251	0.0349334	0.00423361	0.0103558	0.0379354	0.0991659	0.0589153	0.0205104	0.0504232	0.0691965	0.00255039	0.0395068	0.0369824	0.0652559	0.0718255	0.045796	0.101632	0.0405076	0.067672	0.00426764	0.0569949	0.075304	0.00587763	0.0117138	0.0371402	0.0176315	0.00829721	0.0823879	0.09048	0.0962906	0.0754046	0.0691902	0.0639739	0.0567975	0.0553472	0.0440685	0.0551702	0.0797793	0.0444286	0.00883521
64	G1A_ET13228	0.0706415	0.0768488	0.0428093	0.0668042	0.0489628	0.0529811	0.0123237	0.0260549	0.0168119	0.0342564	0.0020424	0.0135889	0.0341872	0.100222	0.0586061	0.0258958	0.029554	0.0734047	0.00528496	0.0430729	0.0307137	0.057706	0.0771678	0.0451305	0.103056	0.0449314	0.0615673	0.00640822	0.0458216	0.0735328	0.0428031	0.00959442	0.0431084	0.0167447	0.0155668	0.087083	0.0880589	0.0922101	0.0735486	0.0841667	0.0671827	0.0518523	0.0559382	0.0476126	0.0579304	0.0856517	0.055854	0.0304325
65	G1A_ET13229	0.0714442	0.0761427	0.0473466	0.0716907	0.0461753	0.0404417	0.0108937	0.0158386	0.0177462	0.0356603	0.00586919	0.012196	0.0317396	0.0974263	0.0621211	0.026489	0.0284194	0.0629611	0.00810627	0.0431531	0.0338993	0.065244	0.0659854	0.0469979	0.10133	0.0383333	0.0688628	0.00412227	0.0620586	0.0699829	0.0498338	0.0115174	0.0409414	0.0198942	0.0249043	0.0773881	0.0871555	0.0917911	0.0726243	0.0783599	0.0631205	0.0514968	0.0536483	0.0432193	0.0526752	0.0797388	0.0556022	0.0200371
66	G1A_ET13232	0.0656018	0.0848888	0.0240388	0.0602444	0.0788917	0.0148325	0.0412822	0.0797884	0.0652345	0.0266933	0.0566771	0.021461	0.0262983	0.078554	0.034007	0.00689761	0.0700252	0.0223418	0.0105975	0.0497343	0.0486878	0.066564	0.0873575	0.0468611	0.088137	0.0700597	0.0293696	0.0621865	0.0364815	0.0961376	0.0243725	0.109373	0.0215546	0.0188734	0.00218073	0.0825707	0.097831	0.113764	0.0891331	0.0815583	0.0839064	0.0213641	0.0421214	0.0450291	0.0437224	0.0423213	0.075186	0.0862586
67	G1A_ET13233	0.0670516	0.0846593	0.0255079	0.0656691	0.0763419	0.0172704	0.0425581	0.0811419	0.0639066	0.0273486	0.057995	0.0244885	0.0288565	0.0769378	0.0322818	0.00451022	0.0708629	0.0232029	0.0108831	0.0395872	0.0466498	0.0644586	0.0837331	0.0417247	0.0850356	0.0697143	0.0310669	0.0639416	0.0365076	0.0922481	0.0251312	0.104549	0.0179183	0.0306899	0.00235472	0.081008	0.100409	0.117443	0.0937646	0.0811747	0.0791941	0.0407904	0.0439097	0.0434098	0.0417554	0.0452978	0.0717766	0.0860168
68	G1A_ET13239	0.0718023	0.0867854	0.0156183	0.0697501	0.0761081	0.0105582	0.0323488	0.0824164	0.048779	0.0250121	0.0535907	0.0227846	0.0250468	0.0789416	0.0313644	0.000762615	0.0659736	0.0201711	0.0169954	0.0472962	0.0398712	0.0562013	0.0874665	0.0322508	0.0861836	0.0715179	0.0297807	0.061852	0.030229	0.0962692	0.00931918	0.112775	0.0379963	0.0230705	0.00200693	0.083784	0.102414	0.118213	0.0952709	0.0913412	0.068495	0.061877	0.0461542	0.0539389	0.0430225	0.052131	0.085638	0.0888056
69	G1A_ET13240	0.0468884	0.0503774	0.0207834	0.036545	0.0522187	0.00164213	0.00906505	0.0467506	0.0292068	0.000766973	0.0503284	0.00764536	0.000708588	0.0379773	0.0134695	0.0392306	0.0711482	0.0334831	0.027525	0.0419137	0.0226536	0.0310437	0.0576585	0.0248378	0.0606864	0.042019	0.0205214	0.0485817	0.023032	0.0752882	0.0232249	0.0956759	0.00194109	0.0141068	0.0199948	0.051866	0.0622558	0.0785117	0.0650825	0.0475198	0.0359981	0.0261309	0.0490049	0.0365303	0.0238598	0.0639633	0.0435125	0.0683203
70	G1B_ET13242	0.0302269	0.00434533	0.0113214	0.002429	0.0662754	0.0270045	0.00768186	0.0146494	0.0322943	0.0177575	0.0463558	0.0136774	0.0079602	0.00183689	0.0031857	0.0634332	0.0761436	0.0512133	0.064545	0.0780108	0.0273873	0.0249977	0.0329815	0.0165724	0.0394606	0.0282009	0.0240131	0.0458362	0.0205431	0.0770109	0.0702358	0.0804089	0.0518776	0.00469993	0.0623803	0.0312793	0.0235481	0.015426	0.0088322	0.0324082	0.00108708	0.0417707	0.0421459	0.0187596	0.0113258	0.0614906	0.0342014	0.0567619
71	G1B_ET13243	0.0311184	0.00291972	0.00829192	0.00350874	0.0660445	0.037589	0.0141684	0.00764802	0.0350904	0.0258684	0.0482045	0.0101318	0.00467182	0.00112421	0.00548467	0.0681287	0.0660267	0.0663904	0.0735229	0.0753069	0.0280066	0.0236365	0.0293805	0.0158256	0.0348773	0.0320476	0.018688	0.0524427	0.0161612	0.074715	0.0796949	0.095452	0.0553891	0.00709486	0.0691818	0.0250764	0.0214076	0.0146952	0.00758386	0.0305281	0.001958	0.0379812	0.0331726	0.0219759	0.00864403	0.0499072	0.0367767	0.0599202
72	G1B_ET13244	0.0343356	0.00297034	0.00553883	0.00287382	0.0645106	0.0382452	0.0152481	0.00720851	0.0328292	0.019603	0.05063	0.0121587	0.00896412	0.00420236	0.00347044	0.0610523	0.0728771	0.0627204	0.0704687	0.0727623	0.0295887	0.0218399	0.0285632	0.0113019	0.0338829	0.0384961	0.0222089	0.0477684	0.0182046	0.0687528	0.0841119	0.0876884	0.0558488	0.00571688	0.0675	0.0275451	0.0194307	0.0118872	0.00729376	0.0325551	0.00113568	0.0336677	0.0340208	0.0234305	0.00840964	0.0527593	0.039837	0.0614179
73	G1B_ET13245	0.00379977	0.00543624	0.00709582	0.00408219	0.0283604	0.0128503	0.00520769	0.0126999	0.0107811	0.0211579	0.035879	0.0183576	0.0205735	0.0413275	0.0133823	0.0703125	0.0568213	0.0363156	0.0751674	0.0335341	0.00754493	0.00557555	0.0191093	0.00492889	0.0204412	0.0158545	0.0142568	0.053562	0.0201687	0.0396384	0.0578588	0.0701369	0.042066	0.00106031	0.0349656	0.00713558	0.0044085	0.00165889	0.0055532	0.00204022	0.0225218	0.0297972	0.0441533	0.0105591	0.00244937	0.0615546	0.00159242	0.0313584
74	G1C_ET13257	0.107874	0.110137	0.0660892	0.0560505	0.035866	0.0159008	0.0093463	0.00273708	0.0119281	0.017728	0.055387	0.00585081	0.0199709	0.0400044	0.000474793	0.00257459	0.0291233	0.00658342	0.00818865	0.00170893	0.0385489	0.0497287	0.0305448	0.0458898	0.0949366	0.106984	0.197118	0.0104501	0.0581619	0.0390477	0.0169803	0.0500393	0.0113899	0.0832773	0.00722801	0.0196339	0.00293079	0.040699	0.0370648	0.135681	0.0455349	0.0217646	0.0190817	0.0179867	0.0698262	0.0351154	0.138151	0.0169898
75	G1A_ET13258	0.084127	0.0762546	0.0814926	0.0905135	0.0442219	0.090747	0.0222629	0.12317	0.0181932	0.0374839	0.0644341	0.0204164	0.00707836	0.0240346	0.0844036	0.0314011	0.0554563	0.0287466	0.0453381	0.0807678	0.0795647	0.0638014	0.0590106	0.0971154	0.0189678	0.0835003	0.0447769	0.0605277	0.0309538	0.0371911	0.793552	0.0306849	0.0387754	0.0596732	0.0305608	0.0481176	0.0823007	0.0822162	0.0785108	0.0510939	0.0557861	0.00456957	0.0800805	0.094479	0.103185	0.135064	0.0625394	0.00625452
76	G1A_ET13259	0.0552839	0.0457984	0.052948	0.07502	0.0244929	0.0429086	0.0487583	0.107182	0.0174135	0.000217593	0.0350901	0.00729676	0.00564839	0.00851557	0.0472635	0.0621314	0.0634311	0.00664456	0.0606423	0.0670286	0.0613932	0.0500564	0.0517139	0.0619276	0.0152659	0.0728447	0.0383754	0.0753652	0.0330875	0.0249966	0.508664	0.0426068	0.0593352	0.0549346	0.00850404	0.0435353	0.0686536	0.0708632	0.067258	0.0445041	0.0514079	0.0226097	0.0431812	0.0679456	0.0643736	0.0628255	0.0569409	0.0262904
77	G1C_ET13308	0.0494265	0.0542131	0.007958	0.00758156	0.0922282	0.0138294	0.0336419	0.0898898	0.0431582	0.0154512	0.0491624	0.0360661	0.0579674	0.0370178	0.0431608	0.0701526	0.0288239	0.0352413	0.0302687	0.0571749	0.0433204	0.0383808	0.07938	0.000981603	0.0189214	0.061133	0.359436	0.0898903	0.0408763	0.0886897	0.0499824	0.0637409	0.0511797	0.0213639	0.0677116	0.0739578	0.0114793	0.0191136	0.0065785	0.019227	0.0569565	0.0575804	0.000618798	0.0475303	0.0365921	0.00958044	0.0248365	0.0707362
78	G1A_ET13309	0.100812	0.0641248	0.0668764	0.0615142	0.0576067	0.00825162	0.01599	0.00856781	0.0099331	0.0153404	0.0478171	0.00270742	0.0390288	0.0279004	0.00811861	0.0282557	0.109588	0.0243918	0.0928203	0.0649619	0.0735776	0.0870046	0.0580789	0.0590516	0.0151614	0.0895829	0.0627457	0.0215631	0.0423558	0.0651422	0.114031	0.0173666	0.0476073	0.0427694	0.00174853	0.0551869	0.0949381	0.104795	0.0941066	0.0567321	0.101227	0.0184352	0.246285	0.0542434	0.0632469	0.133239	0.0762791	0.204443
79	G1A_ET13310	0.0967644	0.0545015	0.0497508	0.0218585	0.0375231	0.0111315	0.0227089	0.0576544	0.0182361	0.00629034	0.00814049	0.00565435	0.0446709	0.000388242	0.0035223	0.0160977	0.0613197	0.0105267	0.0893341	0.0448714	0.0681295	0.0700225	0.0546179	0.0459023	0.0230754	0.0668413	0.0349833	0.0134334	0.0367871	0.0225349	0.0359527	0.04012	0.0299695	0.0395759	0.0369396	0.0546358	0.0704527	0.0726299	0.0730382	0.0528033	0.0813227	0.00413586	0.19373	0.0367112	0.047484	0.1046	0.0665261	0.150967
80	G1A_ET13311	0.0864177	0.0527244	0.0506954	0.0294041	0.0390238	0.00499376	0.00772723	0.0352338	0.0217707	0.0168236	0.003532	0.0105535	0.0457036	0.00135351	0.000646724	0.000698025	0.0713404	0.00619807	0.0879758	0.064616	0.0711141	0.0737811	0.0550499	0.0447937	0.0306623	0.0734621	0.0356576	0.0135162	0.0352255	0.0281454	0.0452234	0.0264274	0.0260101	0.0383709	0.0303969	0.0542255	0.0664269	0.074318	0.0771636	0.0570884	0.072901	0.0093779	0.217837	0.0410285	0.0500648	0.107411	0.0635552	0.144293
81	G1A_ET13312	0.100453	0.0454375	0.0448132	0.0447246	0.0347583	0.0211348	0.0371495	0.0620527	0.0270038	0.00278795	0.00394193	0.00428521	0.0526691	0.00291645	0.0106257	0.0203675	0.0554732	0.0284651	0.083647	0.0323864	0.0625469	0.0691758	0.053078	0.0409034	0.00943336	0.0556147	0.0441898	0.00541955	0.0326451	0.0347588	0.0362127	0.0512358	0.0260645	0.0231781	0.0282335	0.0509647	0.0719923	0.0798955	0.0712926	0.0527716	0.0871614	0.00916381	0.200826	0.0351877	0.043251	0.0767912	0.0692087	0.131949
82	G1A_ET13313	0.107336	0.0510042	0.0531221	0.025634	0.0349331	0.010917	0.0247962	0.0538676	0.0284856	0.00305781	0.00625544	0.000781631	0.0476997	0.0024826	0.00768713	0.0276992	0.0659514	0.000786241	0.0724668	0.0336843	0.0705586	0.0732142	0.0518063	0.0497925	0.00219585	0.0679832	0.044695	0.0120599	0.039694	0.029746	0.0438319	0.0561669	0.0374878	0.035913	0.0475709	0.0510033	0.0682298	0.0756831	0.0753972	0.053115	0.0875516	0.00249282	0.192397	0.031549	0.0412714	0.0959903	0.0666531	0.137182
83	G1A_ET13314	0.076415	0.04708	0.0467027	0.043574	0.00127697	0.0731754	0.0319204	0.0195335	0.00843719	0.0824327	0.0207849	0.0532805	0.0638237	0.063739	0.0533612	0.0401223	0.0123872	0.0675917	0.00986356	0.0458526	0.083489	0.0863614	0.0469664	0.0850198	0.00419176	0.0748522	0.00460466	0.0286775	0.0749502	0.0586859	0.0451336	0.0681431	0.0478466	0.0802759	0.0649911	0.0503004	0.0823608	0.0828228	0.089592	0.087528	0.0748484	0.0177812	0.0076155	0.0612626	0.107837	0.0243869	0.0853982	0.0758148
84	G1A_ET13315	0.111675	0.0478009	0.0476258	0.0391767	0.0309119	0.0793463	0.0192662	0.0279383	0.0695354	0.0591491	0.104779	0.0745179	0.0696651	0.0380868	0.071438	0.0688785	0.0629046	0.046587	0.0559588	0.0448657	0.0800906	0.0792106	0.0662102	0.0864032	0.0583918	0.0658219	0.00117159	0.0498904	0.230708	0.00868374	0.0458149	0.0528747	0.0547662	0.0638831	0.0773045	0.0709968	0.0809076	0.0783976	0.0825033	0.0444522	0.0586079	0.0278048	0.00898979	0.0874572	0.0907859	0.0140758	0.0593786	0.0935673
85	G1A_ET13316	0.0930754	0.0423471	0.0514166	0.0548265	0.00205345	0.0829104	0.0182628	0.013489	0.0243436	0.0720635	0.0588066	0.0653045	0.0669338	0.0701298	0.0353953	0.0379674	0.0327187	0.0289778	0.0528802	0.0658301	0.0858576	0.082812	0.0548707	0.093883	0.0197971	0.0702354	0.026788	0.0373934	0.132028	0.0228802	0.042459	0.0496365	0.0523327	0.0666489	0.0576387	0.0589754	0.0684363	0.0690079	0.0811382	0.0555855	0.0449644	0.0131577	0.00653959	0.080303	0.11799	0.0246533	0.0678487	0.0895628
86	G1A_ET13317	0.128239	0.0840676	0.0948215	0.0778139	0.0426093	0.0807468	0.0211927	0.0249381	0.0659148	0.0829095	0.0437607	0.0899663	0.0782046	0.0768596	0.104571	0.0737971	0.0450006	0.0447924	0.0687951	0.0215402	0.116018	0.123752	0.114638	0.137186	0.0906951	0.103008	0.0329171	0.017329	0.302268	0.0212267	0.0398093	0.0596393	0.0524278	0.104005	0.0299623	0.123641	0.118239	0.121775	0.123831	0.0772267	0.103632	0.034215	0.00449621	0.122125	0.140668	0.0184488	0.0901589	0.0775612
87	G1A_ET13318	0.126047	0.0933573	0.0986257	0.0851177	0.0115698	0.0881724	0.00734144	0.0203682	0.0650353	0.0672573	0.0260986	0.0890734	0.0676123	0.081272	0.112307	0.0503306	0.0395276	0.0276627	0.0648235	0.0124564	0.107742	0.111358	0.124182	0.131999	0.0950357	0.121106	0.0357992	0.012937	0.276087	0.00591417	0.0503147	0.0455077	0.0388763	0.110061	0.0239534	0.128008	0.126092	0.12779	0.12966	0.0659597	0.111081	0.0127642	0.0165092	0.136365	0.144519	0.028254	0.0792821	0.0690606
88	G1A_ET13319	0.12617	0.0693112	0.0781545	0.0644594	0.0461893	0.0708462	0.00882723	0.0564657	0.0862524	0.0701182	0.056914	0.0853313	0.086001	0.0630693	0.0875146	0.0881176	0.0897269	0.058949	0.0682488	0.0745834	0.0981029	0.114748	0.092682	0.119732	0.0874342	0.0715057	0.0260962	0.034442	0.345771	0.0223065	0.0956377	0.096013	0.0656991	0.0900525	0.0463665	0.0957189	0.0956539	0.0966197	0.109725	0.0612768	0.0925552	0.042005	0.0306984	0.116671	0.117999	0.0143482	0.0725202	0.0834303
89	G1A_ET13320	0.112401	0.0827735	0.0818128	0.064145	0.0376428	0.0755751	0.00939253	0.0470281	0.08091	0.0500908	0.0576224	0.0901737	0.0692767	0.0676074	0.103689	0.086818	0.0608688	0.0664115	0.0633336	0.062396	0.116276	0.104616	0.1002	0.118054	0.0776659	0.100451	0.0133646	0.0314196	0.327931	0.0241028	0.0463734	0.0754051	0.0604831	0.0989962	0.0457917	0.108406	0.119398	0.122355	0.123436	0.072574	0.0931404	0.0279598	0.0213166	0.108806	0.128324	0.00331407	0.0837697	0.0859498
90	G1A_ET13321	0.133779	0.0813741	0.0889118	0.0777507	0.0530818	0.0800282	0.0128555	0.0114694	0.0746692	0.0748373	0.0336624	0.0873579	0.0808545	0.0716854	0.110509	0.0619327	0.0520531	0.0517124	0.0705916	0.0542845	0.106722	0.122319	0.117603	0.127741	0.0992664	0.0995642	0.0467082	0.00522508	0.275118	0.0260811	0.0437687	0.0575107	0.0564658	0.109161	0.032555	0.125681	0.116166	0.125207	0.125325	0.0748201	0.10191	0.0481935	0.0117658	0.129153	0.144366	0.0390398	0.0881986	0.0789155
91	G1A_ET13322	0.0701137	0.0621557	0.0569235	0.0303231	0.0218164	0.0553747	0.005179	0.00486455	0.0498351	0.0484585	0.0243823	0.0498046	0.0180479	0.0208979	0.0527746	0.0757208	0.0470091	0.0540913	0.0523175	0.0380481	0.0805618	0.0724653	0.0751974	0.0782128	0.0446447	0.0772056	0.0216244	0.0293064	0.135784	0.0133284	0.0199705	0.0670925	0.0272089	0.064427	0.0398458	0.0809313	0.054485	0.05801	0.0623473	0.0516311	0.0362488	0.0533501	0.00697555	0.0833824	0.0897066	0.00132193	0.0605938	0.0535636
92	G1A_ET13323	0.112571	0.102423	0.0981896	0.0731741	0.0124774	0.0804941	0.0177824	0.0137467	0.0392689	0.0848493	0.0357863	0.0824255	0.0434573	0.0687467	0.0836373	0.0637317	0.0311013	0.0507827	0.0618563	0.00443487	0.118258	0.106394	0.120397	0.127235	0.0493173	0.119801	0.00452645	0.0200238	0.259632	0.0173687	0.011356	0.0595791	0.040044	0.0677502	0.0397064	0.131341	0.123928	0.124838	0.127056	0.06927	0.0907387	0.0433344	0.0149196	0.137568	0.153084	0.0426266	0.0783959	0.0709084
93	G1A_ET13324	0.119065	0.0719524	0.0798917	0.0560354	0.0222526	0.0772545	0.0171127	0.0461367	0.0400002	0.0775254	0.0683014	0.0802838	0.0591626	0.0585374	0.0668042	0.104073	0.074178	0.0607016	0.072566	0.0152925	0.0985793	0.0852217	0.0918465	0.104298	0.0490196	0.0782549	0.0392999	0.0567153	0.328946	0.00825596	0.0571223	0.0928048	0.0683785	0.0606461	0.0606356	0.0991433	0.109821	0.11486	0.111082	0.0604115	0.0819117	0.0151709	0.0138579	0.116383	0.134476	0.00969675	0.0762741	0.0728786
94	G1A_ET13325	0.106406	0.0820746	0.0821274	0.0520561	0.0404082	0.0686594	0.00947345	0.0688882	0.074279	0.064683	0.0536569	0.0844768	0.064572	0.0585268	0.0789067	0.0878551	0.072411	0.0678788	0.065717	0.0556927	0.103945	0.0903954	0.0880722	0.105091	0.077129	0.0830278	0.0119736	0.038227	0.337573	0.00725082	0.0906727	0.0910028	0.0744212	0.0907843	0.0656462	0.0978778	0.107227	0.111547	0.122175	0.0577533	0.059223	0.0276965	0.0235386	0.124942	0.130923	0.00430394	0.0742801	0.0812636
95	G1A_ET13326	0.00099424	0.0358382	0.0582563	0.0100311	0.0833646	0.0365606	0.0129858	0.043859	0.0323819	0.0203192	0.0429372	0.0576137	0.0672306	0.0623477	0.0484872	0.0450294	0.0612323	0.0776219	0.0468026	0.0519563	0.0938246	0.0902781	0.0803007	0.0795345	0.0641962	0.0528332	0.0324099	0.0345178	0.273517	0.0882995	0.110706	0.0480909	0.0637104	0.0914662	0.0934861	0.0825284	0.0661699	0.0774054	0.0746312	0.064201	0.0487257	0.053624	0.0382966	0.0695873	0.0536368	0.0417329	0.0725608	0.0344935
96	G1A_ET13327	0.00581562	0.0363321	0.0635054	0.0136928	0.0753233	0.049378	0.0113127	0.0425729	0.0352591	0.00669812	0.0446808	0.0632294	0.0671529	0.0653577	0.0406894	0.0435522	0.0563072	0.0809804	0.0503925	0.0517901	0.100407	0.0956337	0.0813248	0.0855367	0.0674272	0.0611897	0.0285753	0.0270414	0.255753	0.0856506	0.117456	0.0393725	0.057425	0.099056	0.0978805	0.0798303	0.0673012	0.0796342	0.073017	0.0716045	0.0469392	0.0582529	0.0489793	0.0716026	0.0555405	0.0518045	0.0814916	0.0376676
97	G1A_ET13328	0.0648862	0.0584176	0.0194029	0.01996	0.022435	0.0354343	0.0378862	0.00673111	0.0253587	0.0426609	0.00869655	0.0211299	0.0279186	0.0508851	0.0291735	0.00863921	0.0612504	0.00930623	0.0276959	0.013952	0.0520014	0.0699979	0.0555768	0.0742765	0.0119127	0.0732827	0.0107659	0.0175666	0.130261	0.0431856	0.0197309	0.106263	0.025804	0.037598	0.0435679	0.0577095	0.0745986	0.0731386	0.0700775	0.0445018	0.059093	0.0248657	0.0218694	0.0293339	0.0796846	0.0218586	0.0600093	0.031026
98	G1A_ET13329	0.0664611	0.0700049	0.0311016	0.053846	0.0480759	0.0262191	0.00491234	0.0438766	0.01207	0.0373961	0.0913147	0.00429475	0.0508442	0.0345967	0.0621321	0.0517947	0.0728409	0.0306192	0.0379933	0.0714916	0.0586908	0.0394869	0.0789491	0.0590317	0.0801065	0.0527164	0.0353594	0.207611	0.0461989	0.0721313	0.230529	0.456448	0.0651298	0.0659197	0.0185448	0.0731949	0.0931021	0.0844311	0.100517	0.0749653	0.00639779	0.0738161	0.0175966	0.0852847	0.0843386	0.063602	0.0632417	0.00797557
99	G1A_ET13330	0.0701034	0.0675859	0.0741153	0.0657624	0.0367849	0.0462881	0.00758923	0.0538885	0.0191227	0.0626516	0.0597999	0.0333959	0.0216574	0.0330145	0.0479217	0.106459	0.0464907	0.0655999	0.0554776	0.143686	0.0628327	0.0631562	0.0683878	0.0749754	0.0870076	0.0531344	0.0758534	0.204958	0.0254963	0.0358385	0.193321	0.46259	0.0379644	0.0615283	0.0675167	0.0595265	0.0988804	0.0935319	0.099571	0.079881	0.0463394	0.0657945	0.0569785	0.0715821	0.0804533	0.104215	0.0793978	0.0200244
100	G1A_ET13331	0.0883546	0.0563187	0.0869015	0.0469908	0.00300659	0.0430169	0.0109512	0.0549662	0.00979999	0.0439516	0.0249021	0.00205083	0.0139881	0.000505222	0.0602351	0.0890869	0.0179859	0.0568749	0.0210694	0.138184	0.020742	0.0239941	0.0735204	0.0792671	0.104663	0.0525924	0.0534589	0.20484	0.0272132	0.0270894	0.1616	0.544516	0.0298024	0.0596815	0.0371616	0.0668862	0.0771707	0.078601	0.0807054	0.0487904	0.0509025	0.0447256	0.010261	0.0773821	0.0900606	0.0642916	0.0536095	0.0146558
101	G1A_ET13332	0.0864094	0.00932687	0.0790362	0.0662648	0.0204527	0.0308985	0.0432212	0.0376056	0.0264323	0.0354529	0.0294582	0.0261411	0.0407931	0.0240149	0.0170461	0.0237719	0.00350937	0.0376478	0.0182885	0.0118286	0.00392157	0.000293285	0.00718534	0.00442074	0.0757757	0.0190237	0.0994139	0.0185774	0.0449327	0.0084804	0.0905213	0.0376805	0.0339852	0.045962	0.0248455	0.0195073	0.018375	0.0145862	0.00123537	0.0237714	0.00136102	0.0133493	0.00523183	0.0065431	0.0051588	0.0109851	0.0118855	0.010545
102	G1A_ET13333	0.0561613	0.0212008	0.0422945	0.0170702	0.0169347	0.0496492	0.0398642	0.0525528	0.0643309	0.0282964	0.0706659	0.0343021	0.0226017	0.0146401	0.00818266	0.056854	0.084049	0.0798775	0.0149263	0.0468064	0.034868	0.0335148	0.0296103	0.0325018	0.00335958	0.0020997	0.0441278	0.058432	0.0322476	0.0220101	0.0943762	0.0853399	0.0641631	0.00860555	0.0963803	0.0286786	0.0618192	0.0501787	0.0567509	0.00373561	0.0173957	0.0499888	0.0550112	0.0149199	0.00979794	0.0624671	0.0260401	0.0202367
103	G1C_ET13334	0.0246535	0.0358148	0.296714	0.0222101	0.0333873	0.0589778	0.0468773	0.0555211	0.0696559	0.0519638	0.0577671	0.0347419	0.034131	0.0194136	0.00438531	0.0794332	0.106679	0.0639253	0.0600998	0.0954697	0.00228303	0.000692303	0.00509163	0.00537313	0.113985	0.0271919	0.0595697	0.0630791	0.0448445	0.0391233	0.0984538	0.06066	0.0336687	0.0146354	0.11043	0.0138361	0.0556316	0.110296	0.105532	0.155342	0.0853839	0.079889	0.0596116	0.0270749	0.0055127	0.0505281	0.20161	0.0746823
104	G1C_ET13335	0.0857112	0.367877	0.0887125	0.0874097	0.0697796	0.0625777	0.0207309	0.0717776	0.0659295	0.0444335	0.0811454	0.0441774	0.0103266	0.00260853	0.00385748	0.0770724	0.107209	0.0713663	0.0300763	0.0778807	0.00518885	0.00662532	0.0237138	0.0120503	0.0434006	0.679951	0.00696551	0.0736713	0.0738976	0.0893048	0.083544	0.0934654	0.0754667	0.00603056	0.0368197	0.0167085	0.127445	0.133853	0.116592	0.0242183	0.0372342	0.0387487	0.0568465	0.0127312	0.0118417	0.0752327	0.0323913	0.0560848
105	G1C_ET13336	0.102075	0.44903	0.104492	0.101136	0.0787714	0.0583038	0.0218262	0.0686573	0.0756131	0.0472273	0.0779139	0.0458777	0.00882759	0.00179491	0.00720801	0.075949	0.0968472	0.0807427	0.0260288	0.0811824	0.00369017	0.0120874	0.0200111	0.00256277	0.0555568	0.711004	0.0118054	0.076436	0.0544326	0.0877056	0.0887638	0.0914953	0.0637607	0.0142037	0.050117	0.0115679	0.137791	0.136264	0.116432	0.0711133	0.0367222	0.0360054	0.0467683	0.0147581	0.00938003	0.0660333	0.0834535	0.0646221
106	G1A_ET13337	0.0494086	0.0508344	0.0272437	0.0239367	0.040038	0.027142	0.00961682	0.0223911	0.00456146	0.0137805	0.0317141	0.00885545	0.0107631	0.0253694	0.0420941	0.104337	0.0141145	0.0525093	0.0253121	0.00387331	0.0100123	0.00248436	0.0592284	0.00942025	0.0345138	0.0966477	0.01566	0.0248826	0.0478373	0.0511744	0.00601724	0.042539	0.0366247	0.0297612	0.0763339	0.0578627	0.0873092	0.0782842	0.0861218	0.0489199	0.0121206	0.0164897	0.0229266	0.0495266	0.033579	0.0295297	0.0347474	0.0293963
107	G1A_ET13338	0.012319	0.027523	0.0305183	0.0116405	0.0459094	0.0549002	0.00526178	0.0426418	0.0303091	0.020045	0.0161916	0.00283887	0.0317913	0.0454922	0.0299698	0.00531203	0.0193548	0.0842793	0.0326236	0.0676914	0.0491766	0.050234	0.0601441	0.0298445	0.034873	0.0709385	0.00697259	0.0253849	0.0160299	0.0401923	0.0112607	0.0301201	0.000479075	0.0335649	0.00989997	0.0645672	0.0414507	0.0549074	0.0346193	0.0675259	0.0382933	0.00053224	0.120714	0.0676963	0.0596236	0.0367313	0.0761821	0.0256019
108	G1A_ET13339	0.0286597	0.03626	0.0390129	0.0457745	0.0284914	0.0229409	0.0236851	0.00987483	0.0353692	0.0132241	0.0176043	0.0252309	0.0199061	0.0193876	0.0473587	0.0417975	0.036888	0.00280635	0.0563417	0.0539726	0.0500197	0.0445428	0.0535211	0.0515544	0.0433259	0.0445448	0.0023411	0.0084564	0.158047	0.0324895	0.0386364	0.0531245	0.0235243	0.0440626	0.0224059	0.0472335	0.0584518	0.0585166	0.079417	0.0307594	0.0193225	0.00061705	0.00433438	0.0488952	0.0413101	0.00240547	0.0316957	0.0286454
109	G1A_ET13340	0.05508	0.0494787	0.0664532	0.0203344	0.00860319	5.88303e-05	0.0106289	0.00286947	0.0237347	0.0272191	0.0046959	0.031719	0.00336446	0.0323109	0.0514378	0.0121354	0.0438825	0.00172747	0.00422131	0.0290958	0.0705529	0.0674148	0.0536037	0.0725552	0.0592266	0.0643953	0.0145369	0.0348697	0.0992809	0.020546	0.0371341	0.000729528	0.00226959	0.0757775	0.0115007	0.0519943	0.0764258	0.0873361	0.0853847	0.0229596	0.0312933	0.0241364	0.0162453	0.0284789	0.058974	0.00594433	0.0218522	0.0406679
110	G1A_ET13341	0.0780754	0.0987218	0.0214616	0.0220403	0.0200044	0.0291008	0.0424817	0.0313754	0.0141742	0.0421807	0.0884819	0.05409	0.0384463	0.0522169	0.0299327	0.153857	0.0281471	0.158854	0.0792635	0.0958372	0.0297149	0.0298013	0.0785627	0.000178226	0.0552671	0.0840478	0.071014	0.0523274	0.0231913	0.0411381	0.00701165	0.21625	0.053512	0.0111216	0.522438	0.0721993	0.107842	0.0965382	0.0955318	0.0445256	0.050103	0.0105973	0.0236938	0.0562768	0.0559268	0.0637743	0.0519615	0.0106133
111	G1A_ET13342	0.0656672	0.105131	0.112378	0.0619023	0.173479	0.0395625	0.0175705	0.0620064	0.455199	0.0373412	0.0456436	0.00476592	0.0186399	0.027826	0.0387029	0.0125355	0.385711	0.0719571	0.0330978	0.0190891	0.0534364	0.0653335	0.0283755	0.0744727	0.0163035	0.111708	0.0161158	0.0639982	0.0190696	0.176836	0.0922917	0.0578396	0.0436636	0.00937824	0.0012729	0.0316625	0.078733	0.0935736	0.0823003	0.0324455	0.0523667	0.0353141	0.0140628	0.0486123	0.0534008	0.0232812	0.0432869	0.097891
112	G1A_ET13343	0.0598189	0.0925419	0.100957	0.0408344	0.187587	0.00961529	0.0111392	0.0647778	0.570348	0.00234109	0.0704377	0.00530752	0.00683345	0.0232072	0.0398051	0.0476579	0.369386	0.106833	0.0202215	0.053149	0.0518674	0.066085	0.0227238	0.0623947	0.0366584	0.110897	0.0125392	0.0724113	0.0068901	0.223389	0.107943	0.0659283	0.00968344	0.00638157	0.0355827	0.0287801	0.0860027	0.0926423	0.0837098	0.0319595	0.0246794	0.0279325	0.0478065	0.0474322	0.0443024	0.0715374	0.0381234	0.155398
113	G1A_ET13344	0.0869904	0.0979907	0.0563259	0.0777829	0.0752958	0.00487116	0.0181187	0.0314837	0.0655215	0.0362039	0.0317432	0.016748	0.0110462	0.0483609	0.017413	0.0112189	0.0476456	0.0230971	0.0143052	0.0678478	0.0441078	0.0370774	0.00880245	0.0107448	0.00594972	0.105822	0.104935	0.0164343	0.0247924	0.101447	0.00252028	0.0115749	0.0194765	0.0643125	0.00872266	0.00885988	0.124067	0.12201	0.119768	0.0304413	0.0587726	0.131053	0.00498852	0.0602265	0.0430547	0.0288177	0.04598	0.0556938
114	G1A_ET13345	0.0825308	0.00810684	0.0807634	0.0600725	0.0165535	0.0296002	0.0473711	0.0565214	0.0258304	0.037713	0.0347277	0.0354082	0.0345975	0.0203074	0.014236	0.0281279	0.000661969	0.0413604	0.0100098	0.00956612	0.00255155	0.00165821	0.00699866	0.00883287	0.0757798	0.0183452	0.094735	0.0243769	0.039472	0.00429492	0.097529	0.0479461	0.040647	0.0430314	0.0295866	0.0199987	0.0216571	0.0133527	0.00238033	0.0250662	0.00729621	0.0115135	0.00938335	0.00774152	0.00554875	0.00688778	0.0129736	0.0322832
115	G1A_ET13346	0.0426755	0.03299	0.0118627	0.0100557	0.070853	0.0802172	0.0867706	0.291478	0.0924489	0.0591334	0.446134	0.319158	0.00246057	0.00896666	0.00467566	0.188606	0.118666	0.186069	0.047416	0.0360795	0.047911	0.0125473	0.0047471	0.000990112	0.0149638	0.0360028	0.0481838	0.550731	0.00245792	0.0646638	0.168995	0.0976606	0.0460738	0.0101823	0.0905452	0.00385823	0.0749202	0.0666142	0.0505668	0.0391636	0.010776	0.0270776	0.0384192	0.00594223	0.0292045	0.0486666	0.0407817	0.133294
116	G1A_ET13347	0.0541091	0.000782776	0.0285593	0.00208943	0.0357657	0.0605671	0.00578301	0.0018378	0.0366354	0.0746858	0.0781041	0.0237764	0.0203427	0.011436	0.0078196	0.0877002	0.140931	0.0671001	0.0711635	0.0737512	0.0166279	0.0133716	0.0341434	0.0091152	0.000758837	0.0529649	0.0373774	0.0483865	0.0445917	0.0731967	0.031166	0.010525	0.0669289	0.0462774	0.0430435	0.0332322	0.0695702	0.0514461	0.0447647	0.0218539	0.02204	0.0573876	0.0199384	0.0246364	0.0139535	0.0285981	0.0361824	0.104436
117	G1A_ET13348	0.0615856	0.0437235	0.0607018	0.0645989	0.0212783	0.0248756	0.00290528	0.0331084	0.0276966	0.0659457	0.0222932	0.0174221	0.0695631	0.063014	0.0562008	0.046082	0.0436424	0.075996	0.0128868	0.0559553	0.0381368	0.0464897	0.074642	0.0341646	0.0426202	0.0596886	0.0654061	0.036424	0.0597728	0.024036	0.0192967	0.0598073	0.0500405	0.0422042	0.418268	0.0749036	0.109144	0.0963669	0.0965874	0.035997	0.0740609	0.0915044	0.00262529	0.050281	0.0597409	0.00868136	0.0332489	0.0564921
118	G1A_ET13349	0.0552948	0.0408469	0.0576689	0.0539733	0.0289942	0.0263125	0.00295952	0.0412156	0.0179223	0.0676979	0.0200337	0.0194729	0.0777522	0.0694769	0.06135	0.0481008	0.0472105	0.0714904	0.0484326	0.0418075	0.0551032	0.0619832	0.0737832	0.0515543	0.0288875	0.0659219	0.0497549	0.0333777	0.0543326	0.0399169	0.00750679	0.0624434	0.051143	0.0314682	0.359108	0.0733224	0.121408	0.101591	0.122339	0.0289629	0.073179	0.094805	0.00921576	0.0571137	0.0621436	0.00188464	0.0261011	0.0616899
119	G1A_ET13350	0.0535561	0.0399337	0.0611659	0.0645505	0.0329497	0.0234668	0.00551669	0.0366168	0.0342342	0.0539416	0.0220447	0.0153888	0.0709149	0.0681336	0.0563631	0.0514436	0.0569914	0.0710466	0.039653	0.0439802	0.0329144	0.0412363	0.0776643	0.0283991	0.034336	0.0626331	0.0546889	0.0374852	0.0553343	0.039952	0.00484379	0.0613259	0.0553543	0.0441342	0.352327	0.0737567	0.111593	0.0979222	0.107629	0.0323028	0.0716306	0.0901552	0.0160214	0.0482954	0.0610262	0.0084443	0.0315094	0.0547765
120	G1A_ET13351	0.0445349	0.0480891	0.0541736	0.0457727	0.0284124	0.00942181	0.00692125	0.0135401	0.0324319	0.0543862	0.0072003	0.0132895	0.0666339	0.059882	0.0344614	0.0579902	0.0459043	0.0552644	0.0355588	0.0311731	0.0337106	0.0450066	0.0684219	0.0304963	0.018742	0.0612302	0.0465115	0.0283819	0.0539206	0.0425291	0.00181621	0.0575312	0.0562701	0.0276524	0.32495	0.0689527	0.113514	0.0984438	0.113044	0.0302433	0.0607937	0.0957	0.0177154	0.0537695	0.0589195	0.00260436	0.0253187	0.063466
121	G1A_ET13353	0.0395241	0.0599963	0.0242398	0.0247111	0.0282841	0.01454	0.035185	0.0465461	0.0322689	0.0135702	0.0159285	0.0120494	0.0391281	0.019428	0.0147179	0.0246069	0.0300535	0.0257197	0.0124102	0.0658807	0.0685312	0.0620476	0.0692654	0.0344742	0.0444847	0.0673488	0.053282	0.0235875	0.0773257	0.0304096	0.0682965	0.0505879	0.0113385	0.0195466	0.00666626	0.0677621	0.0555566	0.0578981	0.0551581	0.0283207	0.0365833	0.0347375	0.0226756	0.0916008	0.0860294	0.041793	0.0380385	0.0254525
122	G1A_ET13354	0.0444556	0.0306302	0.0141604	0.0267756	0.00718067	0.0390453	0.0160062	0.0256163	0.0314714	0.0158735	0.0252679	0.0211615	0.00336824	0.0423564	0.0355459	0.0227817	0.0189655	0.00618161	0.0559595	0.081755	0.0516892	0.0498945	0.022623	0.0235137	0.0326956	0.0536288	0.00982105	0.000987993	0.0277588	0.00763476	0.016253	0.00782658	0.00791124	0.000719909	0.00394371	0.0216506	0.0557905	0.0579451	0.0576154	0.0269091	0.0383565	0.0437427	0.030616	0.030919	0.0289856	0.0627632	0.0384251	0.00523606
123	G1A_ET13356	0.0742474	0.092688	0.0164528	0.0114062	0.0154704	0.0322558	0.0461411	0.0327223	0.023963	0.0546093	0.0847366	0.056758	0.0356624	0.0468361	0.026302	0.156949	0.0169999	0.158199	0.0891161	0.0895958	0.0320427	0.0322786	0.0592474	1.73035e-05	0.0538928	0.0839222	0.0722281	0.0481586	0.0233109	0.0352233	0.000323332	0.215501	0.0682206	0.00615306	0.523005	0.0572068	0.101398	0.0901008	0.0858726	0.0428005	0.0431699	0.0137754	0.0111896	0.0492297	0.0512779	0.0509711	0.0475215	0.00391628
124	G1B_ET13367	0.0279037	0.0500994	0.0474033	0.03599	0.0182463	0.0463555	0.00813148	0.0380953	0.00733665	0.00840987	0.0307347	0.0237009	0.012687	0.0307642	0.0292745	0.0225042	0.00551905	0.0140569	0.0528594	0.00187982	0.0523861	0.0526396	0.0397345	0.0468626	0.0529406	0.0707349	0.0522346	0.00858633	0.066945	0.0121073	0.0186168	0.0121514	0.0513664	0.0234969	0.0195276	0.0478059	0.0506108	0.0529163	0.0540803	0.0550985	0.041533	0.0326635	0.0205504	0.000469776	0.0155825	0.0211657	0.0550529	0.0213403
125	G1B_ET13368	0.03243	0.0578831	0.0270101	0.0445408	0.0215406	0.007305	0.00210849	0.00552141	0.00259111	0.00988871	0.0402952	0.024783	0.0109758	0.0256218	0.00218775	0.0024557	0.0183258	0.0148857	0.0427346	0.00577677	0.0563619	0.0493056	0.0296014	0.0489232	0.0520063	0.0784593	0.0617092	0.0128771	0.0682892	0.0263988	1.88842e-05	0.00616974	0.0200581	0.0204717	0.00126772	0.0385122	0.0449651	0.0493338	0.0563237	0.0493766	0.0370323	0.0199212	0.00473465	0.0154319	0.0162396	0.0218381	0.0532046	0.00634246
126	G1B_ET13369	0.04582	0.0474953	0.00909434	0.0490452	0.0304492	0.0191259	0.00251994	0.00235395	0.0249516	0.0693182	0.00392224	0.00604956	0.0240404	0.0362877	0.0203693	0.0207949	0.02558	0.0844321	0.0128134	0.0743363	0.0543663	0.0555073	0.0365276	0.0220651	0.0487079	0.0639191	0.043175	0.0278844	0.048196	0.0397709	0.0126216	0.0689406	0.0406625	0.00688404	0.0202734	0.0326601	0.0265869	0.0329537	0.0371403	0.0249537	0.0128646	0.0399294	0.0216009	0.0217175	0.0231261	0.00958199	0.0229247	0.00320686
127	G1B_ET13370	0.0134824	0.0133058	0.0309683	0.0224935	0.0279854	0.00152136	0.018623	0.0126994	0.0200942	0.00492376	0.0102715	0.0325579	0.0041814	0.0393134	0.0358175	0.00699219	0.0198844	0.0233394	0.00885159	0.0357638	0.0463215	0.0413612	0.0630876	0.031036	0.0179459	0.0273192	0.0182101	0.00719123	0.0320862	0.0277934	0.0122549	0.0388185	0.00912058	0.0146529	0.0109291	0.0559476	0.0252895	0.0211739	0.0302785	0.0177352	0.0241138	0.00330481	0.00201242	0.0368627	0.0392589	0.0139512	0.0190819	0.00709534
128	G1B_ET13371	0.0218897	0.0343349	0.031597	0.00985376	0.0208362	0.0190503	0.0269058	0.0336349	0.0172274	0.0302621	0.00558456	0.0258686	0.00334223	0.0336191	0.0292659	0.0280983	0.0458785	0.0198133	0.0126495	0.025148	0.0482725	0.049672	0.0699832	0.0385977	0.00192236	0.0481616	0.0315788	0.00715286	0.0452787	0.0447769	0.00896109	0.00870058	0.0212754	0.0132228	0.00663477	0.066538	0.0270717	0.0200821	0.032301	0.0138125	0.0280358	0.00484052	0.00404693	0.0397032	0.0398899	0.0075407	0.0232371	0.00311107
129	G1B_ET13372	0.0258364	0.0240866	0.0330357	0.0153528	0.000191527	0.00653469	0.0199187	0.00447723	0.0367864	0.000176895	0.0336415	0.0108756	0.00762226	0.0194464	0.005681	0.01972	0.0529445	0.0423249	0.0108672	0.016162	0.0177466	0.0205012	0.0190303	0.0191913	0.0520304	0.0417472	0.0634003	0.0258447	0.0355163	0.00682542	0.00825512	0.00522483	0.0389766	0.0123732	0.000916659	0.0167643	0.0277347	0.0350819	0.0418661	0.0317668	0.00302726	0.0582999	0.0104954	0.00862466	0.00952687	0.0170971	0.0329735	0.0201103
130	G1B_ET13373	0.0348252	0.049367	0.0670687	0.0388102	0.00965927	0.0251615	0.0219985	0.0159528	0.0196579	0.0144959	0.000434546	0.0294363	0.00742507	0.00193936	0.0182538	0.00697547	0.0280525	0.0373706	0.0369792	0.0154928	0.036674	0.0396842	0.000521436	0.0424433	0.0561496	0.0526969	0.0654944	0.0110795	0.0269538	0.017419	0.0204618	0.0139913	0.0132191	0.0475897	0.00014933	0.00024558	0.0564002	0.0595191	0.0550348	0.0333919	0.0333185	0.0226284	0.00212798	0.0100719	0.00706007	0.0312791	0.0339823	0.0164681
131	G1B_ET13374	0.00171857	0.00851683	0.0256241	0.00697185	0.0106507	0.00634263	0.0069373	0.0122792	0.0177338	0.000344072	0.0139111	0.0100327	0.0123979	0.00991621	0.0172083	0.0190494	0.039538	0.0346942	0.0286329	0.00556825	0.0243622	0.0124924	0.00132058	0.0221455	0.0235578	0.00977306	0.0226007	0.00342117	0.0180661	0.000668082	0.00414906	0.0480516	0.0208426	0.0247182	0.0148484	0.00610052	0.0218062	0.0222682	0.0100375	0.0130744	0.00750659	0.00496587	0.00918984	0.00989204	0.00853905	0.0155408	0.0162042	0.0247946
132	G1B_ET13375	0.0263066	0.0294095	0.0329649	0.018012	5.71428e-05	0.00510957	0.00983955	0.00712667	0.00839571	0.0049426	0.0075685	0.0187038	0.0276472	0.0338131	0.0191814	0.0104628	0.0125446	0.00568814	0.00747276	0.0689584	0.0508335	0.05433	0.00163275	0.0425501	0.017945	0.0516077	0.0160825	0.0222875	0.0395117	0.00496169	0.00410062	0.022344	0.0231984	0.007834	0.0371241	0.00639568	0.0440197	0.04142	0.0425655	0.0405943	0.0338228	0.0262619	0.000655639	0.0194039	0.0145336	0.0106519	0.0380138	0.0589229
133	G1B_ET13376	0.00960062	0.0143212	0.0265003	0.00800011	0.0155591	0.0483872	0.0108801	0.00621224	0.0174094	0.0134819	0.0531424	0.0332643	0.00863543	0.0140281	0.00991738	0.0243735	0.0364014	0.00937311	0.0126965	0.0194838	0.0353171	0.0251668	0.0111248	0.0224268	0.0185423	0.0123026	0.0162139	0.00101475	0.0297158	0.0344155	0.0397682	0.0804186	0.0228293	0.0131933	0.0020343	0.00868377	0.0218116	0.0140582	0.0110556	0.0114069	0.00866375	0.0356885	0.00139466	0.0103587	0.00998673	0.0451546	0.00993862	0.0309548
134	G1B_ET13377	0.0338445	0.019274	0.0147949	0.0197729	0.00864829	0.0245807	0.0268132	0.00522653	0.0186459	0.0375506	0.0280262	0.0152965	0.0041211	0.0213141	0.0328984	0.00229246	0.0215001	0.0315331	0.0166763	0.00956205	0.0387838	0.0321405	0.0289062	0.0173086	0.011802	0.0320673	0.0405527	0.0194813	0.00119422	0.0195292	0.0297877	0.0566085	0.0372895	0.0323274	0.0236205	0.0293548	0.0069651	0.00364899	0.00437857	0.00995245	0.0259922	0.0386773	0.0025777	0.0153771	0.0240648	0.00521767	0.017648	0.00710422
135	G1B_ET13378	0.0348432	0.0441662	0.048564	0.0180378	0.00839455	0.0429033	0.0118442	0.000971838	0.0248074	0.0420256	0.039732	0.0355124	0.0100661	0.0133323	0.0199346	0.018363	0.0426432	0.00105925	0.0279494	0.0670697	0.0379639	0.036121	0.00717337	0.0139277	0.0456679	0.0410887	0.0352636	0.0118614	0.0538418	0.00313732	0.000799681	0.0634753	0.022354	0.0378923	0.00154658	0.0057997	0.0225657	0.0358482	0.0382983	0.0267274	0.0136965	0.0200514	0.0295955	0.0172552	0.00507075	0.0181906	0.0258892	0.0331893
136	G1B_ET13379	0.0158381	0.0184218	0.0429918	0.0205096	0.0232338	0.0392928	0.00821001	0.0194162	0.00881915	0.0207132	0.0266966	0.0213655	0.0383195	0.049079	0.00803347	0.00170121	0.0522549	0.0198898	0.0475583	0.00791214	0.0301551	0.0445984	0.0084846	0.00429353	0.0340604	0.0293896	0.0144624	0.0194645	0.0283934	0.0228786	0.010265	0.0702528	0.0115205	0.0212923	0.0286588	0.00340885	0.0271884	0.0299128	0.0361963	0.00634065	0.00450327	0.0246017	0.0139371	0.0301989	0.0213936	0.00890582	0.00631382	0.0247949
137	G1B_ET13380	0.02417	0.0255444	0.0132137	0.0293248	0.0403106	0.0421469	0.0203307	0.035677	0.0432764	0.0374805	0.0741198	0.0215652	0.00837541	0.00058538	0.0086644	0.0757092	0.076066	0.0742573	0.0889989	0.0934528	0.0254	0.0281468	0.0205717	0.0213529	0.0348778	0.0349076	0.0111204	0.065296	0.0436469	0.065255	0.0815649	0.0994256	0.0713448	0.0100618	0.0778573	0.00903266	0.0142297	0.00322259	0.00783138	0.0327219	0.00519226	0.0765597	0.0633764	0.00927834	0.0139753	0.0670083	0.0271542	0.0639363
138	G1B_ET13381	0.0354184	0.0239837	0.000562765	0.0249015	0.0567772	0.0436543	0.0323905	0.0578096	0.0614084	0.0585113	0.0992201	0.0160769	0.0137509	0.020937	0.0131058	0.102662	0.0776511	0.0965894	0.100509	0.101851	0.00925553	0.00957931	0.0236332	0.00812806	0.0379188	0.0294904	0.050826	0.0758333	0.0401406	0.0748035	0.0984982	0.125206	0.0784523	0.0248698	0.0918544	0.0196146	0.0120326	0.0171918	0.00974134	0.0365219	0.00769432	0.0904529	0.0759691	0.0245166	0.00554852	0.0887972	0.033915	0.0748119
139	G1B_ET13382	0.0281447	0.0203212	0.00937388	0.0368902	0.0484877	0.0411421	0.0395682	0.0452716	0.0495141	0.0528672	0.0943521	0.0259845	0.025192	0.0259041	0.0185722	0.0899446	0.094009	0.0792193	0.0916078	0.105868	0.0382345	0.0353699	0.0387343	0.0338074	0.0301737	0.0331166	0.0300974	0.0767045	0.0499053	0.0730197	0.0948176	0.0955433	0.0766946	0.0213348	0.0856405	0.0313773	0.00671056	0.00732916	0.00363251	0.0253713	0.00703422	0.0854919	0.0728829	0.00248716	0.000647152	0.0793566	0.0226166	0.0879505
140	G1B_ET13383	0.0222072	0.0264077	0.00304383	0.0329108	0.0470088	0.0468918	0.0231259	0.0517041	0.055524	0.0574733	0.0879988	0.0262055	0.00114875	0.0148546	0.0118572	0.0916782	0.0830147	0.0841757	0.092025	0.0984741	0.0264546	0.0237258	0.0226992	0.0239683	0.0228678	0.0329077	0.00857154	0.0819695	0.0440383	0.0633054	0.0969279	0.113522	0.0757894	0.0229659	0.0703243	0.0197436	0.00902747	0.00288554	0.00365496	0.0129783	0.0179066	0.0808511	0.0677855	0.0133794	0.00806418	0.0758262	0.0099778	0.0791434
141	G1B_ET13384	0.000300828	0.00361513	0.00805431	0.00296359	0.0440325	0.042372	0.0194948	0.00750086	0.0365153	0.0358682	0.0523773	0.00233348	0.0100512	0.00165792	0.0349625	0.0811862	0.087001	0.0629577	0.0741896	0.0750254	0.0151257	0.00724684	0.00703666	0.0121048	0.0047559	0.00956896	0.000599654	0.0662361	0.0228673	0.0646253	0.0742632	0.0920032	0.0258164	0.0189352	0.0548879	2.35481e-05	0.0469676	0.0474403	0.0474512	0.0114106	0.00474554	0.0564043	0.0693436	0.0194987	0.0215969	0.0738405	0.0114158	0.0589384
142	G1B_ET13385	0.0765814	0.0255552	0.0132629	0.00548921	0.0419647	0.0594399	0.0283321	0.0471591	0.0233709	0.0500038	0.0665966	0.00340725	0.00967684	0.00317429	0.0252026	0.0961332	0.0878172	0.0759193	0.0839511	0.0801741	0.000799434	0.00529652	0.00849423	0.00439629	0.0398309	0.0986919	0.0367618	0.0815138	0.0411482	0.0664841	0.080609	0.0820391	0.0531706	0.00844047	0.0799328	0.0108933	0.0546924	0.0633301	0.0672689	0.0206383	0.0724641	0.0706241	0.070665	0.040534	0.0298818	0.0779322	0.0187175	0.0688067
143	G1B_ET13386	0.00381478	0.00749764	0.00184667	0.00975499	0.0511621	0.0335278	0.0265732	0.0361042	0.0391811	0.0219633	0.0601837	0.0200859	0.0130881	0.0131262	0.00847257	0.0683784	0.0758775	0.0740938	0.0687545	0.0688647	0.0169008	0.0128647	0.016167	0.0164661	0.0221042	0.0091462	0.0287979	0.0617541	0.042997	0.0512488	0.0909958	0.0649225	0.0491193	0.0103147	0.0733294	0.00506585	0.0153145	0.0177007	0.0256499	0.0153386	0.000971999	0.0617455	0.0480493	0.00017499	0.0103435	0.0529676	0.0100659	0.0803225
144	G1B_ET13387	0.0253282	0.010995	0.00479808	0.00071126	0.0550626	0.0438103	0.0133768	0.0271464	0.0271095	0.00976451	0.051577	0.00911646	0.0207258	0.0122115	0.00157965	0.0717653	0.0670782	0.0531606	0.0683216	0.0588943	0.0157097	0.0154443	0.00368565	0.0288836	0.0244709	0.0078779	0.0332844	0.0706625	0.024335	0.0605681	0.0634824	0.0680529	0.0232487	0.0173615	0.0794072	0.0134889	0.0243783	0.0228754	0.0254246	0.0142668	0.00144441	0.0472555	0.062582	0.0143868	0.0081466	0.0708334	0.0180314	0.0616819
145	G1B_ET13388	0.0069551	0.0284176	0.0336555	0.0190136	0.0654106	0.040189	0.0244371	0.0327264	0.00217613	0.0589385	0.0692959	0.0305792	0.0268934	0.0058648	0.0170725	0.0882658	0.0459897	0.0788091	0.0743625	0.0811843	0.000871039	0.00172623	0.0294858	0.00933456	0.0499602	0.0257899	0.0149447	0.0857324	0.0319272	0.0811419	0.0656806	0.0948234	0.0492488	0.0231945	0.0784842	0.0377785	0.0292959	0.0242452	0.0310076	0.0384188	0.019819	0.0581103	0.0714528	0.064659	0.0581506	0.0769147	0.0426959	0.0655132
146	G1B_ET13389	0.0284939	0.0157269	0.0300426	0.00820503	0.0563652	0.0396474	0.0238367	0.0269544	0.00970912	0.0441124	0.0695146	0.0165629	0.0168886	0.0119928	0.0312097	0.0733263	0.0595529	0.0811899	0.0825632	0.0806954	0.0107439	0.013393	0.00928372	0.0169073	0.0315684	0.0311339	0.0164039	0.0724655	0.0424246	0.0756824	0.0682528	0.0814936	0.0376814	0.0229713	0.0754529	0.0194042	0.0281965	0.0330658	0.0304585	0.0160789	0.000509592	0.0662649	0.073342	0.0510833	0.0445403	0.082349	0.0201112	0.0522346
147	G1B_ET13390	0.022505	0.0212529	0.016903	0.0342874	0.0452715	0.0438062	0.0168423	0.0130735	0.0402278	0.045878	0.0580515	0.0176399	0.00224544	0.0265386	0.0008377	0.0793105	0.0740633	0.0784622	0.0490069	0.0855064	0.0290452	0.0280123	0.0123978	0.0200085	0.0421634	0.00841337	0.0261194	0.0848606	0.0564086	0.0533534	0.0840842	0.0935541	0.0452615	0.0372163	0.0701449	0.00672603	0.00389487	0.00818774	0.0029997	0.0226775	0.0395196	0.0714156	0.0483055	0.0324612	0.00905303	0.0543939	0.0219421	0.0586166
148	G1B_ET13391	0.0215745	0.0188057	0.0554853	0.0316216	0.0363858	0.0629837	0.023357	0.0180056	0.00448756	0.0517097	0.0247501	0.0399656	0.00513072	0.0286108	0.00814244	0.0503372	0.060663	0.0559252	0.0890504	0.0678946	0.0518805	0.0464575	0.039155	0.0395397	0.0495525	0.0196515	0.0585694	0.074635	0.0776893	0.0604937	0.0746919	0.0690629	0.0295556	0.0420261	0.0736619	0.0396228	0.00836854	0.00423686	0.00694114	0.0522864	0.00604967	0.0852572	0.0485799	0.0435448	0.0206673	0.0733861	0.0510372	0.0419768
149	G1B_ET13392	0.0166798	0.0391017	0.0249762	0.0284361	0.0694533	0.0685372	0.0463049	0.0633535	0.0200063	0.0576537	0.0659627	0.0332404	0.0181405	0.0245644	0.023507	0.0867977	0.090321	0.0641788	0.0555796	0.0889251	0.0402639	0.0332839	0.0151304	0.0198406	0.0382921	0.0382346	0.0521449	0.0832533	0.0714941	0.0841015	0.10727	0.0971395	0.0659111	0.030216	0.0857155	0.0199483	0.0255927	0.0222821	0.0301166	0.0306802	0.0107205	0.0748102	0.071072	0.0377108	0.0244319	0.0982895	0.025015	0.0692398
150	G1B_ET13393	0.00237693	0.0280747	0.0150782	0.0347447	0.0384427	0.0725577	0.0288382	0.0349662	0.0226778	0.0605408	0.052534	0.0310311	0.0150875	0.0248562	0.0161173	0.0905172	0.0797367	0.0473201	0.024608	0.074854	0.0331314	0.0304347	0.00285832	0.0292832	0.0167702	0.0292468	0.0299272	0.065932	0.0446886	0.0666923	0.0991739	0.0700306	0.0303502	0.0379663	0.0681428	0.00686801	0.0330716	0.029963	0.0255731	0.00450296	0.00219374	0.078866	0.0603838	0.013623	0.010086	0.0716716	0.00539068	0.0644164
151	G1B_ET13394	0.0259746	0.0509738	0.031683	0.0332766	0.0695716	0.0588646	0.0328057	0.0562158	0.0131295	0.0547351	0.0556721	0.0142636	0.00931149	0.022892	0.0351127	0.0978996	0.0692398	0.0573177	0.0565155	0.0870789	0.035734	0.0295285	0.00904612	0.011718	0.0392762	0.044955	0.0450552	0.0805754	0.0615625	0.0724747	0.102206	0.0970743	0.0561501	0.028401	0.0791533	0.0123237	0.0524409	0.0510624	0.0480522	0.0253946	0.0169153	0.0749814	0.0673862	0.0289464	0.0295092	0.0924943	0.0213867	0.0738413
152	G1B_ET13395	0.0189159	0.0154634	0.0548736	0.0390382	0.0149474	0.0667032	0.0315179	0.0305777	0.0281045	0.0606467	0.0461748	0.0318017	0.00661923	0.0250439	0.00234074	0.0701573	0.0704855	0.0435104	0.0572931	0.0455172	0.0432267	0.0343717	0.0419785	0.0239924	0.00956214	0.0284179	0.0402368	0.0673423	0.0592481	0.0444792	0.0779699	0.0763109	0.0503075	0.0569909	0.0551586	0.0393903	0.00604399	0.00248899	0.00201625	0.0311015	0.000221895	0.0733273	0.0347042	0.0404326	0.0377435	0.0540375	0.0337579	0.0801479
153	G1B_ET13396	0.0324659	0.0257888	0.0622151	0.0399972	0.00205083	0.0619432	0.023848	0.0154936	0.0328648	0.0343152	0.0346641	0.0222607	0.00183497	0.0320644	0.00481875	0.0426429	0.0672457	0.00906863	0.0302814	0.00449012	0.0626107	0.0573275	0.0442127	0.0440991	0.011421	0.0244825	0.0368396	0.0455753	0.0712347	0.0404166	0.0613792	0.0438759	0.0464814	0.0537529	0.0567872	0.0406473	0.0191837	0.00576301	0.00786264	0.029249	0.0212051	0.0772837	0.0321479	0.0353742	0.030487	0.0533217	0.0363618	0.0766073
154	G1B_ET13397	0.0292367	0.0162677	0.0175014	0.0397721	0.0427284	0.0585403	0.0375866	0.0284503	0.012141	0.0622024	0.0390549	0.0212853	0.00501291	0.0185744	0.0110122	0.067805	0.0638301	0.0636176	0.0854981	0.0558909	0.0423968	0.0255735	0.0426652	0.0317614	0.0392359	0.0215754	0.0409138	0.0653606	0.064367	0.0623693	0.0732723	0.0948492	0.0684736	0.0557176	0.0588229	0.035654	0.00199533	0.0170497	0.00561137	0.0617881	0.043658	0.0714315	0.0534291	0.0434378	0.0423888	0.0665496	0.0604252	0.0493057
155	G1B_ET13398	0.0410931	0.0437721	0.0267027	0.0577969	0.0532332	0.0588798	0.0438647	0.0344925	0.0175928	0.0681345	0.0521491	0.0258655	0.0182881	0.023706	0.00780234	0.0768177	0.0664337	0.0653153	0.0947781	0.077995	0.0343966	0.0225791	0.047711	0.0394527	0.0457561	0.0254222	0.0492138	0.082092	0.0785907	0.0832623	0.0821806	0.105638	0.0829802	0.0594126	0.0734409	0.04121	0.00382943	0.0189348	0.0227234	0.0776671	0.0551063	0.0759027	0.0620035	0.0460282	0.041039	0.0762047	0.0721482	0.0580948
156	G1B_ET13399	0.0409978	0.0339566	0.0414939	0.050144	0.0476156	0.0634667	0.0308984	0.0276685	0.000532875	0.0637581	0.0418869	0.0275361	0.0239012	0.0136609	0.0102346	0.0669347	0.0567735	0.0592287	0.0859914	0.0545272	0.0500481	0.0360915	0.0280371	0.042244	0.0440529	0.0194459	0.0480025	0.0817936	0.0732258	0.082421	0.0775941	0.0972195	0.0707914	0.050597	0.0627597	0.0245092	0.0103922	0.0280436	0.0189081	0.0742433	0.0402598	0.0751202	0.059987	0.036478	0.0409082	0.0641812	0.0687233	0.0475311
157	G1B_ET13400	0.0371308	0.044236	0.0469223	0.0204607	0.0409405	0.0645497	0.018561	0.0349253	0.0486095	0.0660535	0.0754554	0.044823	0.0146338	0.0254828	0.0195534	0.0955981	0.0946602	0.0673726	0.063423	0.0502832	0.0739371	0.0634583	0.0528709	0.0720887	0.0429801	0.034375	0.0525559	0.0942712	0.0726437	0.0634683	0.0799161	0.0740855	0.087215	0.0574909	0.0694269	0.0556797	0.0234732	0.0137559	0.0186413	0.0528703	0.0280244	0.101322	0.0614384	0.0545391	0.0487119	0.0643005	0.0432919	0.0749588
158	G1B_ET13401	0.0430847	0.0242043	0.0155562	0.0284778	0.0559201	0.0613851	0.0403616	0.0491726	0.0258839	0.0678675	0.0672751	0.0345253	0.00855911	0.0157094	0.0173607	0.119878	0.0901618	0.0912285	0.0798558	0.0966371	0.0554182	0.0488015	0.0432993	0.0543296	0.0329311	0.0421236	0.0518297	0.0872745	0.0613916	0.0703791	0.0822597	0.121578	0.0597098	0.0533248	0.087254	0.0436973	0.00065687	0.0132388	0.00626818	0.0373506	0.0275874	0.0990565	0.065535	0.0241775	0.0200583	0.075958	0.0332196	0.0720937
159	G1B_ET13402	0.0222595	0.0443937	0.0245672	0.0199896	0.0396302	0.0425973	0.0354406	0.0336178	0.031505	0.0804401	0.0541686	0.0264593	0.00176112	0.0191187	0.0127056	0.124091	0.0852879	0.0875449	0.0615635	0.0803055	0.0612594	0.0520801	0.0448959	0.0523668	0.0390848	0.031682	0.0635241	0.0936066	0.0747437	0.0640371	0.0744837	0.11332	0.0530298	0.0403212	0.0663403	0.0505801	0.0257539	0.0129092	0.0181712	0.0567846	0.0137343	0.0931885	0.0662593	0.0351579	0.0353461	0.0670819	0.0478526	0.0695734
160	G1B_ET13403	0.0235858	0.0235739	0.0233532	0.0178626	0.0449642	0.039537	0.0313599	0.0218567	0.0210401	0.039126	0.0399793	0.00786846	0.00429225	0.00392237	0.0100983	0.0698958	0.0593265	0.052547	0.0571803	0.0483377	0.0262143	0.0245426	0.0350463	0.0280672	0.0367075	0.0426131	0.0451515	0.0625839	0.0566573	0.0588437	0.065934	0.0648894	0.0194231	0.0365845	0.0623113	0.0275666	0.00955022	0.0108284	0.0128302	0.016083	0.0173508	0.0582176	0.0413806	0.0069568	0.0133755	0.0512585	0.0131406	0.0576274
161	G1B_ET13404	0.000433524	0.0142224	0.0271142	0.00633953	0.0109872	0.0515072	0.00666494	0.0109794	0.0235489	0.0258587	0.0351008	0.0219508	0.0357703	0.00111299	0.0208032	0.0491983	0.0554581	0.0455327	0.0620545	0.0230134	0.0222509	0.0286538	0.0538288	0.0329806	0.0160486	0.025667	0.032891	0.0318892	0.0368509	0.00274102	0.0736919	0.0258512	0.0523166	0.02398	0.0357973	0.0539224	0.0236614	0.0178747	0.0250472	0.0305952	0.0061389	0.0537758	0.0394962	0.0417465	0.037886	0.0445141	0.0354802	0.0487896
162	G1B_ET13405	0.0529135	0.013872	0.05361	0.0401551	0.0555574	0.0781947	0.0296146	0.0464516	0.0179616	0.0725809	0.0676481	0.0475543	0.0336091	0.0174717	0.00015618	0.0959858	0.0805344	0.0823751	0.0850597	0.0808235	0.0490505	0.0408692	0.0458714	0.0375205	0.0472685	0.0214896	0.0399972	0.0950391	0.0669573	0.0782792	0.105957	0.08406	0.0619967	0.0476926	0.108814	0.0473418	0.00271669	0.000154616	0.00518369	0.0530406	0.0299685	0.0732679	0.0625482	0.0606253	0.0500548	0.0783044	0.0556775	0.0558318
163	G1B_ET13406	0.052757	0.0322758	0.0146608	0.0434928	0.0621258	0.0671663	0.0363542	0.0689204	0.0501329	0.0539102	0.0839521	0.0321488	0.0223064	0.0135609	0.00526573	0.112734	0.10101	0.04885	0.0679246	0.101767	0.0515226	0.050461	0.046737	0.0410693	0.0539867	0.0335765	0.0285902	0.109484	0.0393254	0.0894124	0.117291	0.095381	0.0641126	0.0387086	0.114465	0.0448785	0.00213498	0.00548535	0.00158701	0.0333197	0.0381917	0.0614629	0.0859097	0.0352798	0.0300181	0.108177	0.0264493	0.0659305
164	G1B_ET13407	0.0213894	0.0115645	0.0232135	0.00982799	0.0495385	0.0493646	0.0228185	0.0436025	0.0397571	0.0277994	0.0465078	0.0145719	0.00322824	0.0173228	0.00444161	0.0844217	0.0807148	0.0817919	0.0968933	0.0766818	0.00466039	0.00241471	0.00438549	0.00631015	0.0321275	0.014398	0.000555888	0.0780753	0.0441165	0.064002	0.0909134	0.085968	0.0635359	0.0207208	0.062999	0.00604807	0.0116113	0.0131076	0.0111755	0.0233833	0.0107334	0.0565905	0.0720669	0.00400571	0.00360271	0.0899441	0.0177847	0.058707
165	G1B_ET13408	0.0343728	0.000574484	0.0266962	0.0189483	0.074888	0.0530192	0.0359395	0.0456509	0.0170888	0.0269269	0.0747204	0.00902833	0.00164047	0.00472469	0.0108284	0.0918939	0.0850677	0.0920871	0.0470032	0.060444	0.0116664	0.0120312	0.0195399	0.0114459	0.0313319	0.0272309	0.0163418	0.0609383	0.0322965	0.089979	0.0617183	0.0786837	0.0679961	0.0127128	0.069983	0.0126121	0.00617756	0.0144713	0.000605799	0.0357178	0.00803813	0.0516993	0.0732121	0.0162277	0.0101251	0.0872392	0.0418267	0.0561881
166	G1B_ET13409	0.0319927	0.0308693	0.040614	0.044874	0.0648129	0.071834	0.0442208	0.0560887	0.0483908	0.0590868	0.0801509	0.0346335	0.00455791	0.00683569	0.00837856	0.108936	0.080113	0.11652	0.106672	0.0881677	0.0325357	0.0404366	0.0452273	0.0453161	0.0556603	0.0461689	0.0462001	0.0904957	0.0813076	0.0807868	0.0802493	0.0935827	0.0595356	0.0498646	0.087853	0.0405402	0.0244065	0.0328428	0.0259644	0.058672	0.0351917	0.0900145	0.0785016	0.0456433	0.0312597	0.0812216	0.0547882	0.0743375
167	G1B_ET13410	0.019976	0.0326365	0.0368349	0.037792	0.06761	0.0551473	0.0443192	0.0640212	0.0515047	0.0444893	0.0843945	0.0397515	0.0211344	0.00618667	0.0325543	0.108862	0.100881	0.103079	0.0874787	0.0944892	0.0350726	0.0392074	0.051877	0.0293753	0.054408	0.0120529	0.0538923	0.106364	0.0857293	0.0938485	0.0904085	0.0996273	0.0545976	0.0661001	0.10102	0.0413595	0.00324187	0.00825464	0.00508129	0.0426281	0.0284918	0.0785699	0.0800285	0.0459527	0.0395235	0.0830166	0.0384657	0.0750596
168	G1B_ET13411	0.00329509	0.0266248	0.0606422	0.0370639	0.0605136	0.066546	0.0231083	0.0466938	0.0437336	0.0494961	0.0605	0.00831173	0.00764333	0.0153497	0.00831191	0.106206	0.0909872	0.0723784	0.0861876	0.0883499	0.0531301	0.0513883	0.0310774	0.0465103	0.0377285	0.032838	0.0431518	0.086255	0.0606035	0.0887561	0.0981298	0.088998	0.0662246	0.0405717	0.0855252	0.0260602	0.0382367	0.0387412	0.0414573	0.0161346	0.0288752	0.0742135	0.0779431	0.0314626	0.0159274	0.0903168	0.0206269	0.0718802
169	G1B_ET13412	0.0384484	0.0324484	0.034661	0.00681059	0.0658195	0.0551602	0.0406272	0.0695929	0.0626961	0.0432162	0.0947818	0.0450774	0.0259938	0.00959583	0.0184556	0.128566	0.110221	0.109549	0.110614	0.119076	0.035563	0.0348118	0.0517349	0.0358934	0.0622185	0.0380784	0.0532654	0.106474	0.0767477	0.0897195	0.0925867	0.110663	0.0641174	0.0473389	0.091139	0.0454891	0.0209794	0.0151346	0.0296995	0.0495868	0.0322798	0.089527	0.0950363	0.0485283	0.0356887	0.0946899	0.0486917	0.0818127
170	G1B_ET13413	0.03133	0.0417819	0.0378645	0.0307658	0.0681283	0.0429343	0.0353736	0.0602156	0.0521621	0.0468412	0.0739911	0.0359007	0.0183097	0.017727	0.0222795	0.110069	0.0950268	0.104272	0.086242	0.0906738	0.0367477	0.0381833	0.046408	0.0280018	0.0490258	0.0159423	0.0371927	0.100862	0.0847492	0.0891998	0.0846841	0.0953716	0.0550874	0.0580149	0.105361	0.0409505	0.00281027	0.00636885	0.0035175	0.0452772	0.0238872	0.0791228	0.082348	0.0415043	0.0385951	0.0867644	0.0439216	0.0752037
171	G1B_ET13414	0.0405879	0.0240114	0.0311703	0.0102644	0.0726964	0.0550764	0.0310516	0.0707537	0.0574604	0.0400482	0.076925	0.0211345	0.017469	0.00777405	0.030594	0.100169	0.0857585	0.0978013	0.0870146	0.0912932	0.0299271	0.030671	0.0466319	0.034375	0.0487949	0.0175396	0.0345914	0.0889215	0.0501555	0.0950814	0.0854061	0.0761466	0.0719588	0.0395727	0.101649	0.0389349	0.00266197	0.00798314	0.0132532	0.0329658	0.0223549	0.0996617	0.0779191	0.0226242	0.0168191	0.0925099	0.037374	0.0814634
172	G1B_ET13415	0.0705827	0.0107848	0.0118977	0.0128716	0.0284435	0.0192501	0.0147191	0.00137357	0.0314058	0.00654698	0.0047661	0.00732297	0.0142962	0.0138816	0.0156345	0.0254974	0.0499088	0.0593417	0.0563833	0.0450542	0.00411847	0.00028037	0.0141794	0.0232528	0.0102453	0.0125748	0.00702865	0.0113439	0.0233005	0.0370135	0.0212226	0.0253324	0.0169385	0.0195671	0.0452483	0.0109349	0.00276393	0.011371	0.0115059	0.00739529	0.0661321	0.0399119	0.0439404	0.00702266	0.00936737	0.048976	0.0131154	0.0295675
173	G1B_ET13416	0.0199295	0.0307613	0.0227938	0.0255059	0.0663989	0.0633423	0.0344072	0.0654718	0.0474978	0.0500543	0.0776573	0.0219388	0.00639072	0.0120699	0.00922191	0.104376	0.0837576	0.0892248	0.103792	0.0755664	0.0504923	0.0495979	0.0577629	0.0555286	0.0382419	0.0256298	0.0392854	0.0914571	0.0688346	0.0905212	0.0950204	0.0625523	0.0448851	0.0552448	0.0791046	0.0507493	0.0176924	0.0291277	0.0285351	0.038341	0.0241645	0.0673549	0.0661723	0.054585	0.0473153	0.0756033	0.035828	0.070024
174	G1B_ET13417	0.0314018	0.00809626	0.0106724	0.022362	0.0602202	0.0509633	0.0178819	0.0358777	0.0322207	0.0267367	0.0623874	0.0163954	0.00347123	0.023931	0.00360316	0.0952799	0.0905925	0.0923866	0.0640684	0.0972643	0.0236673	0.0205573	0.0385604	0.0210879	0.0150211	0.0131186	0.0311184	0.0858481	0.051492	0.0858408	0.0759185	0.0979223	0.0701742	0.0139353	0.0902883	0.02762	0.0119746	0.0214127	0.0046834	0.0252888	0.0125964	0.0786109	0.0665314	0.015033	0.0138061	0.0709739	0.0223275	0.0629563
175	G1B_ET13418	0.0291294	0.0292219	0.0474218	0.0320711	0.050044	0.060641	0.0294865	0.0257804	0.0381954	0.0456363	0.0479038	0.0184983	0.00443611	0.0100592	0.0182409	0.0850209	0.0783588	0.0813345	0.0894512	0.084616	0.050408	0.0531993	0.0338413	0.0440118	0.0358689	0.0371045	0.0630303	0.0742011	0.0684122	0.0725474	0.0548797	0.0933494	0.0375879	0.0529079	0.0755126	0.0270128	0.047393	0.0520735	0.046509	0.0455292	0.0263364	0.081715	0.0494717	0.027106	0.0259393	0.0638379	0.0487491	0.0541952
176	G1B_ET13419	0.00748368	0.016966	0.0259242	0.00787655	0.0452179	0.0210671	0.026161	0.044375	0.032158	0.0252773	0.0632191	0.0111103	0.00875969	0.00300013	0.00283197	0.0810797	0.0801459	0.0774576	0.0823239	0.0999712	0.0365982	0.036326	0.0325456	0.0369451	0.02165	0.0182822	0.0251873	0.0764633	0.0447467	0.0628057	0.0872747	0.0782331	0.0547067	0.0316461	0.0754719	0.0246802	0.0116121	0.0145168	0.0117056	0.0127165	0.0114402	0.0888394	0.062111	0.0306893	0.0175185	0.0867297	0.0126152	0.0694389
177	G1A_ET13420	0.0250418	0.0321265	0.0491138	0.0248214	0.0263881	0.0712567	0.117669	0.136533	0.0220107	0.154608	0.19654	0.0637157	0.0231092	0.0230234	0.0245039	0.214341	0.0721509	0.162195	0.156653	0.0438999	0.00247355	0.0216895	0.00318819	0.00839472	0.0122059	0.0400406	0.0404307	0.175764	0.0451112	0.0275627	0.0685812	0.114139	0.0835285	0.0182977	0.0877248	0.0046085	0.0385813	0.0391521	0.0344118	0.0299692	0.00285503	0.0988644	0.0700263	0.00512185	0.0118765	0.0596698	0.0271176	0.0563906
178	G1B_ET13421	0.0295484	0.0154515	0.0370001	0.0117002	0.0650168	0.0373897	0.0357829	0.066323	0.0464751	0.0480089	0.0840601	0.0426043	0.00263727	0.00605206	0.00427467	0.106705	0.102065	0.0894445	0.0897469	0.0993733	0.033147	0.0262913	0.0453779	0.0352462	0.0394208	0.0166361	0.0326174	0.0978613	0.0662505	0.0842244	0.0958274	0.0888291	0.0708639	0.037319	0.0822769	0.0396622	0.0281173	0.0267392	0.0254414	0.0421004	0.00256506	0.0910334	0.0865192	0.033579	0.0233403	0.093396	0.0362898	0.0637757
179	G1B_ET13422	0.0227689	0.0450679	0.0522821	0.0403538	0.0586009	0.057361	0.0296111	0.0352173	0.0457486	0.0502059	0.0631781	0.0195491	0.0035175	0.00865998	0.0176777	0.0882065	0.078867	0.0888026	0.109791	0.0930786	0.0324948	0.0385455	0.0293272	0.0510404	0.0456586	0.0538158	0.0416539	0.075389	0.0670162	0.0744825	0.0982883	0.105299	0.0759234	0.039459	0.0787862	0.0207334	0.0358297	0.0334394	0.0361441	0.0399486	0.0161541	0.0907875	0.0775581	0.0202219	0.00704663	0.0846966	0.0325173	0.0625732
180	G1B_ET13423	0.0154867	0.0186035	0.0400169	0.0287812	0.05428	0.0382497	0.0367315	0.0382641	0.024038	0.0550748	0.0627347	0.0328189	0.00734609	0.004172	0.00649524	0.0956189	0.0904833	0.0793424	0.100092	0.0776679	0.0459794	0.0478735	0.0189753	0.0456281	0.0259572	0.018217	0.0235865	0.0893417	0.0674835	0.0781628	0.0846103	0.0853752	0.0360427	0.0419	0.0864562	0.0166849	0.0214689	0.014244	0.0250009	0.0119364	0.0153259	0.0637885	0.0752979	0.025616	0.0242429	0.0814773	0.0106797	0.0480007
181	G1B_ET13424	0.0350825	0.0244295	0.0318258	0.0253009	0.0752527	0.0576733	0.0327998	0.0559054	0.0498763	0.0377764	0.0780081	0.0308881	0.01791	0.00378836	0.0131821	0.106349	0.104665	0.103107	0.104679	0.0904861	0.0426213	0.0413775	0.0388459	0.0481119	0.0675814	0.0380437	0.0330092	0.0897467	0.0649241	0.093008	0.0799086	0.0899574	0.0637454	0.053799	0.100342	0.0369776	0.0248218	0.0198617	0.0215331	0.0532518	0.0366726	0.0945835	0.0809174	0.0274721	0.0140948	0.087386	0.0512409	0.0757821
182	G1B_ET13425	0.0428857	0.0374804	0.0350246	0.0113399	0.0661702	0.0548716	0.0393997	0.0711707	0.0640528	0.0489758	0.100679	0.0444582	0.0262707	0.00971925	0.0202891	0.127303	0.102864	0.111183	0.0995708	0.115827	0.0310034	0.0308395	0.0520772	0.0352694	0.0721453	0.0489754	0.0592115	0.106086	0.0722922	0.0862637	0.0892679	0.10533	0.0662409	0.0494563	0.0892512	0.0481269	0.0244768	0.0166876	0.0301193	0.0580705	0.0324778	0.0912116	0.0911601	0.0554587	0.0445671	0.0882821	0.0533246	0.0820093
183	G1B_ET13426	0.00535971	0.0161348	0.0020898	0.0192092	0.0330852	0.026614	0.00410404	0.0565421	0.0320775	0.0159103	0.0287832	0.0103885	0.0109595	0.0206976	0.00142359	0.0406808	0.0581635	0.0468437	0.024718	0.0560493	0.0210541	0.0186435	0.00585654	0.0291945	0.0121046	0.00424539	0.0144551	0.0482386	0.0469712	0.0365611	0.0788373	0.0789981	0.046686	0.0325222	0.0417739	0.00450581	0.209595	0.20211	0.219235	0.0166337	0.0109134	0.00421518	0.0462824	0.0286855	0.00415111	0.0542666	0.0157376	0.00797432
184	G1B_ET13427	0.0197821	0.0437253	0.0359497	0.0276789	0.0580273	0.0485385	0.0330031	0.0339244	0.0387631	0.0445028	0.0579328	0.0160839	0.0105766	0.00050291	0.00408677	0.0831435	0.0644976	0.0766668	0.100042	0.0867576	0.0275475	0.0315572	0.0365631	0.0321365	0.0371593	0.0544604	0.0440469	0.0700294	0.0649559	0.0766345	0.0835877	0.102927	0.0580095	0.0250332	0.0697386	0.0277591	0.0387886	0.0299165	0.0364171	0.0362372	0.0149202	0.0780152	0.0722897	0.019812	0.0170075	0.0829786	0.0389383	0.051849
185	G1B_ET13428	0.00870644	0.0233286	0.0370663	0.0340785	0.0293938	0.0405243	0.0290917	0.0314397	0.0234624	0.0316169	0.0450978	0.0262048	0.0156631	0.00296459	0.0106834	0.0932236	0.0570202	0.0775271	0.0748013	0.0781509	0.0440616	0.0424219	0.0272708	0.0378147	0.030978	0.0404685	0.0375324	0.0734842	0.0506199	0.0554637	0.0744568	0.0692379	0.0455229	0.036373	0.0665809	0.0216283	0.0228096	0.0274403	0.0216231	0.044525	0.0251212	0.084825	0.0571322	0.0377338	0.0363875	0.0603718	0.0489604	0.07586
186	G1B_ET13429	0.041644	0.0269741	0.0332523	0.038919	0.0609016	0.0389721	0.0275105	0.0494471	0.0553876	0.0403935	0.0611427	0.0113444	0.00427457	0.0165317	0.0251429	0.105812	0.083221	0.0923333	0.088221	0.111785	0.0298559	0.0268096	0.0329619	0.0263482	0.0266536	0.0341672	0.0311207	0.0897206	0.0571324	0.0875312	0.0801337	0.102839	0.0665012	0.0302098	0.0851028	0.024112	0.00915349	0.0116987	0.0102579	0.0363374	0.0192036	0.0939012	0.0706401	0.000915611	0.0163697	0.0765154	0.0349849	0.0597556
187	G1B_ET13430	0.0371012	0.0254385	0.0348413	0.0389945	0.0627557	0.0437694	0.0362787	0.0613389	0.0645558	0.0286616	0.0796929	0.0308613	0.0119774	0.0150952	0.00346967	0.0940587	0.0981736	0.115894	0.0821824	0.0999262	0.0308598	0.0340063	0.0336743	0.0351413	0.0232471	0.037169	0.0288579	0.0874635	0.0649425	0.0912953	0.0912195	0.0809378	0.0617832	0.052684	0.0881703	0.0348112	0.0345097	0.0321136	0.0350292	0.0543964	0.0300883	0.0985141	0.0794189	0.0418969	0.0427561	0.0817931	0.0471537	0.0828263
188	G1B_ET13431	0.0195733	0.0162231	0.00827603	0.00279903	0.0432732	0.0365639	0.00955648	0.0504295	0.0373735	0.0304226	0.0632567	0.00793728	0.000813955	0.00835023	0.00369409	0.0867128	0.0681799	0.0622	0.0649832	0.0837569	0.00608169	0.00321945	0.0348088	0.00871611	0.0439072	0.0212581	0.0158229	0.063361	0.0324201	0.0505609	0.0769142	0.0840931	0.0371677	0.0263093	0.081115	0.0304807	0.0212935	0.0150013	0.0229316	0.0312858	0.00870907	0.0563818	0.0582829	0.0410695	0.0358093	0.0613994	0.0276329	0.044791
189	G1B_ET13432	0.00530573	0.0115572	0.0211284	0.0177319	0.0246313	0.0288476	0.00955612	0.0418081	0.0281532	0.0105668	0.0269101	0.0106375	0.00036949	0.0251383	0.00634974	0.038543	0.0595433	0.0577938	0.0232202	0.0485514	0.00596522	0.00841494	0.0126098	0.0151801	0.0259997	0.00847632	0.0311058	0.0525773	0.0458388	0.0356358	0.0785303	0.079191	0.0429575	0.00703207	0.0322621	0.0105944	0.140807	0.138748	0.180178	0.00055662	0.010538	0.00347874	0.0482857	0.0185072	0.00116577	0.0637628	0.0105482	0.0123106
Minimum	1.73035e-05
Maximum	1.7809
Average	0.0615995
				Frequency	Count
			< 0.050	0.556963	9895
			0.051-0.100	0.339243	6027
			0.101-0.250	0.0831926	1478
			0.251-0.500	0.0115389	205
			>0.500	0.00906225	161
			Total	1	17766
			Expected		17766
			Difference		0
[truncated: 141 more columns]

## Sheet: Table S3c ( G1A)
Supplementary Table S3 (c) Relative kinship matrices computed using 218,208 of 235,019 SNPs that were polymorphic across 88 inbred lines that belong to Group-1A.
Unit	Taxa	1	2	3	4	5	6	7	8	9	10	11	12	13	14	15	16	17	18	19	20	21	22	23	24	25	26	27	28	29	30	31	32	33	34	35	36	37	38	39	40	41	42	43	44	45	46	47	48
1	G1_A-ET13137
2	G1_A-ET13138	0.0203024
3	G1_A-ET13139	0.0491237	0.0204366
4	G1_A-ET13140	0.0893751	0.0361349	0.0931367
5	G1_A-ET13141	0.123954	0.00504817	0.023107	0.0795774
6	G1_A-ET13142	0.0594681	0.0473715	0.104578	0.0716753	0.0415231
7	G1_A-ET13143	0.00901634	0.0234888	0.0556054	0.213696	0.0382284	0.11561
8	G1_A-ET13144	0.033966	0.0464737	0.0424114	0.113917	0.0403927	0.0440936	0.163441
9	G1_A-ET13148	0.0616508	0.00757344	0.0855144	0.164271	0.0255493	0.476823	0.108019	0.0071455
10	G1_A-ET13149	0.00932107	0.000181675	0.0369387	0.02859	0.0041457	0.0324671	0.0562736	0.00766127	0.0436323
11	G1_A-ET13150	0.0221661	0.0112741	0.0652614	0.0548007	0.0659328	0.0666722	0.106227	0.00225841	0.202518	0.0357904
12	G1_A-ET13151	0.00787499	0.0902255	0.0123851	0.0100773	0.0172593	0.108298	0.00830289	0.0091913	0.120629	0.0583108	0.0701522
13	G1_A-ET13153	0.00671332	0.0746689	0.00697887	0.0565403	0.0112416	0.0633309	0.0397271	0.00809629	0.0658019	0.0495297	0.0697866	0.0969514
14	G1_A-ET13161	0.0302404	0.0238952	0.0458237	0.12805	0.0311593	0.0565311	0.174505	0.0985055	0.126832	0.0540842	0.0397363	0.0393939	0.0338551
15	G1_A-ET13162	0.0467506	0.0245932	0.026231	0.057474	0.00976418	0.0516955	0.0875968	0.0174652	0.0802827	0.133515	0.0433596	0.0554163	0.0987347	0.0386027
16	G1_A-ET13163	0.948819	0.00536669	0.0162263	0.0616834	0.100325	0.0572023	0.0117816	0.0165526	0.0229433	0.0178164	0.016128	0.00851989	0.0130594	0.0268178	0.0380423
17	G1_A-ET13164	0.053336	0.192935	0.0199469	0.126453	0.065472	0.0572005	0.0726949	0.0204127	0.0200699	0.0762744	0.0167323	0.0354478	0.051728	0.0416785	0.105696	0.0590873
18	G1_A-ET13165	0.0580513	0.0657724	6.02748e-06	0.057497	0.0199212	0.11334	0.0422589	0.0175423	0.0971457	0.00340387	0.149423	0.144677	0.0749576	0.25445	0.104642	0.0847004	0.0492106
19	G1_A-ET13167	0.0165862	0.0552249	0.0238876	0.0246125	0.0185257	0.0709662	0.0312583	0.0457455	0.0516827	0.124412	0.046866	0.0867738	0.0198961	0.0302796	0.024537	0.0450615	0.093458	0.061412
20	G1_A-ET13169	0.00891902	0.0859188	0.0382436	0.0131598	0.00262168	0.0408978	0.0157581	0.0137804	0.182019	0.00765683	0.118934	0.09001	0.0327164	0.0468392	0.0870406	0.0125471	0.0502313	0.0625351	0.00286595
21	G1_A-ET13177	0.0232693	0.0328614	0.024131	0.0134714	0.0355424	0.0604391	0.0219938	0.00858746	0.0527578	0.00378331	0.08341	0.101349	0.607378	0.0269107	0.0371458	0.00447834	0.0163661	0.00298047	0.0634163	0.00066568
22	G1_A-ET13178	0.00601875	0.0194444	0.0115075	0.00906815	0.0302949	0.000689219	0.0446276	0.00387026	0.0591821	0.0435404	0.00727061	0.0982277	0.0566065	0.0225978	0.0386139	0.00123989	0.0347247	0.0244292	0.0299176	0.0216285	0.0519729
23	G1_A-ET13181	0.0125842	0.0160174	0.00628247	0.0181426	0.0691101	0.000854434	0.0282049	0.017381	0.0752964	0.0446774	0.0233734	0.121111	0.0468105	0.0381275	0.0648976	0.00974537	0.0773406	0.0221205	0.0555799	0.0561856	0.026045	0.679962
24	G1_A-ET13183	0.049382	0.0258077	0.014668	0.0104695	0.119787	0.0655347	0.0135067	0.0231808	0.0251789	0.0338165	0.113822	0.00636074	0.0573776	0.0684126	0.0352187	0.0887232	0.00643547	0.0373158	0.0222558	0.0418442	0.00182521	0.0126945	0.0154124
25	G1_A-ET13184	0.0603188	0.0112397	0.000597882	0.030535	0.121099	0.079097	0.0351668	0.01009	0.0402333	0.0562781	0.0860542	0.0029127	0.0289087	0.088118	0.0404186	0.0935291	0.0299156	0.0709488	0.0367695	0.0233062	0.019908	0.022417	0.00973564	1.13875
26	G1_A-ET13186	0.0182169	0.00467267	0.026503	0.0350049	0.00238377	0.0215457	0.0581133	0.00726111	0.0368589	1.37753	0.0283318	0.0327536	0.0520341	0.0530861	0.134331	0.013474	0.0630907	0.00122217	0.11386	0.000382299	0.00386706	0.0521757	0.0658798	0.0411593	0.0746591
27	G1_A-ET13188	0.00141162	0.857668	0.0123242	0.0499786	0.0501073	0.00934742	0.0101072	0.0286639	0.012565	0.00114117	0.0103593	0.106186	0.109556	0.0345655	0.0197795	0.00165813	0.356464	0.0657044	0.0631021	0.0504781	0.0479674	0.0301899	0.0552357	0.00711409	0.0192703	0.00736941
28	G1_A-ET13190	0.0150745	0.0213852	0.0507148	0.114278	0.0222278	0.168343	0.0685253	0.0184114	0.164438	0.0189676	0.0166403	0.0711123	0.102641	0.245706	0.11911	0.0234867	0.0493822	0.762627	0.00601552	0.00621067	0.0375271	0.0301979	0.00160291	0.00738859	0.00651348	0.0188555	0.0407391
29	G1_A-ET13191	0.0065135	0.0247048	0.0627416	0.0179321	0.0367384	0.00136908	0.045304	0.00113193	0.0745529	0.0568588	0.0515607	0.0491926	0.0781388	0.0230096	0.234045	0.00479582	0.0781788	0.0706848	0.0391423	0.0793383	0.0504068	0.0551878	0.0601592	0.0394761	0.0522855	0.0597235	0.0452843	0.0628719
30	G1_A-ET13192	0.0478264	0.0362302	0.0406731	0.0198079	0.0187137	0.016946	0.025703	0.0533486	0.0745703	0.0337264	0.0219241	0.0087153	0.0301005	0.00776004	0.00867309	0.0363243	0.0269703	0.0666989	0.00745485	0.0251993	0.00347528	0.00482204	0.0346166	0.0172863	0.0246328	0.0409057	0.0234692	0.0360558	0.00643628
31	G1_A-ET13222	0.0129202	0.0397103	0.00485899	0.00240023	0.100014	0.0346619	0.0204432	0.0372655	0.0534174	0.0419456	0.000742814	0.0537006	0.000559409	0.0245792	0.0269844	0.00960432	0.00136473	0.0559452	0.00959178	0.0526343	0.026423	0.00850311	0.0262785	0.026152	0.00314119	0.0528425	0.0204676	0.0467451	0.0230211	0.126915
32	G1_A-ET13223	0.0485991	0.0494215	0.0292968	0.00706685	0.04436	0.0238273	0.0332597	0.0349411	0.000979721	0.0964169	0.0963312	0.00948279	0.0406472	0.0444201	0.0210232	0.0100381	0.0360447	0.00358851	0.0304816	0.0193437	0.0473976	0.0123265	0.0351029	0.0905781	0.0682192	0.103889	0.0367188	0.00490198	0.00670184	0.0902488	0.124854
33	G1_A-ET13224	0.0295738	0.0320518	0.0291559	0.0351955	0.0095788	0.045731	0.0447161	0.0457895	0.0374606	0.0042537	0.0763693	0.00475918	0.0244666	0.0122678	0.00718151	0.00479229	0.0173442	0.0622376	0.00621349	0.0523233	0.0198184	0.00475299	0.0189669	0.0162686	0.000490163	0.0141449	0.0118188	0.0460953	0.0136462	0.0583779	0.137617	0.0588066
34	G1_A-ET13225	0.0283416	0.00535244	0.0153245	0.0283807	0.0329722	0.0348026	0.00030185	0.0176124	0.0694746	0.020307	0.0249091	0.0261713	0.0106576	0.0601554	0.0600896	0.0241923	0.0713096	0.0328121	0.0601578	0.00280784	0.0535253	0.014551	0.0452147	0.0431084	0.0660652	0.0285601	0.0254379	0.0545562	0.0322471	0.0350491	0.048861	0.0646519	0.0618466
35	G1_A-ET13226	0.0236745	0.00172698	0.00774886	0.0192693	0.0206057	0.0056923	0.0531022	0.0290899	0.0318045	0.0119227	0.0299511	0.0436734	0.00993678	0.044889	0.039242	0.0280335	0.0922905	0.0229767	0.0433297	0.0485279	0.0185367	0.0286692	0.0295574	0.00571821	0.00924956	0.00659345	0.00146848	0.0143004	0.0314358	0.0822828	0.102038	0.0354157	0.099418	0.0646251
36	G1_A-ET13227	0.120193	0.0317944	0.0638043	0.0919754	0.0729036	0.028842	0.0755262	0.0621839	0.0758139	0.143474	0.0178802	0.0853219	0.130517	0.0954642	0.130501	0.159762	0.102808	0.0702811	0.037078	0.0833937	0.0263454	0.132974	0.163598	0.0805631	0.107479	0.158868	0.033192	0.119456	0.12135	0.0557771	0.0562604	0.012049	0.070752	0.15306	0.0685754
37	G1_A-ET13228	0.123861	0.0212427	0.0684657	0.097658	0.0863578	0.0338142	0.085246	0.0665824	0.0742898	0.125907	0.0181223	0.0921248	0.136102	0.100112	0.122472	0.161166	0.0691062	0.079371	0.0337175	0.0793281	0.03476	0.13744	0.173601	0.109363	0.108111	0.141552	0.0160891	0.11356	0.115451	0.0499944	0.0123771	0.00735068	0.0750308	0.151736	0.0675631	1.63258
38	G1_A-ET13229	0.12101	0.0342885	0.0673093	0.0873716	0.0866598	0.0324692	0.076437	0.0666226	0.0730022	0.12407	0.028341	0.0946379	0.135128	0.0889652	0.1387	0.157258	0.0633546	0.0766922	0.0357057	0.0701402	0.0335239	0.13533	0.167711	0.0990821	0.0979069	0.144014	0.035476	0.119511	0.11598	0.0576731	0.0116108	0.0143067	0.0731252	0.149382	0.0673908	1.67282	1.67442
39	G1_A-ET13232	0.135563	0.0427548	0.0795809	0.131375	0.119118	0.0246477	0.120438	0.0547436	0.0930471	0.149813	0.0961396	0.083657	0.126797	0.137997	0.0985703	0.16449	0.119558	0.193669	0.0396763	0.0807047	0.0502194	0.109852	0.120787	0.147118	0.148592	0.149182	0.0598538	0.159297	0.109586	0.0484448	0.0668276	0.0939122	0.0880052	0.157275	0.0564942	1.04968	1.0361	1.01772
40	G1_A-ET13233	0.13286	0.0403066	0.0805508	0.133069	0.117761	0.0238101	0.121804	0.0575502	0.0904752	0.150637	0.0971787	0.0838871	0.11643	0.139221	0.0987394	0.160816	0.120365	0.188559	0.0432133	0.0843961	0.0306173	0.111256	0.12303	0.146982	0.149179	0.151217	0.060649	0.1613	0.107951	0.0485287	0.0642766	0.0906805	0.0850417	0.156205	0.0595228	1.04816	1.03466	1.0193	1.75015
41	G1_A-ET13239	0.13697	0.0498582	0.0750804	0.136947	0.104633	0.0301703	0.121167	0.0587193	0.088253	0.149372	0.0977297	0.0930412	0.128436	0.141351	0.0962903	0.167716	0.108467	0.199778	0.0267636	0.0873811	0.0135081	0.117446	0.134207	0.152256	0.149894	0.153209	0.0645569	0.156979	0.111353	0.0531037	0.0724544	0.0892041	0.0986601	0.162181	0.0637278	1.10207	1.08677	1.07035	1.63258	1.61535
42	G1_A-ET13240	0.0755585	0.0174994	0.011523	0.0625398	0.0450865	0.012751	0.0801916	0.00251269	0.0882182	0.117672	0.0750416	0.0640248	0.0852798	0.0885983	0.0483813	0.110975	0.0812386	0.146247	0.0224391	0.0646113	0.00906314	0.083023	0.109309	0.0942859	0.104604	0.118667	0.0552104	0.109589	0.0437161	0.0123303	0.0205689	0.0217868	0.0320221	0.11657	0.00849666	0.669349	0.660543	0.652342	1.00693	0.997826	1.08265
43	G1_A-ET13258	0.011421	0.0349459	0.0117825	0.0748918	0.0261248	0.078773	0.00610126	0.0497879	0.0386547	0.0246815	0.10047	0.0218972	0.0130449	0.00996834	0.0326698	0.0305895	0.702814	0.0500285	0.014742	0.0417556	0.0633523	0.011679	0.0556762	0.0544464	0.0271862	0.0282696	0.111641	0.0492401	0.024661	0.066757	0.123155	0.100216	0.0892535	0.117085	0.0275086	0.131735	0.0920891	0.103357	0.0623827	0.0682275	0.0596718	0.058872
44	G1_A-ET13259	0.0215492	0.00096446	0.0231044	0.0657135	0.0172632	0.0366879	0.0147265	0.0253667	0.00347048	0.00820572	0.0535411	0.00494943	0.00762834	0.0152052	0.0199162	0.0308425	0.432596	0.0293529	0.0131271	0.0535457	0.0285323	0.0120614	0.00340849	0.0225244	0.00461256	0.00880109	0.0555656	0.0193556	0.00581647	0.04884	0.103083	0.063418	0.0293406	0.0671499	5.72722e-05	0.135537	0.100115	0.120584	0.0918677	0.0946057	0.0870178	0.0648405	0.791572
45	G1_A-ET13309	0.0171911	0.0788874	0.0706307	0.0785052	0.0533887	0.0781053	0.0299807	0.0542314	0.0651399	0.0127092	0.0654212	0.00385226	0.0225613	0.0660931	0.118214	0.0178087	0.0100277	0.115962	0.0258845	0.090166	0.0604108	0.159134	0.0373099	0.1193	0.0939374	0.0154553	0.0584995	0.138227	0.108513	0.0859586	0.0571119	0.0478702	0.0106632	0.0307367	0.102692	0.167209	0.134375	0.1374	0.135274	0.136225	0.139667	0.13279	0.0205627	0.0541911
46	G1_A-ET13310	0.0316588	0.0724486	0.0690005	0.118728	0.0751894	0.0487625	0.0622412	0.0362967	0.104309	0.0280531	0.06801	0.00960497	0.0374099	0.0963758	0.105787	0.0576397	0.0600751	0.132759	0.0373984	0.116144	0.0681553	0.112158	0.0158761	0.0709725	0.0238687	0.0298812	0.0593776	0.150674	0.0940326	0.056399	0.0218401	0.0199361	0.0323979	0.0352541	0.0817681	0.152874	0.144393	0.138709	0.134312	0.134527	0.139625	0.124509	0.0910655	0.101712	1.0614
47	G1_A-ET13311	0.0296834	0.0651155	0.0527952	0.0980624	0.0799554	0.0376629	0.0678125	0.0295641	0.0875135	0.0197995	0.0724955	0.00943969	0.0195242	0.0952396	0.104277	0.0507062	0.0512878	0.117177	0.0437857	0.110088	0.0632521	0.136192	0.0189582	0.0659977	0.0146742	0.0148165	0.051793	0.138548	0.0961919	0.0467081	0.0263414	0.0162852	0.0344205	0.038208	0.0777156	0.151902	0.15473	0.149071	0.136791	0.137138	0.140101	0.125304	0.0854748	0.0866503	1.03914	1.24684
48	G1_A-ET13312	0.0350881	0.0816975	0.0810682	0.122764	0.0840062	0.0509804	0.0744915	0.0462388	0.10646	0.0337546	0.108759	0.00459144	0.047269	0.0831804	0.10313	0.0441616	0.0593797	0.142707	0.0435749	0.108772	0.0641271	0.117468	0.0135056	0.0531311	0.0275315	0.0297733	0.0626047	0.16257	0.0993087	0.0566019	0.0373373	0.0368544	0.039388	0.0278569	0.0903985	0.150651	0.146818	0.140432	0.12485	0.123705	0.129057	0.120704	0.0663581	0.0914008	1.07573	1.22508	1.20342
49	G1_A-ET13313	0.0322422	0.0710379	0.0707581	0.114486	0.0840918	0.0576239	0.0640646	0.0395617	0.113205	0.0235258	0.0785441	0.00511126	0.0482438	0.0938153	0.107928	0.0473462	0.0505022	0.145569	0.0299535	0.125584	0.0693798	0.110799	0.00730102	0.0587086	0.0120741	0.0232201	0.0604724	0.162348	0.0962635	0.0556648	0.0402013	0.0281838	0.023448	0.0372969	0.0913495	0.163591	0.147923	0.140487	0.13238	0.133759	0.135017	0.120097	0.0570005	0.0850198	1.09034	1.24337	1.21638	1.26225
50	G1_A-ET13314	0.0393367	0.108093	0.0561474	0.0584587	0.0240332	0.117294	0.0717193	0.0732977	0.104347	0.0768297	0.127715	0.0618392	0.0230039	0.091541	0.0157669	0.0053596	0.112667	0.00788516	0.091928	0.123331	0.0416205	0.0454972	0.0405782	0.12455	0.100205	0.0768294	0.115759	0.0716088	0.0195855	0.055741	0.0379456	0.099157	0.0453348	0.16159	0.00922228	0.181536	0.183622	0.194372	0.179371	0.175462	0.165165	0.130857	0.00940682	0.0346131	0.017871	0.065014	0.0800712	0.0508442
51	G1_A-ET13315	0.0866357	0.128082	0.0554605	0.0780976	0.111708	0.102478	0.16336	0.100155	0.142351	0.139955	0.116625	0.119902	0.115116	0.122575	0.162975	0.0565279	0.131147	0.133507	0.109687	0.146817	0.0944531	0.0766906	0.0650692	0.152438	0.138212	0.1455	0.16312	0.14971	0.153657	0.0626735	0.0818581	0.100583	0.0708774	0.0936569	0.0224182	0.166821	0.166821	0.169109	0.159806	0.154692	0.139703	0.104028	0.0389331	0.0524202	0.119964	0.106478	0.110786	0.105868
52	G1_A-ET13316	0.0480759	0.125729	0.0480728	0.0539861	0.0137315	0.109317	0.110545	0.0895618	0.106412	0.102115	0.0944114	0.110225	0.00679446	0.103905	0.0683891	0.0339483	0.116135	0.0325953	0.100086	0.118248	0.0492682	0.0518812	0.0473296	0.142566	0.100363	0.100817	0.155981	0.0713985	0.0725904	0.0617031	0.100458	0.119152	0.0631617	0.166258	0.0195375	0.197494	0.189201	0.205787	0.18667	0.183904	0.166906	0.124357	0.105198	0.122713	0.0672202	0.107491	0.122722	0.0944856
53	G1_A-ET13317	0.134368	0.169389	0.0958699	0.107001	0.146171	0.158712	0.139173	0.158153	0.179615	0.156486	0.150653	0.169808	0.125805	0.123768	0.194697	0.124908	0.153605	0.172959	0.14332	0.135581	0.135387	0.0997752	0.0934195	0.174068	0.1422	0.151123	0.162887	0.18865	0.150808	0.0633348	0.133897	0.125854	0.115789	0.117836	0.0355179	0.175947	0.156521	0.160162	0.159891	0.158312	0.161499	0.140678	0.0210192	0.0211318	0.138537	0.142761	0.152664	0.138022
54	G1_A-ET13318	0.104558	0.178058	0.0834734	0.103629	0.14536	0.146888	0.123835	0.158095	0.157577	0.152421	0.134647	0.166852	0.118502	0.118519	0.164563	0.0983802	0.162513	0.15866	0.13127	0.130853	0.115064	0.0893064	0.0840377	0.165378	0.138361	0.148033	0.181695	0.164887	0.142616	0.0702495	0.14466	0.129371	0.129077	0.12354	0.039331	0.185744	0.166126	0.170736	0.166539	0.166206	0.166171	0.141269	0.0103253	0.0376442	0.132937	0.144543	0.154698	0.140954
55	G1_A-ET13319	0.136132	0.156035	0.0784889	0.134752	0.162805	0.143236	0.15139	0.148101	0.191441	0.19702	0.161153	0.164339	0.175653	0.136402	0.243267	0.123576	0.202626	0.204638	0.153464	0.148271	0.140094	0.13112	0.122604	0.17445	0.166775	0.191969	0.152091	0.192188	0.210195	0.0725883	0.128824	0.108466	0.101281	0.0821407	0.018131	0.16768	0.148376	0.151425	0.147998	0.145534	0.147314	0.121724	0.0724471	0.0108973	0.165014	0.142517	0.151778	0.134437
56	G1_A-ET13320	0.125968	0.160841	0.0788087	0.12631	0.157193	0.12461	0.14882	0.152566	0.189313	0.16941	0.165481	0.160636	0.163476	0.13508	0.222307	0.123299	0.159033	0.185942	0.146655	0.146329	0.125074	0.121658	0.111613	0.177079	0.166691	0.165885	0.154463	0.187323	0.171999	0.0507262	0.122079	0.110245	0.118084	0.111414	0.0230079	0.168751	0.15475	0.153686	0.145521	0.142972	0.142729	0.124694	0.0388582	0.00620964	0.177617	0.149626	0.15753	0.144144
57	G1_A-ET13321	0.142575	0.167822	0.0853891	0.096713	0.153148	0.150695	0.129379	0.153991	0.167227	0.161872	0.157775	0.168487	0.154955	0.110388	0.166021	0.127882	0.156523	0.170166	0.146305	0.136743	0.146959	0.0922583	0.073313	0.172804	0.142828	0.154762	0.17471	0.188371	0.1331	0.060558	0.130914	0.116624	0.117975	0.122288	0.0357982	0.176295	0.152812	0.158159	0.16203	0.160404	0.160439	0.142985	0.023036	0.0187119	0.140601	0.14552	0.156602	0.141088
58	G1_A-ET13322	0.0625423	0.0874326	0.0211416	0.0352008	0.0729629	0.0720151	0.0693906	0.0596074	0.130997	0.10626	0.105535	0.100403	0.0921289	0.0829226	0.0863146	0.063514	0.0843256	0.130116	0.0624452	0.093123	0.101375	0.0550541	0.0577256	0.0965744	0.0875932	0.107662	0.0949367	0.132073	0.07576	0.000973524	0.0369502	0.0386943	0.0350437	0.0625627	0.0234107	0.105641	0.09319	0.0970335	0.0945609	0.0953033	0.0950801	0.054046	0.0329578	0.0142459	0.126843	0.112443	0.116027	0.115495
59	G1_A-ET13323	0.101965	0.167201	0.0864635	0.0957301	0.117361	0.15813	0.12709	0.145704	0.163609	0.139215	0.147114	0.157543	0.0995189	0.122445	0.152484	0.0830404	0.126939	0.165597	0.126127	0.139802	0.141328	0.0838077	0.0653181	0.160524	0.149491	0.141041	0.14943	0.190149	0.0835658	0.0685394	0.107724	0.111927	0.111602	0.128095	0.0454634	0.146751	0.132012	0.149222	0.132106	0.130216	0.13014	0.129336	0.00399181	0.0703997	0.167431	0.163043	0.168579	0.168754
60	G1_A-ET13324	0.105355	0.156069	0.0765177	0.122017	0.114117	0.143312	0.153329	0.13362	0.198636	0.175202	0.150968	0.160279	0.112379	0.149584	0.230244	0.0861829	0.166047	0.193978	0.14776	0.154562	0.106586	0.107473	0.0905607	0.154685	0.16815	0.17873	0.145981	0.207548	0.127573	0.0387114	0.0937441	0.104253	0.0929984	0.104354	0.0304016	0.158384	0.151951	0.156558	0.128592	0.131644	0.130044	0.118942	0.068145	0.00755347	0.187973	0.150705	0.158801	0.154793
61	G1_A-ET13325	0.129007	0.153938	0.0801744	0.149592	0.151862	0.139822	0.147687	0.146892	0.190154	0.179424	0.167618	0.162669	0.156814	0.141324	0.232912	0.0900513	0.201179	0.199018	0.159697	0.166847	0.125151	0.121496	0.110088	0.172421	0.182189	0.176882	0.148678	0.191539	0.193398	0.0832359	0.105672	0.109069	0.1161	0.105766	0.04893	0.14785	0.129994	0.137564	0.134922	0.135513	0.133247	0.115194	0.0743826	0.0168039	0.184839	0.144576	0.153151	0.142942
62	G1_A-ET13326	0.128232	0.0771807	0.0409068	0.0830554	0.0631102	0.0524548	0.0929178	0.0777885	0.107471	0.129337	0.139788	0.101081	0.113614	0.0958021	0.22137	0.147296	0.183026	0.122833	0.11003	0.153811	0.105418	0.090181	0.10546	0.0797697	0.0899521	0.127518	0.0968186	0.0941815	0.242133	0.0654744	0.0456942	0.0669884	0.0537785	0.127698	0.011937	0.147518	0.139573	0.134377	0.131806	0.132431	0.135363	0.0999645	0.0312664	0.0130351	0.101532	0.0714672	0.088007	0.053947
63	G1_A-ET13327	0.118059	0.0882234	0.0375809	0.0785772	0.0636903	0.0364732	0.0933133	0.0813157	0.105291	0.124552	0.140884	0.102659	0.113181	0.0869398	0.204125	0.143135	0.188902	0.113731	0.100617	0.155752	0.108818	0.100716	0.114282	0.0820065	0.0905201	0.122903	0.101834	0.0822509	0.231735	0.0665205	0.0413299	0.0640903	0.0522262	0.123224	0.013912	0.150575	0.143299	0.140431	0.136538	0.134852	0.139449	0.102751	0.0324259	0.0135602	0.108267	0.0751718	0.0950392	0.0618141
64	G1_A-ET13328	0.0105913	0.0686519	0.0512246	0.0367418	0.0460989	0.0654365	0.0520049	0.0339996	0.0452058	0.00207592	0.0642154	0.0751346	0.0671965	0.0389454	0.0804788	0.0004261	0.0825166	0.0365438	0.0130088	0.097413	0.0268683	0.0253991	0.0335033	0.0712299	0.0217114	0.0149726	0.0907014	0.0185683	0.0241925	0.0426367	0.00746184	0.00141584	0.0145606	0.0721745	0.0456404	0.184624	0.186758	0.182942	0.156918	0.154681	0.152993	0.108278	0.077426	0.0702241	0.0252099	0.0573433	0.0669228	0.0443696
65	G1_A-ET13329	0.00647573	0.0111584	0.0177167	0.0040561	0.0431045	0.00259547	0.0347837	0.0178654	0.0174346	0.00122528	0.0333046	0.0154834	0.0165468	0.140662	0.0928185	0.0156804	0.161419	0.382442	0.0231322	0.0476379	0.0238111	0.0370037	0.000594482	0.05756	0.0642536	0.00204116	0.00277884	0.600557	0.0505328	0.0749411	0.0675255	0.040147	0.0240193	0.124951	0.0479625	0.164503	0.160271	0.162504	0.173735	0.172011	0.163783	0.109477	0.116467	0.0352708	0.0856382	0.0812921	0.09689	0.0631557
66	G1_A-ET13330	0.00353921	0.00933065	0.0313369	0.0162763	0.0108969	0.0267484	0.00689585	0.0141188	0.0419119	0.0211736	0.000785309	0.00302623	0.0881653	0.139973	0.0719513	0.0165576	0.120969	0.386549	0.00601424	0.00406909	0.0160612	0.00567847	0.0436309	0.0700612	0.0253145	0.0157851	0.0131198	0.488311	0.0607811	0.0352722	0.057901	0.0513589	0.055801	0.0609614	0.0351189	0.158149	0.162651	0.156771	0.148172	0.152649	0.160021	0.110259	0.216739	0.10272	0.1069	0.106026	0.0968404	0.0897585
67	G1_A-ET13331	0.040086	0.0758287	0.0271124	0.0227354	0.0182737	0.0130421	0.0238551	0.0141548	0.0282521	0.0816228	0.00705815	0.0282213	0.0860234	0.149018	0.0707173	0.019169	0.0947242	0.482561	0.00771663	0.0171788	0.000631439	0.0357959	0.00805107	0.0294152	0.016851	0.082824	0.0460128	0.627288	0.0631738	0.0233268	0.0365845	0.0212645	0.0655036	0.0790639	0.0350405	0.145597	0.149389	0.14312	0.145122	0.148239	0.157025	0.100775	0.180111	0.0294527	0.0982375	0.0684003	0.0728567	0.0497634
68	G1_A-ET13332	0.0339368	0.037021	0.0278091	0.0399129	0.018555	0.0366593	0.0406019	0.006593	0.0572597	0.0259956	0.0686956	0.00622073	0.0414541	0.0510908	0.0298694	0.0134812	0.129709	0.0857804	0.0402834	0.0538198	0.0119172	0.0276852	0.0204027	0.0237852	0.0311807	0.0273554	0.0445363	0.0714836	0.0322902	0.0451836	0.0126335	0.0103448	0.0186341	0.0337136	0.0437805	0.14344	0.152093	0.14282	0.127872	0.128773	0.138674	0.0697494	0.0752121	0.0680846	0.150386	0.144742	0.149576	0.144744
69	G1_A-ET13333	0.0105344	0.0364384	0.00803794	0.0399277	0.0478653	0.00600079	0.0713614	0.000544446	0.073865	0.10448	0.0942391	0.0033897	0.0603349	0.0731524	0.0272719	0.0294932	0.118469	0.116468	0.059795	0.109868	0.0543422	0.0597718	0.0769561	0.0213086	0.0178741	0.102718	0.0592771	0.111833	0.0224209	0.025836	0.020812	0.0298752	0.0275602	0.0440686	0.0182306	0.0947981	0.114525	0.10865	0.0828162	0.0860946	0.0944307	0.0273007	0.0921178	0.0781487	0.119774	0.0847467	0.0723773	0.080339
70	G1_A-ET13337	0.0419813	0.0323987	0.0285694	0.0259916	0.00515822	0.00216467	0.0249772	0.0338366	0.0796293	0.0375995	0.0333763	0.042875	0.0176311	0.00425016	0.0554063	0.0657183	0.0358162	0.0129132	0.0346335	0.0550321	0.0260166	0.0136444	0.0504346	0.0359347	0.0210893	0.0413242	0.0110669	0.0393515	0.0441115	0.00752278	0.0273717	0.0495399	0.0211967	0.0598895	0.00613563	0.131506	0.13316	0.138871	0.121266	0.114933	0.13185	0.0778542	0.0331497	0.0279929	0.0482365	0.00430929	0.0256025	0.00603239
71	G1_A-ET13338	0.0858394	0.0269643	0.0201897	0.0757516	0.0588398	0.00374727	0.0219199	0.0116881	0.0617682	0.0823208	0.025659	0.0202969	0.0130817	0.031635	0.0584923	0.089503	0.0767382	0.0313268	0.0384437	0.0632771	0.04853	0.0745514	0.023715	0.018488	0.0282706	0.0700568	0.0117661	0.0587666	0.0588925	0.00875138	0.0199666	0.00578523	0.0216186	0.0058927	0.0230245	0.0489249	0.0398618	0.0408607	0.0452489	0.0430768	0.0549359	0.0333238	0.121662	0.104455	0.203928	0.212984	0.202654	0.188596
72	G1_A-ET13339	0.0408005	0.0320154	0.0350707	0.0180784	0.0398136	0.0135542	0.0371964	0.00901963	0.0796962	0.0758854	0.0341084	0.0831249	0.0885804	0.0403576	0.143197	0.0566633	0.0835686	0.0947291	0.0308727	0.0568599	0.0249013	0.0196812	0.0366516	0.0486722	0.0652918	0.0796054	0.0603669	0.0619275	0.242997	0.00120998	0.0291999	0.0231	0.00436512	0.050174	0.031901	0.114245	0.11071	0.109362	0.0866239	0.08404	0.0893459	0.029904	0.0339552	0.0497168	0.0399267	0.0551142	0.0516953	0.0679822
73	G1_A-ET13340	0.00976021	0.00758174	0.0200831	0.00952702	0.0265892	0.0291966	0.0245154	0.0215044	0.0504559	0.0806428	0.030211	0.0242147	0.0628141	0.0697157	0.0764191	0.012599	0.0777963	0.0463986	0.0130223	0.0449696	0.000890135	0.00854625	0.0265506	0.0654196	0.0584753	0.0786394	0.0275459	0.0453936	0.0497521	0.0110637	0.0445947	0.036062	0.0161736	0.0597346	0.0369056	0.138153	0.140894	0.140154	0.146193	0.145026	0.15005	0.091559	0.0649115	0.0285992	0.0043275	0.0338118	0.0246704	0.0335431
74	G1_A-ET13341	0.0337359	0.0175042	0.007447	0.0214874	0.0570047	0.00232295	0.0261204	0.0238037	0.0706298	0.0483486	0.0860731	0.0117736	0.0176766	0.0214914	0.0782151	0.0243555	0.0737568	0.133521	0.000757818	0.450052	0.0730479	0.0377958	0.00499169	0.0451308	0.0590046	0.0558512	0.0342968	0.096948	0.108507	0.0400036	0.0234951	0.0227017	0.0371315	0.0949303	0.0787217	0.11147	0.134281	0.129753	0.146414	0.146492	0.149324	0.104633	0.12793	0.110815	0.141795	0.132634	0.132047	0.139985
75	G1_A-ET13342	0.124011	0.0813807	0.0453047	0.020184	0.424829	0.0727135	0.0126773	0.0206026	0.0809779	0.318244	0.00176089	0.0949636	0.0515242	0.00694522	0.0733398	0.114917	0.0142351	0.0243635	0.0910131	0.0627528	0.0179761	0.0441918	0.045407	0.0388108	0.0462989	0.327891	0.112813	0.0441046	0.0793724	0.0426272	0.00444603	0.0105632	0.0134244	0.00393223	0.0475283	0.130427	0.148267	0.138402	0.16001	0.158372	0.160997	0.112881	0.0943928	0.0871862	0.0542391	0.0871262	0.0949088	0.0859339
76	G1_A-ET13343	0.136493	0.0556928	0.0403651	0.0234976	0.542254	0.038626	0.0124548	0.0321086	0.0226315	0.293421	0.0392864	0.0460019	0.0229734	0.0019868	0.0606194	0.158526	0.0273531	0.0153727	0.0556413	0.0330777	0.0295739	0.0131214	0.00014011	0.0995168	0.105773	0.299743	0.0754291	0.0272635	0.0699652	0.0450642	0.0600962	0.0170416	0.0181197	0.00689301	0.0529964	0.134994	0.152821	0.141904	0.154867	0.153225	0.156628	0.115855	0.0817324	0.0709921	0.0345951	0.0641328	0.0598428	0.0661914
77	G1_A-ET13344	0.0187994	0.039326	0.0425564	0.0737824	0.0257301	0.0693334	0.0847623	0.0341957	0.0870479	0.0251744	0.0391411	0.0503006	0.00353841	0.0510568	0.0274035	0.0324786	0.0769618	0.0913534	0.0701298	0.0755966	0.0745007	0.0575922	0.0438444	0.00044825	0.00740636	0.0279826	0.0321886	0.0986941	0.0617772	0.0276827	0.00311726	0.000374775	5.98293e-06	0.0529573	0.0663881	0.0729152	0.0710891	0.0803193	0.0698819	0.0631882	0.0643979	0.0577539	0.0675063	0.0756316	0.0513971	0.024902	0.0236794	0.0325566
78	G1_A-ET13345	0.0288002	0.0332204	0.0324778	0.058674	0.0168237	0.0384982	0.0458148	0.0152909	0.0599552	0.028938	0.0707182	0.0139188	0.0392454	0.0544895	0.0248925	0.016181	0.135421	0.0942437	0.044977	0.0570293	0.0119151	0.029764	0.0217912	0.0466728	0.0503939	0.0261918	0.0536229	0.0822663	0.0392837	0.0249231	0.0136891	0.0198946	0.0302812	0.0264118	0.0483638	0.147209	0.153254	0.146462	0.127045	0.127349	0.138104	0.0722921	0.0737462	0.061274	0.141029	0.139575	0.138877	0.135007
79	G1_A-ET13346	0.0208316	0.0329305	0.0531953	0.244504	0.0487817	0.0188343	0.387472	0.296417	0.110516	0.0361565	0.110468	0.0155286	0.0323131	0.482732	0.0537784	0.00267607	0.0903179	0.0180239	0.00489255	0.019569	0.0280242	0.01779	0.0152111	0.0805096	0.0615733	0.03854	0.0437913	0.0949936	0.0520351	0.0203739	0.00243341	6.89841e-05	0.0204071	0.0330143	0.045762	0.0660275	0.0685985	0.0626652	0.124091	0.124078	0.124371	0.0876349	0.00332085	4.73266e-05	0.0669288	0.0752741	0.0776933	0.0901238
80	G1_A-ET13347	0.00799475	0.0303438	0.0146676	0.0229157	0.0235655	0.0577454	0.0493851	0.0237362	0.03005	0.0988707	0.0225292	0.0331462	0.0232539	0.00251643	0.0812527	0.0363325	0.0308473	0.0491653	0.0484212	0.00335483	0.0187288	0.0193996	0.0207784	0.0673199	0.0244997	0.109352	0.0360902	0.0744694	0.0527755	0.0117976	0.0235216	0.00796595	0.016699	0.0862936	0.00471665	0.0709154	0.0710354	0.0692939	0.0548567	0.0565289	0.0676914	0.0431356	0.0634448	0.0647491	0.0555599	0.0512618	0.0465991	0.0497495
81	G1_A-ET13348	0.0718687	0.0219719	0.0342073	0.0767488	0.0680426	0.109047	0.0292753	0.0435316	0.0348317	0.113784	0.00375153	0.0758052	0.122117	0.100027	0.114624	0.0876261	0.0554214	0.136411	0.0973943	0.341415	0.14861	0.0603579	0.0586138	0.113718	0.0858666	0.111273	0.0652627	0.124739	0.113226	0.0460591	0.0945594	0.0714329	0.0325215	0.11262	0.0858126	0.167719	0.172119	0.16598	0.153922	0.153547	0.161862	0.111031	0.101893	0.119727	0.124557	0.151236	0.160723	0.133565
82	G1_A-ET13349	0.0794316	0.0202152	0.0350898	0.0853528	0.0592297	0.111863	0.0333605	0.0467204	0.0331911	0.118769	4.37649e-05	0.108914	0.110128	0.0985037	0.109749	0.103499	0.0645221	0.139104	0.100699	0.277722	0.155097	0.0692181	0.0697767	0.120219	0.0872026	0.113626	0.0660735	0.125318	0.115669	0.0395946	0.0826975	0.0815703	0.0340159	0.130135	0.0743985	0.16511	0.17395	0.165631	0.15881	0.158913	0.166703	0.113313	0.122278	0.133291	0.13622	0.156548	0.160835	0.149669
83	G1_A-ET13350	0.079826	0.0212685	0.0348364	0.0761903	0.0705603	0.0949603	0.0269554	0.0385563	0.027246	0.124399	0.00380051	0.0983117	0.108254	0.0999976	0.107564	0.0990185	0.0742245	0.133908	0.102086	0.273291	0.1462	0.0724185	0.0739631	0.108768	0.0814147	0.122244	0.0679221	0.118253	0.119051	0.0434394	0.0840647	0.0880689	0.0455865	0.122205	0.0742191	0.164901	0.173475	0.167396	0.156093	0.15684	0.160884	0.108997	0.122456	0.134342	0.141608	0.15733	0.163251	0.153485
84	G1_A-ET13351	0.0706345	0.0288655	0.0305865	0.0498671	0.0651373	0.089549	0.0363323	0.0322497	0.0155127	0.107017	0.00651421	0.0888698	0.0921997	0.0871555	0.101336	0.0978235	0.0673074	0.127057	0.0970908	0.253342	0.147216	0.06811	0.0614264	0.113101	0.077572	0.103161	0.0739071	0.112048	0.108025	0.0462261	0.0964973	0.0979404	0.0275735	0.130872	0.0612733	0.169865	0.17855	0.170287	0.156097	0.159025	0.163759	0.104982	0.0943671	0.109478	0.146216	0.158094	0.161489	0.154665
85	G1_A-ET13353	0.0479479	0.0292502	0.0326246	0.0650763	0.0437208	0.0033679	0.0475781	0.0154857	0.0190279	0.0215843	0.0143485	0.0204477	0.0261768	0.0186206	0.102599	0.0605312	0.117724	0.1043	0.0313303	0.0466623	0.00894304	0.00864312	0.00410326	0.0010165	0.023417	0.0237936	0.03907	0.0403781	0.0642912	0.0294281	0.00746454	0.000420246	0.0139206	0.0308805	0.0462492	0.132531	0.155095	0.146566	0.119702	0.123407	0.125148	0.0745118	0.126903	0.111591	0.0554349	0.0306297	0.0296814	0.036939
86	G1_A-ET13354	0.0286232	0.0282365	0.0127129	0.0418798	0.030473	0.011701	0.0489975	0.0325609	0.0618073	0.0238158	0.029303	0.0248409	0.0460393	0.0368391	0.0519463	0.0389243	0.063448	0.0598893	0.0100553	0.0433001	0.0221929	0.00154545	0.027343	0.0316288	0.0224427	0.0255313	0.0198713	0.0438329	0.0155596	0.0102789	0.0162237	0.0112985	0.0471222	0.00893782	0.00640974	0.103789	0.111071	0.108805	0.0770313	0.0781603	0.0628689	0.032641	0.0574724	0.0500311	0.0431757	0.0250775	0.0218891	0.0180478
87	G1_A-ET13356	0.0347323	0.0109994	0.0139886	0.0165361	0.062572	0.0149072	0.0267493	0.0294134	0.0766086	0.057184	0.0868189	0.0271354	0.015361	0.0223674	0.074537	0.0257845	0.0779951	0.135666	0.0187255	0.455112	0.071197	0.0459245	0.0136052	0.0493045	0.0564655	0.0624867	0.0308302	0.102466	0.10053	0.0331277	0.0218909	0.00537017	0.0436492	0.0848447	0.0706597	0.107498	0.128884	0.127898	0.141745	0.143785	0.147313	0.103823	0.130591	0.113172	0.153844	0.136676	0.131234	0.143126
88	G1_A-ET13420	0.0154222	0.0333445	0.0976353	0.0941832	0.00943913	0.123639	0.14091	0.0455207	0.145978	0.00317979	0.0986023	0.100116	0.0164896	0.105989	0.00221185	0.0260189	0.00608796	0.0437696	0.0400423	0.0255181	0.0518397	0.018657	0.00085583	0.0125604	0.0222856	0.00507446	0.0343317	0.0654856	0.00751378	0.0349206	0.0217263	0.064745	0.0152329	0.0713705	0.00422633	0.0192931	0.00806381	0.0129722	0.078482	0.0764343	0.0674844	0.0390841	0.0939563	0.0508945	0.0242328	0.019587	0.00293141	0.0336155
Minimum	5.98293e-06
Maximum	1.75015
Average	0.105678
				Frequency	Count
			< 0.050	0.358673	1373
			0.051-0.100	0.261494	1001
			0.101-0.250	0.340125	1302
			0.251-0.500	0.0164577	63
			>0.500	0.0232497	89
			Total	1	3828
			Expected		3828
			Difference		0
[truncated: 40 more columns]

## Sheet: Table S3d (G1B)
Supplementary Table S3 (d) Relative kinship matrices computed using 214,566 of 235,019 SNPs that were polymorphic across 69 inbred lines in Group-1B.
Unit	Taxa	1	2	3	4	5	6	7	8	9	10	11	12	13	14	15	16	17	18	19	20	21	22	23	24	25	26	27	28	29	30	31	32	33	34	35	36	37	38	39	40	41	42	43	44	45	46	47	48
1	G1_B-ET13242
2	G1_B-ET13243	1.31164
3	G1_B-ET13244	1.32561	1.66033
4	G1_B-ET13245	0.100049	0.115363	0.113976
5	G1_B-ET13367	0.0604433	0.0763438	0.0771214	0.00564156
6	G1_B-ET13368	0.0622866	0.0815984	0.0814344	0.0198276	0.758692
7	G1_B-ET13369	0.0496861	0.0676793	0.0684764	0.00534722	0.318277	0.312196
8	G1_B-ET13370	0.075346	0.0876336	0.0884471	0.0227243	0.134342	0.14062	0.172358
9	G1_B-ET13371	0.0745421	0.0832953	0.0837523	0.00530958	0.129359	0.147025	0.152638	0.710232
10	G1_B-ET13372	0.0495804	0.0662907	0.0693767	0.0147636	0.0510329	0.0745703	0.0939723	0.106607	0.169224
11	G1_B-ET13373	0.0467403	0.0574105	0.055909	0.00615253	0.115812	0.148909	0.106575	0.101498	0.174159	0.146005
12	G1_B-ET13374	0.000124415	0.00604776	0.00390225	0.0375736	0.0577752	0.0465524	0.0542878	0.0840275	0.121562	0.0993986	0.371316
13	G1_B-ET13375	0.0278651	0.0494683	0.0505457	0.0113114	0.173341	0.156572	0.122149	0.0822766	0.10545	0.11818	0.0875308	0.0802297
14	G1_B-ET13376	0.0386506	0.0528068	0.0517345	0.0141128	0.0518122	0.0649832	0.0802771	0.15473	0.0985338	0.056072	0.118155	0.0859319	0.207953
15	G1_B-ET13377	0.0642333	0.0716615	0.0698546	0.0123958	0.0648393	0.0578749	0.119979	0.123713	0.173401	0.237247	0.0644881	0.0587108	0.118799	0.154791
16	G1_B-ET13378	0.0528078	0.0671386	0.0699718	0.0197865	0.156601	0.136259	0.22727	0.106818	0.135516	0.150758	0.194765	0.107517	0.177506	0.119789	0.0867394
17	G1_B-ET13379	0.0480199	0.0617958	0.0559923	0.000475354	0.0906826	0.0808248	0.162152	0.0618769	0.106303	0.118831	0.199202	0.0986525	0.0719597	0.073532	0.0805885	0.319879
18	G1_B-ET13380	0.0653711	0.0669314	0.0692188	0.0302513	0.078873	0.0652573	0.0512856	0.0677073	0.0758006	0.0487946	0.0812003	0.0513022	0.0541427	0.0606821	0.0485631	0.0527434	0.048491
19	G1_B-ET13381	0.0694611	0.0680211	0.0663234	0.0627785	0.101251	0.0901418	0.098282	0.0669697	0.0735464	0.0594898	0.0959036	0.067463	0.0710871	0.0727062	0.0614261	0.086574	0.0844788	0.629064
20	G1_B-ET13382	0.0673249	0.0669552	0.0692035	0.0668793	0.100214	0.0887856	0.0766673	0.0726681	0.074584	0.0513753	0.0982651	0.0625534	0.0628984	0.077819	0.0605014	0.0706732	0.0674102	0.828412	0.856099
21	G1_B-ET13383	0.0772722	0.0797459	0.0808057	0.0475418	0.0958097	0.0819976	0.0779901	0.0686255	0.0784225	0.0616822	0.0862776	0.0568809	0.0797486	0.0645325	0.051474	0.0802129	0.0882707	0.7084	0.889485	0.80423
22	G1_B-ET13384	0.0340296	0.0396415	0.0413835	0.0061332	0.0546021	0.0587678	0.0292795	0.0402611	0.0291163	0.013153	0.0418291	0.0139096	0.0202137	0.0289619	0.00240536	0.0333234	0.035092	0.088235	0.0800609	0.102398	0.112669
23	G1_B-ET13385	0.0274372	0.0328527	0.0330857	0.0227424	0.0591629	0.0753119	0.0297549	0.0482159	0.0452829	0.0463309	0.0263947	0.0137088	0.0354827	0.0123397	0.0477233	0.0153999	0.0220742	0.0451289	0.072816	0.0292769	0.0517545	0.0975245
24	G1_B-ET13386	0.0426932	0.0407281	0.0391396	0.00400421	0.0503642	0.0646331	0.0120125	0.050828	0.0539726	0.0190466	0.0466143	0.0127678	0.0433024	0.0299452	0.0331307	0.0308812	0.0111229	0.127515	0.201364	0.16738	0.254868	0.0624959	0.0666879
25	G1_B-ET13387	0.0362263	0.0409817	0.0390085	0.00263651	0.0375876	0.0518963	0.00974667	0.0511452	0.0511592	0.0225267	0.0356669	0.00656283	0.0192872	0.0109385	0.0141296	0.0447265	0.040164	0.0567111	0.0874648	0.0514104	0.104914	0.0810044	0.0801069	0.125545
26	G1_B-ET13388	0.0627249	0.0662523	0.0684454	0.0329213	0.0731082	0.0889681	0.0459444	0.0621497	0.0855488	0.0630016	0.035074	0.0270525	0.045165	0.043937	0.0479944	0.0719835	0.0491323	0.096605	0.162015	0.0963471	0.0628638	0.0699533	0.0925555	0.0608183	0.134152
27	G1_B-ET13389	0.0562473	0.0617965	0.0596437	0.0251014	0.0611867	0.0711045	0.0420216	0.0527691	0.0615579	0.047919	0.0343282	0.0140569	0.0458875	0.0347956	0.0453938	0.0733327	0.0391018	0.0481943	0.119569	0.0617765	0.025602	0.05396	0.0480517	0.0431225	0.106877	0.892916
28	G1_B-ET13390	0.076163	0.0944131	0.0956938	0.0506146	0.0904309	0.0868143	0.0756661	0.0619968	0.0570293	0.0347276	0.0877762	0.0594271	0.0386128	0.0576534	0.0376133	0.0664214	0.0474207	0.104478	0.102094	0.102707	0.10493	0.0211716	0.0519563	0.066651	0.0427981	0.0594384	0.0623032
29	G1_B-ET13391	0.0968435	0.102373	0.0999885	0.0653825	0.0438493	0.0349506	0.0750847	0.0228656	0.0541216	0.0728987	0.0642216	0.0556232	0.0674115	0.0570731	0.0706818	0.0564417	0.0737228	0.092635	0.12258	0.111432	0.11605	0.0784216	0.0553326	0.077221	0.0482038	0.0564706	0.0352441	0.109061
30	G1_B-ET13392	0.085571	0.0933659	0.0971424	0.0612538	0.0894605	0.0787069	0.100871	0.099067	0.103511	0.0802178	0.0894791	0.0745566	0.0736306	0.0911385	0.113034	0.104444	0.0991306	0.0956666	0.119524	0.130242	0.101971	0.0695743	0.0645505	0.0414755	0.0717938	0.0767935	0.0761342	0.154397	0.167315
31	G1_B-ET13393	0.0731199	0.0837836	0.084895	0.0616834	0.0746624	0.0694051	0.0909791	0.0715931	0.0926077	0.0596926	0.0762415	0.0669368	0.0495663	0.06407	0.106637	0.0985524	0.0843612	0.0950918	0.112502	0.116029	0.0962916	0.047414	0.0454326	0.0356517	0.0621756	0.0685685	0.0640484	0.152416	0.118204	0.765804
32	G1_B-ET13394	0.0823761	0.0955657	0.0979957	0.0590273	0.0820231	0.082008	0.0854168	0.103779	0.110834	0.0766093	0.0841939	0.0799476	0.075812	0.08481	0.0939868	0.096881	0.0980692	0.0869783	0.104078	0.120923	0.0963009	0.0740741	0.0698214	0.0513855	0.0735556	0.0857448	0.0823636	0.0684585	0.1537	0.82767	0.713039
33	G1_B-ET13395	0.115007	0.124494	0.125058	0.0620213	0.0611763	0.0512588	0.0728895	0.0419176	0.0570057	0.0821675	0.073885	0.0491085	0.0666289	0.0295773	0.056066	0.0581911	0.0654906	0.0929668	0.109601	0.105075	0.0904481	0.084866	0.0518175	0.0856772	0.073554	0.0806741	0.0720634	0.147574	0.136063	0.0626805	0.123031	0.0965434
34	G1_B-ET13396	0.100311	0.114924	0.110371	0.0679432	0.0463562	0.026679	0.0338651	0.037102	0.0429894	0.0528341	0.0645739	0.0401243	0.0430638	0.0232498	0.0587208	0.00555762	0.039009	0.08748	0.123301	0.117643	0.0882807	0.0826837	0.0670944	0.0751953	0.0776372	0.0762098	0.0758013	0.112641	0.136284	0.0781228	0.133765	0.116544	0.862214
35	G1_B-ET13397	0.090188	0.106238	0.104862	0.0866575	0.073604	0.0647919	0.103778	0.0426076	0.0707258	0.075537	0.0774251	0.0724475	0.057829	0.0759213	0.0448508	0.0653373	0.071843	0.104164	0.100389	0.0994919	0.112501	0.0602112	0.064435	0.0768129	0.0568508	0.0755421	0.0770273	0.15532	0.133309	0.0985742	0.0330172	0.0909459	0.0564616	0.0462543
36	G1_B-ET13398	0.10603	0.113345	0.114253	0.109078	0.09866	0.0806558	0.115658	0.0687029	0.0926981	0.0959082	0.0900837	0.0915407	0.0753242	0.0831674	0.0657623	0.0946345	0.0852948	0.096717	0.101093	0.101242	0.116936	0.070909	0.0780299	0.0783129	0.0607015	0.0831342	0.0808599	0.167088	0.154943	0.112741	0.0326183	0.109786	0.0887166	0.0601822	0.812917
37	G1_B-ET13399	0.106537	0.112185	0.110645	0.100703	0.0735078	0.0743007	0.107518	0.060199	0.0773072	0.073152	0.0876892	0.0796387	0.068641	0.0774436	0.0503957	0.0738688	0.0894499	0.105525	0.110577	0.102387	0.126671	0.0784761	0.0556061	0.0942775	0.0534149	0.0754847	0.0831535	0.141306	0.163811	0.106451	0.0399055	0.0936663	0.0956754	0.052574	0.784711	0.807261
38	G1_B-ET13400	0.115407	0.119078	0.127953	0.088787	0.101207	0.106082	0.0727044	0.0823872	0.0829988	0.0789099	0.0818234	0.0786166	0.0978367	0.101083	0.0918109	0.0593506	0.0601861	0.109388	0.100336	0.105995	0.0952555	0.0720243	0.0835792	0.0895301	0.0883264	0.125709	0.115109	0.17956	0.132313	0.0477303	0.101574	0.11344	0.166435	0.191657	0.109965	0.153333	0.105041
39	G1_B-ET13401	0.0926866	0.0990252	0.105955	0.0822099	0.0938124	0.106803	0.111457	0.0879748	0.0975552	0.105257	0.0956723	0.0918142	0.102975	0.0780832	0.0993464	0.100088	0.0873441	0.0794178	0.0614626	0.0880235	0.0741494	0.0821281	0.0529837	0.0669672	0.0784909	0.0978843	0.0755106	0.133262	0.147279	0.0350552	0.0667686	0.0763456	0.180202	0.0690559	0.0813434	0.10071	0.0723141	0.811041
40	G1_B-ET13402	0.110909	0.11966	0.129175	0.0863049	0.0829963	0.0854109	0.098142	0.0831219	0.0871985	0.0958504	0.0924035	0.0871842	0.0827332	0.100061	0.0884488	0.102034	0.078804	0.105306	0.125009	0.122666	0.105396	0.0548828	0.0582305	0.080449	0.0953352	0.105291	0.0977066	0.100909	0.197716	0.13642	0.120637	0.140315	0.113339	0.102974	0.122538	0.102394	0.0879108	0.707455	0.797806
41	G1_B-ET13403	0.0617196	0.0673912	0.0691509	0.0247527	0.0607578	0.0484846	0.054901	0.0332098	0.0505022	0.0421707	0.0344974	0.0256986	0.0536243	0.0366105	0.0465779	0.0593334	0.0486066	0.0712478	0.0658751	0.075724	0.067778	0.0191528	0.0166783	0.0175369	0.000749202	0.0517136	0.0776692	0.0204914	0.0907163	0.0424631	0.0405471	0.0542057	0.106961	0.0509032	0.0064031	0.040667	0.0423867	0.197471	0.209973	0.157613
42	G1_B-ET13404	0.0648401	0.0779084	0.0758547	0.0204439	0.0351581	0.0171086	0.0565334	0.0311175	0.022976	0.0415422	0.025655	0.000894391	0.017058	0.0089474	0.0238249	0.0187067	0.0117151	0.0576769	0.0787307	0.0725121	0.0667706	0.00900831	0.0387723	0.0389737	0.0226917	0.0585323	0.0446445	0.0673784	0.0752443	0.0231943	0.0283504	0.0168629	0.0576314	0.0570836	0.00280084	0.042186	0.0141008	0.147408	0.0977684	0.0872179	0.0815282
43	G1_B-ET13405	0.0810801	0.0830923	0.0863316	0.0796844	0.0944718	0.0909674	0.0943859	0.0748952	0.0833271	0.0715014	0.0935549	0.0768772	0.0675959	0.0600723	0.0793284	0.0903666	0.0947561	0.058448	0.0639219	0.0519286	0.115318	0.0634985	0.0779977	0.0865931	0.0682943	0.0962895	0.102423	0.140255	0.184351	0.124741	0.0683747	0.0935275	0.132668	0.113469	0.171736	0.201665	0.25328	0.169757	0.140472	0.141805	0.0421473	0.035117
44	G1_B-ET13406	0.0926176	0.091347	0.0943277	0.0837638	0.118615	0.114769	0.0835752	0.0680505	0.106767	0.0892153	0.122485	0.0949901	0.0873968	0.0818802	0.088873	0.100101	0.108495	0.076165	0.0872282	0.0828602	0.0949985	0.0622418	0.0418629	0.0437147	0.0628114	0.0693918	0.0844669	0.125188	0.193374	0.140555	0.0973701	0.0955769	0.123112	0.10234	0.117475	0.151295	0.167718	0.1562	0.163048	0.202288	0.0611947	0.0830186	0.781101
45	G1_B-ET13407	0.0557761	0.0567461	0.0589274	0.0148733	0.0284454	0.024701	0.0340754	0.0273377	0.0289965	0.000202523	0.00830582	0.0179571	0.00662924	0.000684894	0.0317938	0.0316092	0.0272505	0.0167541	0.000158998	0.00532911	0.000286692	0.0223603	0.00987885	0.0109486	0.0161813	0.00679246	0.00177634	0.00751926	0.0201353	0.0616603	0.05235	0.0508327	0.0400656	0.0428361	0.0424681	0.0289556	0.0366308	0.0704007	0.0617936	0.0488973	0.0216216	0.0299643	0.0700586	0.0542165
46	G1_B-ET13408	0.039582	0.0441168	0.041468	0.00909938	0.0465713	0.0653091	0.00378041	0.013772	0.0435188	0.0491926	0.00704249	0.024159	0.00845279	0.0365165	0.00978686	0.0216171	0.0107694	0.00524884	0.0429502	0.0265762	0.0361354	0.0239274	0.0060713	0.0224781	0.011342	0.0288058	0.0290009	0.0217454	0.0604793	0.06929	0.0850642	0.0820249	0.0521611	0.0342439	0.050433	0.067199	0.0430418	0.0647505	0.071327	0.0548544	0.062062	0.0154271	0.0566686	0.0421396	0.122557
47	G1_B-ET13409	0.107074	0.113654	0.11401	0.0772988	0.068905	0.0861214	0.109192	0.0880918	0.112583	0.081058	0.067681	0.056208	0.0956477	0.0384112	0.0682719	0.0925579	0.06987	0.0668425	0.0625135	0.0584909	0.0632905	0.0675047	0.0624188	0.0629392	0.0356614	0.0850437	0.0575627	0.0839298	0.11183	0.101395	0.108419	0.108229	0.113493	0.117169	0.11153	0.122621	0.123996	0.116961	0.117876	0.117688	0.0700389	0.0602017	0.128131	0.113265	0.0742454	0.0541914
48	G1_B-ET13410	0.096461	0.101174	0.102536	0.0535427	0.101672	0.106753	0.0961445	0.0888009	0.0786783	0.0797589	0.0532412	0.0560856	0.0928726	0.0404059	0.0742126	0.0962332	0.0802125	0.0852243	0.102846	0.0851846	0.0810393	0.0427526	0.057134	0.0457655	0.0406453	0.0709104	0.0630105	0.0765297	0.0886212	0.107702	0.102714	0.099319	0.0869199	0.0960291	0.116313	0.117572	0.123176	0.104653	0.0889863	0.110635	0.0567873	0.0584981	0.095472	0.109657	0.00379447	0.0248385	0.114087
49	G1_B-ET13411	0.0730857	0.0787696	0.0784972	0.0259499	0.0482621	0.0576431	0.0501095	0.0748408	0.0725675	0.0410041	0.028559	0.0556167	0.0491206	0.0442575	0.0124276	0.0455956	0.0503576	0.0575942	0.0750927	0.0617873	0.076923	0.0552125	0.000909793	0.0460369	0.023224	0.0115985	0.0182476	0.0762261	0.0580841	0.0589393	0.0673308	0.0469662	0.0389644	0.0620919	0.0835624	0.0931985	0.0598393	0.107094	0.0749147	0.0713458	0.0312885	0.0546503	0.0862859	0.0746521	0.0267904	0.0159122	0.0358746	0.0562456
50	G1_B-ET13412	0.0760889	0.0936578	0.0940505	0.0539414	0.0962658	0.0852463	0.0915462	0.0763873	0.0955479	0.0690376	0.0674499	0.072804	0.0941328	0.0851679	0.0647242	0.0822126	0.088116	0.10317	0.0977268	0.105273	0.10409	0.0520997	0.0607197	0.0622969	0.0371006	0.060861	0.0455108	0.0853726	0.0985945	0.10048	0.109971	0.103245	0.12439	0.125799	0.111793	0.115701	0.0980543	0.126064	0.129975	0.107161	0.0818952	0.095153	0.119875	0.107818	0.0571147	0.041317	0.14267	0.0443663
51	G1_B-ET13413	0.0866577	0.0993799	0.096757	0.0480897	0.0956613	0.0947065	0.0871178	0.0847147	0.0825714	0.0782226	0.0601042	0.0535197	0.0810685	0.0460554	0.0762999	0.0876447	0.0837785	0.0724737	0.0982183	0.0835777	0.0713179	0.0561147	0.0551135	0.0536695	0.0401004	0.074802	0.0574817	0.0769353	0.072232	0.0931287	0.0857856	0.0845321	0.0821094	0.0713706	0.1003	0.104492	0.109791	0.101649	0.0887972	0.102987	0.0622611	0.0746627	0.0853017	0.102942	0.0146211	0.0425285	0.0912584	0.940927
52	G1_B-ET13414	0.0540089	0.0792219	0.0791981	0.0456047	0.0787385	0.0650829	0.0706858	0.0846517	0.0877347	0.0510981	0.0615019	0.0662721	0.0887145	0.0741633	0.0570917	0.0814235	0.0568937	0.0802853	0.039422	0.0487004	0.0688961	0.0316985	0.0354011	0.0497727	0.032102	0.0378531	0.0344278	0.0695864	0.0788461	0.10176	0.0842527	0.0905016	0.0901006	0.0830204	0.09401	0.0947456	0.106847	0.0838844	0.0857822	0.095701	0.0567851	0.0460123	0.0502098	0.0973903	0.0473379	0.0305007	0.0851153	0.0495487
53	G1_B-ET13415	0.0179659	0.0307795	0.0280668	0.0223693	0.0136514	0.013806	0.00232906	0.0176022	0.0308013	0.0125654	0.0263492	0.0420494	0.0061659	0.0138139	0.00505142	0.0285343	0.00914101	0.0282038	0.0488289	0.0473955	0.0462782	0.00662423	0.00682768	0.00256253	0.0118551	0.0408816	0.0315173	0.0637023	0.0598701	0.0704484	0.0594044	0.0706671	0.0705213	0.0720864	0.0611506	0.0708607	0.0778031	0.109131	0.0966875	0.0886593	0.0301665	0.0137099	0.0823978	0.0723523	0.0179518	0.0174745	0.0258381	0.00108372
54	G1_B-ET13416	0.0844735	0.0984331	0.0994918	0.0517405	0.0705459	0.0793334	0.0507125	0.0668425	0.0778534	0.0587934	0.0693883	0.0691775	0.0722645	0.0576526	0.0396913	0.0666651	0.0613386	0.0906902	0.101515	0.0943868	0.0859233	0.0610892	0.0613861	0.0654163	0.0262737	0.0714897	0.0576353	0.0836501	0.0860137	0.0872087	0.0925608	0.0879112	0.0926349	0.105357	0.0715579	0.0795812	0.103464	0.130653	0.128468	0.124951	0.0513879	0.0280264	0.0998309	0.116367	0.0248797	0.0397851	0.219562	0.132036
55	G1_B-ET13417	0.0712644	0.0811062	0.0847676	0.0117269	0.0777212	0.0728233	0.0639057	0.0586831	0.0494988	0.0533181	0.0446374	0.0327853	0.0643639	0.0347311	0.0410291	0.059465	0.0535676	0.0646193	0.0673698	0.0659465	0.068863	0.014499	0.0176455	0.0215301	0.00391689	0.0428402	0.0241571	0.0672617	0.0731215	0.0799825	0.0769678	0.0777098	0.0874498	0.0842426	0.0856799	0.0976954	0.0808825	0.0807226	0.0635536	0.0819927	0.0506979	0.0412561	0.0811099	0.0569154	0.0494495	0.0292609	0.123811	0.0115999
56	G1_B-ET13418	0.0792103	0.0928561	0.0954687	0.0530845	0.0643123	0.0574924	0.0902385	0.0678384	0.0627247	0.0510446	0.0270716	0.0400347	0.0684636	0.0400083	0.0490926	0.0591758	0.0477768	0.056965	0.0664377	0.0580128	0.0548505	0.0372476	0.0253034	0.0338929	0.0340308	0.0818571	0.0719403	0.084822	0.0439807	0.081227	0.0789668	0.0765413	0.0784215	0.0875344	0.0890582	0.0963044	0.0950628	0.112281	0.087834	0.0951788	0.0554912	0.0338608	0.0931763	0.084707	0.0154716	0.0272243	0.0761546	0.153896
57	G1_B-ET13419	0.0437267	0.0535221	0.0558151	0.00176183	0.0500032	0.0464132	0.0513929	0.0654988	0.0702982	0.0413352	0.0603645	0.0317441	0.0390823	0.0553607	0.030221	0.0759704	0.0372042	0.0442545	0.0539683	0.0569439	0.0483335	0.0166317	0.0151226	0.0138256	0.0245633	0.0275984	0.0238746	0.0604668	0.0725982	0.0744607	0.076986	0.0642082	0.0764268	0.0620599	0.0389751	0.0419292	0.0821882	0.091334	0.0777014	0.0672253	0.050644	0.041862	0.0759493	0.0599591	0.0330105	0.0339238	0.00429066	0.0139319
58	G1_B-ET13421	0.0657709	0.0798221	0.0724208	0.042864	0.100264	0.0843508	0.0643798	0.075486	0.0780255	0.03855	0.0645122	0.0540437	0.0733533	0.0549087	0.0570174	0.0622643	0.0740391	0.0573078	0.0637772	0.0565792	0.0569212	0.0139704	0.00109901	0.055328	0.0433272	0.0511064	0.0430989	0.0774665	0.0931141	0.103854	0.112606	0.100126	0.0956336	0.0939049	0.0779573	0.0816198	0.0910616	0.101269	0.10728	0.0951674	0.065208	0.0723855	0.104582	0.0665475	0.0232664	0.0435253	0.129794	0.146219
59	G1_B-ET13422	0.0929772	0.107375	0.109825	0.0425188	0.0632572	0.0849549	0.0854066	0.0827857	0.076022	0.0697476	0.0525357	0.0647799	0.0785924	0.0727044	0.0919916	0.0680164	0.0493572	0.0718671	0.082125	0.0803266	0.0836887	0.0504914	0.0628618	0.0634645	0.0377713	0.0545072	0.0544169	0.0942531	0.0732561	0.0845583	0.0843981	0.0913523	0.0857838	0.0717043	0.10176	0.0960131	0.0952304	0.118055	0.103336	0.0989235	0.0531478	0.0490453	0.0735092	0.0907963	0.0430919	0.0623973	0.0994999	0.126338
60	G1_B-ET13423	0.0641857	0.0777334	0.0777621	0.0377839	0.0545214	0.0388993	0.0532461	0.0581668	0.0598391	0.0391218	0.0387123	0.042503	0.0517312	0.0439142	0.0566278	0.0431471	0.0494421	0.0687921	0.0812425	0.0800335	0.0825366	0.0510545	0.0427934	0.036884	0.04459	0.0561875	0.0428633	0.0535009	0.0667514	0.0825096	0.0767364	0.0754872	0.0598383	0.0643911	0.0895915	0.0926964	0.106049	0.0970648	0.0763666	0.0720781	0.042522	0.0506555	0.100972	0.0994077	0.0422929	0.0635319	0.138989	0.135321
61	G1_B-ET13424	0.0918613	0.0988204	0.100236	0.0703503	0.0809897	0.0837143	0.0928015	0.0951197	0.110145	0.0707078	0.0803438	0.0610901	0.0852594	0.0615556	0.0702657	0.0808169	0.0763095	0.0656492	0.0876886	0.0691803	0.0781623	0.0475593	0.0538397	0.0626776	0.0310308	0.0733952	0.059165	0.0767337	0.117004	0.109539	0.113704	0.112963	0.119234	0.120528	0.0993892	0.114556	0.113729	0.117299	0.1209	0.111676	0.0803173	0.0726211	0.12467	0.0845895	0.050979	0.0548474	0.782644	0.0667357
62	G1_B-ET13425	0.0832694	0.0918219	0.0946593	0.0657461	0.0989702	0.0892003	0.0960577	0.0751033	0.0983366	0.0678802	0.0737706	0.0708389	0.100348	0.0871074	0.077744	0.0766836	0.0915366	0.115882	0.104857	0.105921	0.117413	0.0377321	0.0612432	0.0673383	0.0471276	0.0662906	0.0533336	0.0931736	0.106195	0.102419	0.111188	0.104665	0.124887	0.127038	0.11377	0.117527	0.106573	0.120047	0.130914	0.109692	0.0861388	0.0938493	0.12681	0.104797	0.0584078	0.0309025	0.164784	0.0721206
63	G1_B-ET13426	0.0244799	0.0379251	0.0362058	0.0100564	0.0384416	0.0375417	0.0261416	0.0602771	0.0636689	0.0530256	0.0336938	0.0189573	0.0337332	0.0139326	0.0232366	0.0439561	0.013834	0.0569789	0.0570178	0.0707557	0.0568494	0.00800602	0.0253979	0.0371083	0.0188112	0.0368628	0.0383971	0.0507352	0.0653969	0.0649195	0.0512105	0.0572139	0.0914449	0.0872949	0.0648826	0.0738992	0.0812026	0.102669	0.0759846	0.0945701	0.0477895	0.0454384	0.0658315	0.064637	0.0194962	0.0355414	0.0306632	0.00244852
64	G1_B-ET13427	0.0849096	0.0990266	0.100241	0.0286899	0.0390774	0.0792274	0.0768203	0.0706047	0.0672649	0.064951	0.060381	0.0547557	0.0603162	0.0477776	0.0812781	0.0540413	0.0487473	0.0659728	0.0773601	0.0783509	0.0845125	0.0339582	0.0582345	0.0604111	0.0358339	0.0599667	0.058296	0.0797279	0.069743	0.0896954	0.0889483	0.0883815	0.0767593	0.0631358	0.0929179	0.0939776	0.0936355	0.112322	0.0959292	0.0903852	0.047168	0.0494467	0.0686216	0.0803517	0.044716	0.0584764	0.100408	0.0959176
65	G1_B-ET13428	0.0567612	0.058634	0.0643086	0.00653787	0.0440852	0.064286	0.0694732	0.0534473	0.0495261	0.0317289	0.0461111	0.0329887	0.0463223	0.0460866	0.0281731	0.0444394	0.0462672	0.047271	0.0617688	0.0609131	0.0634813	0.0326718	0.0287682	0.0384414	0.0246845	0.0315697	0.0297264	0.0617986	0.0461814	0.0678009	0.0742474	0.0534316	0.0412966	0.0342713	0.0764548	0.0829328	0.0721528	0.0916087	0.0923177	0.0776523	0.0363147	0.037149	0.0689341	0.0608177	0.020116	0.0435096	0.0548696	0.0297567
66	G1_B-ET13429	0.0497469	0.0554834	0.0576732	0.0362214	0.0687451	0.0824809	0.0735908	0.0721192	0.0835332	0.0556259	0.0809784	0.0661466	0.0470793	0.0693706	0.0783061	0.06548	0.0614723	0.0497844	0.0341124	0.0425692	0.0479103	0.0343625	0.0184591	0.035547	0.0343334	0.00253078	0.0157344	0.0735662	0.0723963	0.0829075	0.079002	0.0692775	0.073288	0.0844591	0.077388	0.0724385	0.0757536	0.122154	0.104616	0.106361	0.0489229	0.070961	0.0750523	0.0750979	0.0197084	0.0614463	0.0117699	0.0740781
67	G1_B-ET13430	0.0606667	0.0697897	0.0655121	0.0428915	0.0838358	0.0880344	0.0618157	0.0801719	0.0857113	0.0589541	0.0821855	0.0630186	0.0706997	0.082586	0.0710562	0.08357	0.0511538	0.0653526	0.0909513	0.0888748	0.0702721	0.0432324	0.068961	0.0512475	0.0465528	0.0681797	0.0500295	0.0583667	0.0815086	0.0976718	0.0915277	0.0899037	0.0874839	0.066799	0.100122	0.0817644	0.0952682	0.0867272	0.0974006	0.0868252	0.0550899	0.0615692	0.0718134	0.0793343	0.0189026	0.0520643	0.0855623	0.0472991
68	G1_B-ET13431	0.0266596	0.0363287	0.0344349	0.00658848	0.0518506	0.0603562	0.0299404	0.0409242	0.0526555	0.0342826	0.0542221	0.0199999	0.0450326	0.0376561	0.0361607	0.0378031	0.0367722	0.0603228	0.0600057	0.0676419	0.0686988	0.0255265	0.00513056	0.0279858	0.00405413	0.0359602	0.0177624	0.0701967	0.0858643	0.0876849	0.0915329	0.0932869	0.0957186	0.091031	0.0880352	0.0947885	0.0810631	0.112004	0.108757	0.0927843	0.0489631	0.0443991	0.0959655	0.0958376	0.0325794	0.0330965	0.0887322	0.0376231
69	G1_B-ET13432	0.0401186	0.0521927	0.0489336	0.0133646	0.0273266	0.0198686	0.00935117	0.0421147	0.0519606	0.0494994	0.0397561	0.0219449	0.0235223	0.0287735	0.0281234	0.0403263	0.0161731	0.0499005	0.064388	0.0612959	0.0563987	0.0117795	0.0167107	0.0303458	0.00255303	0.0366216	0.03832	0.0460913	0.0673206	0.0629511	0.0501549	0.0514057	0.0780854	0.0797384	0.0705995	0.0800668	0.0847946	0.0977166	0.0894444	0.0923703	0.0470319	0.0432867	0.0614305	0.0602969	0.0267886	0.0405272	0.040248	0.0163639
Minimum	0.000124415
Maximum	1.66033
Average	0.0800277
				Frequency	Count
			< 0.050	0.291134	683
			0.051-0.100	0.525149	1232
			0.101-0.250	0.167945	394
			0.251-0.500	0.00383632	9
			>0.500	0.0119352	28
			Total	1	2346
			Expected		2346
			Difference		0
[truncated: 21 more columns]

## Sheet: Table S3e (G1C)
Supplementary Table S3 (e) Relative kinship matrices computed using 200,864 of 235,019 SNPs that were polymorphic across 32 inbred lines in Group-1C.
Unit	Taxa	1	2	3	4	5	6	7	8	9	10	11	12	13	14	15	16	17	18	19	20	21	22	23	24	25	26	27	28	29	30	31	32
1	G1_C-ET13132
2	G1_C-ET13133	0.121962
3	G1_C-ET13134	0.0424178	0.042759
4	G1_C-ET13136	0.00981162	0.0805399	0.0137627
5	G1_C-ET13145	0.0935031	0.0994411	0.0602819	0.027943
6	G1_C-ET13146	0.132566	0.0914142	0.066169	0.0363426	0.344966
7	G1_C-ET13147	0.146298	0.087284	0.0459232	0.0766302	0.0785832	0.0324549
8	G1_C-ET13154	0.210858	0.156571	0.104687	0.154984	0.00438609	0.0590912	0.0903459
9	G1_C-ET13155	0.200478	0.152236	0.0950913	0.145423	0.0375989	0.0663776	0.0545457	1.25564
10	G1_C-ET13156	0.159878	0.175824	0.1883	0.0880218	0.104133	0.0351915	0.0434824	0.119476	0.106543
11	G1_C-ET13157	0.184405	0.169461	0.0721156	0.126705	0.0784096	0.0845073	0.0546442	0.99636	0.973999	0.0507135
12	G1_C-ET13158	0.0322273	0.0744276	0.0353143	0.00020355	0.0116198	0.0394258	0.0592448	0.151805	0.139513	0.169937	0.13188
13	G1_C-ET13159	0.0976996	0.434449	0.0797897	0.131547	0.11986	0.120106	0.107753	0.195978	0.216529	0.19605	0.223558	0.144002
14	G1_C-ET13160	0.0908695	0.104012	0.025607	0.0163213	0.0586413	0.0257408	0.0436131	0.142554	0.120134	0.160159	0.151178	0.0402457	0.130288
15	G1_C-ET13168	0.10329	0.112674	0.0719325	0.0895573	0.0329455	0.0160348	0.0794702	0.0221855	0.020458	0.0381643	0.0326947	0.0660309	0.0967643	0.0086631
16	G1_C-ET13170	0.165805	0.168072	0.187016	0.094585	0.0904446	0.0252861	0.0449597	0.118531	0.102175	1.26196	0.0528065	0.171776	0.190455	0.149579	0.0552264
17	G1_C-ET13171	0.118033	0.0110094	0.00859331	0.012335	0.114402	0.117309	0.107189	0.228826	0.219389	0.20028	0.197868	0.146596	0.082109	0.138692	0.149662	0.183713
18	G1_C-ET13172	0.155453	0.0211542	0.0145694	0.015186	0.123366	0.110069	0.10428	0.227558	0.221674	0.223446	0.211018	0.134192	0.0536967	0.122637	0.161951	0.210152	1.04244
19	G1_C-ET13173	0.120231	0.00246755	0.0267809	0.0130849	0.122839	0.124309	0.124097	0.218863	0.210264	0.179641	0.190469	0.152799	0.111201	0.0680527	0.132403	0.160302	0.935894	0.945519
20	G1_C-ET13174	0.0655302	0.135449	0.09362	0.0930881	0.000636089	0.034491	0.0748168	0.120629	0.106171	0.220174	0.165098	0.344228	0.0975286	0.00178249	0.10936	0.201534	0.157109	0.136806	0.126318
21	G1_C-ET13175	0.0764626	0.0332813	0.0112459	0.144899	0.0225503	0.0351339	0.0721856	0.121796	0.0972969	0.174005	0.088987	0.0281403	0.0848716	0.0180816	0.066127	0.163737	0.0697352	0.0807687	0.0839326	0.0765905
22	G1_C-ET13179	0.129625	0.159867	0.163005	0.0659569	0.0763989	0.0247198	0.0482615	0.097209	0.0984554	0.622592	0.0506065	0.183831	0.215667	0.153122	0.00790014	0.568788	0.169652	0.175951	0.143955	0.205759	0.143896
23	G1_C-ET13180	0.130337	0.168577	0.176244	0.112861	0.103155	0.0111463	0.0435858	0.127754	0.129609	0.624226	0.0793164	0.172888	0.217145	0.0871062	0.00635842	0.602955	0.186078	0.19761	0.178847	0.184037	0.136052	0.986081
24	G1_C-ET13182	0.0579775	0.135224	0.0854465	0.0830477	0.00884945	0.0422554	0.100401	0.123391	0.113631	0.213345	0.158093	0.298211	0.0929212	0.00769811	0.093516	0.195554	0.172751	0.145898	0.132708	1.18556	0.0597857	0.203057	0.172107
25	G1_C-ET13185	0.0838345	0.411855	0.0450053	0.124729	0.140976	0.117068	0.140395	0.218527	0.208816	0.202638	0.204079	0.115409	0.805137	0.121558	0.0867814	0.191492	0.0365529	0.0162909	0.0990347	0.138838	0.068659	0.20966	0.220273	0.141354
26	G1_C-ET13187	0.225241	0.00110666	0.00637559	0.0184634	0.0452052	0.0760343	0.0785532	0.185707	0.173217	0.146194	0.144034	0.000724665	0.0715753	0.0610452	0.0726957	0.150025	0.0904564	0.0787426	0.0523917	0.103232	0.157324	0.119842	0.129173	0.116856	0.0786624
27	G1_C-ET13189	1.26984	0.131325	0.0161915	0.0100271	0.0976502	0.122997	0.144613	0.197876	0.185315	0.162037	0.182074	0.014605	0.109318	0.0901739	0.102075	0.165453	0.128819	0.164009	0.133538	0.0643681	0.0570639	0.136432	0.130402	0.0534178	0.0990094	0.213825
28	G1_C-ET13257	0.0460007	0.0274236	0.0309481	0.0532381	0.000670334	0.00579916	0.0553802	0.108906	0.0981122	0.12413	0.0948461	0.0191404	0.0762738	0.103737	1.0102e-05	0.130551	0.164035	0.1289	0.122862	0.0187213	0.0617251	0.122222	0.0807031	0.0167731	0.0419267	0.0607093	0.0405507
29	G1_C-ET13308	0.132107	0.132495	0.0326685	0.0232682	0.0184041	0.00285017	0.0221323	0.127313	0.122137	0.163232	0.0613086	0.0597107	0.177907	0.380455	0.0337694	0.152183	0.0855583	0.0832294	0.10523	0.097074	0.0960615	0.119567	0.111497	0.108261	0.163425	0.0518967	0.122028	0.188328
30	G1_C-ET13334	0.119568	0.105801	0.204049	0.0766319	0.0564571	0.051449	0.0567208	0.144596	0.147408	0.150077	0.142308	0.0127289	0.148178	0.0257917	0.0918403	0.153974	0.112386	0.056473	0.0565682	0.0281245	0.0172595	0.157576	0.141755	0.0661662	0.118084	0.0652787	0.106092	0.0655368	0.000963642
31	G1_C-ET13335	0.118949	0.144418	0.0801388	0.0789962	0.107032	0.111588	0.12206	0.208005	0.196306	0.224747	0.207602	0.137265	0.417097	0.161054	0.146196	0.213874	0.0982235	0.0964745	0.106602	0.172641	0.123276	0.198709	0.207954	0.16947	0.347591	0.0399844	0.125734	0.0995773	0.117562	0.0920133
32	G1_C-ET13336	0.113319	0.214716	0.0776599	0.0765947	0.115869	0.122327	0.13758	0.213153	0.197474	0.228726	0.204881	0.135919	0.436363	0.155409	0.147824	0.217503	0.0991673	0.105416	0.115508	0.139975	0.137132	0.21268	0.214041	0.133758	0.394715	0.0612782	0.116976	0.115362	0.123743	0.0711305	1.06664
Minimum	1.0102e-05
Maximum	1.26984
Average	0.140546
				Frequency	Count
			< 0.050	0.185484	92
			0.051-0.100	0.243952	121
			0.101-0.250	0.518145	257
			0.251-0.500	0.0201613	10
			>0.500	0.0322581	16
			Total	1	496
			Expected		496
			Difference		0

## Sheet: Table S3f (G2)
Supplementary Table S3 (f) Relative kinship matrices computed using 129,031 of 235,019 SNPs that were polymorphic across 71 inbred lines in Group-2.
Unit	Taxa	1	2	3	4	5	6	7	8	9	10	11	12	13	14	15	16	17	18	19	20	21	22	23	24	25	26	27	28	29	30	31	32	33	34	35	36	37	38	39	40	41	42	43	44	45	46	47	48
1	G2-ET13166
2	G2-ET13246	0.147726
3	G2-ET13247	0.204355	0.0640188
4	G2-ET13248	0.180344	0.0725425	1.26939
5	G2-ET13249	0.198693	0.0225151	1.16588	1.32598
6	G2-ET13250	0.229518	0.0134932	1.10426	1.0976	1.07358
7	G2-ET13251	0.00668691	0.0146509	0.616271	0.588867	0.550891	0.545957
8	G2-ET13252	0.107395	0.0271002	0.582188	0.479758	0.383058	0.489465	0.714973
9	G2-ET13253	0.0243827	0.00957067	0.451001	0.502295	0.490497	0.443475	0.688395	0.816277
10	G2-ET13254	0.0879281	0.00600716	0.496974	0.495525	0.453489	0.418173	0.680132	0.830309	0.879398
11	G2-ET13255	0.171817	0.102041	0.485759	0.529543	0.55033	0.496662	0.521864	0.460939	0.534957	0.444851
12	G2-ET13256	0.0366797	0.0117317	0.619906	0.504818	0.501912	0.519672	0.606036	0.664054	0.544682	0.545212	0.755848
13	G2-ET13260	0.121287	0.0397781	0.231244	0.217474	0.203292	0.193775	0.186818	0.18415	0.141313	0.195046	0.129434	0.171568
14	G2-ET13261	1.2499	0.144597	0.155366	0.115298	0.152795	0.226899	0.106776	0.0496122	0.0519886	0.0433437	0.154918	0.061641	0.187887
15	G2-ET13262	0.1665	0.0512979	0.212886	0.175283	0.163514	0.129977	0.147416	0.167012	0.155482	0.1687	0.170771	0.2335	0.130368	0.528823
16	G2-ET13263	0.217598	0.0193309	0.0200704	0.0221513	0.000827072	0.0120794	0.04432	0.143759	0.125905	0.148445	0.012177	0.144226	0.100299	0.392697	0.672565
17	G2-ET13264	0.00812803	0.118888	0.0683182	0.107196	0.148563	0.0246145	0.0107571	0.00423112	0.0104524	0.00817512	0.0774743	0.103882	0.14719	0.0161708	0.0434863	0.0355478
18	G2-ET13265	0.0213667	0.186132	0.0203959	0.0963658	0.128311	0.0513806	0.126447	0.0103166	0.0337015	0.0705206	0.107522	0.0580308	0.0871128	0.0197937	0.0025887	0.0149307	0.540811
19	G2-ET13266	0.12539	0.0239822	0.270012	0.142749	0.10398	0.0947014	0.101729	0.118797	0.057867	0.0355358	0.233042	0.286208	0.0628779	0.0401479	0.248746	0.0744066	0.149945	0.122179
20	G2-ET13267	0.154588	0.201437	0.313142	0.14165	0.135019	0.067439	0.149448	0.156042	0.0982992	0.0984996	0.240043	0.280003	0.0504705	0.0412312	0.243157	0.0774111	0.106461	0.114907	1.23075
21	G2-ET13268	0.132401	0.271684	0.143999	0.167329	0.183973	0.160829	0.214631	0.151433	0.151846	0.109629	0.193758	0.205544	0.06122	0.0830617	0.129319	0.0408788	0.0168326	0.0470177	0.0627637	0.0207274
22	G2-ET13269	0.137247	0.240274	0.148465	0.165646	0.176267	0.147701	0.213049	0.148828	0.144777	0.10355	0.181465	0.217791	0.0754088	0.0832885	0.106891	0.0444258	0.020889	0.0430956	0.062775	0.0106768	0.796445
23	G2-ET13270	0.0920863	0.253906	0.173911	0.188602	0.201139	0.13805	0.225236	0.160793	0.156215	0.122888	0.195479	0.224103	0.0874385	0.133201	0.0851398	0.0429628	0.0984466	0.0660209	0.181551	0.0976428	0.729516	0.721367
24	G2-ET13271	0.116436	0.246001	0.175812	0.174462	0.175487	0.171442	0.219055	0.179399	0.151359	0.130501	0.189531	0.198625	0.06057	0.114637	0.0971121	0.0101125	0.000110635	0.0562663	0.0776539	0.00149796	0.736276	0.744546	0.754292
25	G2-ET13272	0.0744484	0.249322	0.180901	0.188839	0.174934	0.156043	0.23683	0.187173	0.17261	0.146093	0.194937	0.231259	0.0631006	0.0809576	0.0827695	0.0103789	0.0590767	0.0757919	0.146891	0.0698296	0.721082	0.722197	0.817501	0.820636
26	G2-ET13273	0.0768016	0.276412	0.193545	0.200838	0.17763	0.158366	0.242231	0.180544	0.167876	0.142248	0.192482	0.218031	0.0634253	0.0740956	0.089692	0.00821639	0.0112	0.0747474	0.0909237	0.0172341	0.738156	0.752498	0.732511	0.787752	0.801233
27	G2-ET13274	0.0552117	0.239382	0.109101	0.112599	0.123502	0.144676	0.181847	0.1281	0.100429	0.0936991	0.156835	0.152624	0.0118695	0.0645917	0.185815	0.0514529	0.00247739	0.0441542	0.0306661	0.127793	0.589727	0.576952	0.500738	0.519297	0.490195	0.533109
28	G2-ET13275	0.115158	0.243257	0.110416	0.107149	0.108219	0.177986	0.124132	0.12338	0.0342276	0.0435795	0.135355	0.151547	0.0884737	0.110961	0.0945976	0.0798603	0.0301646	0.0359057	0.0305378	0.114367	0.60972	0.608458	0.636704	0.614649	0.58439	0.573997	0.631447
29	G2-ET13276	0.127885	0.214934	0.0799206	0.0906652	0.0798565	0.163787	0.116422	0.123878	0.0219905	0.0255056	0.124696	0.136878	0.0880117	0.14597	0.0809226	0.072638	0.0453554	0.0325358	0.0333996	0.113078	0.551555	0.581777	0.586005	0.574467	0.544694	0.535488	0.642504	0.774667
30	G2-ET13277	0.128034	0.0797991	0.199269	0.271072	0.315876	0.260919	0.182279	0.0404891	0.113895	0.0708838	0.107877	0.0685136	0.231411	0.255947	0.0011146	0.187964	0.265253	0.128234	0.0416591	0.0267925	0.189049	0.192335	0.248272	0.191895	0.174681	0.157553	0.185757	0.23409	0.245496
31	G2-ET13278	0.0439055	0.071091	0.0224	0.0515617	0.0279666	0.0249312	0.0249799	0.00926957	0.00350191	0.0374383	0.0917653	0.0101105	0.00439499	0.0645246	0.00627763	0.112353	0.0386104	0.00510734	0.00459946	0.010009	0.0102155	0.0110336	0.0351087	0.00472082	0.0143295	0.00481401	0.0211205	0.0108782	0.0234549	0.175343
32	G2-ET13279	0.0883511	0.0354936	0.0525063	0.0827495	0.0560624	0.00693402	0.0024899	0.0288177	0.0101473	0.052808	0.10436	0.0424852	0.0586569	0.04867	0.0690494	0.0727178	0.0486027	0.0497339	0.0254075	0.0783527	0.0854206	0.0560361	0.0789859	0.0531417	0.0355089	0.0308834	0.0862561	0.0866749	0.0826845	0.151991	0.455646
33	G2-ET13280	0.027963	0.0900437	0.112102	0.159547	0.12907	0.131235	0.0337469	0.0331872	0.111218	0.0999164	0.112272	0.0316692	0.214727	0.00385167	0.101773	0.156492	0.00825394	0.0545966	0.0109033	0.0767802	0.10176	0.122537	0.160724	0.108878	0.0961564	0.064033	0.0442163	0.149442	0.155945	0.111937	0.0544873	0.0427124
34	G2-ET13281	0.0388605	0.108859	0.166792	0.178055	0.167315	0.15739	0.103551	0.0760487	0.100363	0.0928169	0.114373	0.0181412	0.193189	0.00215293	0.119668	0.110597	0.0213967	0.030616	0.0468334	0.115223	0.0686449	0.0948072	0.127673	0.103724	0.0923519	0.055629	0.0184079	0.122088	0.127945	0.0519939	0.0229657	0.00283114	0.992701
35	G2-ET13282	0.20108	0.0369142	0.0511252	0.085006	0.0964092	0.0653912	0.0520505	0.118347	0.0131405	0.0523476	0.0028129	0.162255	0.0078995	0.304106	0.0938306	0.0499244	0.0471687	0.0516306	0.018478	0.0569322	0.0297413	0.0576741	0.0963928	0.0932788	0.114745	0.0638468	0.00559953	0.0494033	0.0280418	0.195648	0.179482	0.172367	0.359297	0.328821
36	G2-ET13283	0.219882	0.146918	0.0413689	0.0383037	0.0751074	0.0255663	0.0980938	0.147511	0.0252289	0.0477751	0.0529369	0.172879	0.0105046	0.26563	0.0457432	0.000500859	0.0402102	0.0800023	0.110774	0.152695	0.0402427	0.0476551	0.0790529	0.0830726	0.0989386	0.0645037	0.0115082	0.0380673	0.0311889	0.155218	0.163043	0.163093	0.144644	0.108933	0.468564
37	G2-ET13284	0.0825619	0.087181	0.130789	0.00377042	0.0325386	0.0379124	0.106614	0.165587	0.0173648	0.0486617	0.00718812	0.15854	0.0061948	0.147727	0.0548863	0.0464208	0.0732578	0.106002	0.100529	0.124163	0.0687023	0.0661821	0.101582	0.115485	0.117519	0.0908119	0.0712066	0.0926092	0.0836997	0.0168138	0.0865778	0.078736	0.209133	0.15176	0.374889	0.379985
38	G2-ET13285	0.186165	0.0798676	0.00384533	0.0982879	0.0930722	0.0651895	0.0525352	0.0927764	0.0234914	0.0100085	0.0105769	0.144083	0.0358297	0.261474	0.0417401	0.0395055	0.0303999	0.0920544	0.0514228	0.0998138	0.0294718	0.0287813	0.0622747	0.0447794	0.0472974	0.0347637	0.0362531	0.0475022	0.0450454	0.106037	0.130475	0.137535	0.283651	0.277864	0.472434	0.440493	0.381897
39	G2-ET13286	0.198192	0.0714754	0.00715639	0.102759	0.0964804	0.0590178	0.0484914	0.100694	0.0190234	0.0120105	0.015364	0.164955	0.0118911	0.256259	0.0762283	0.0438139	0.0436643	0.0933334	0.0560133	0.0884916	0.0330606	0.0551376	0.0820835	0.0686631	0.0743745	0.0435641	0.0438766	0.0613211	0.062809	0.0989621	0.112874	0.126346	0.34594	0.31354	0.515275	0.432407	0.377596	0.672917
40	G2-ET13287	0.0799299	0.00394494	0.0434852	0.0163789	0.0340967	0.0606754	0.0176513	0.00575848	0.0248856	0.0293849	0.0799843	0.0570266	0.0465373	0.0118278	0.118755	0.0633848	0.0258951	0.0718355	0.0131965	0.0485084	0.019041	0.00012074	0.0107111	0.000431607	0.0214642	0.0176071	0.105739	0.0474553	0.0693932	0.149904	0.16606	0.143131	0.0625534	0.0731703	0.160036	0.158337	0.0886457	0.105366	0.0896014
41	G2-ET13288	0.0023439	0.0577681	0.0201264	0.0301016	0.0383472	0.0592115	0.00231692	0.0209719	0.0842548	0.0759123	0.100325	0.0574534	0.0100192	0.214314	0.116156	0.0400914	0.0801395	0.0396674	0.0344794	0.047065	0.0191922	0.0127512	0.0169394	0.0419294	0.0511224	0.0496302	0.0540696	0.0431097	0.056034	0.149564	0.132996	0.137546	0.0800801	0.0898754	0.272864	0.181717	0.0990787	0.0916417	0.106055	0.461783
42	G2-ET13289	0.0298853	0.0804034	0.0674247	0.145539	0.114369	0.0969001	0.0508785	0.0255325	0.0661801	0.0517619	0.0114483	0.0701761	0.0831473	0.0368828	0.119592	0.225594	0.272522	0.17668	0.135378	0.242686	0.156479	0.152927	0.113079	0.134389	0.109511	0.136401	0.202743	0.176211	0.197323	0.218702	0.00259621	0.0147802	0.0697448	0.00373939	0.015918	0.0948175	0.0656077	0.0402201	0.0313648	0.00986264	0.0813701
43	G2-ET13290	0.309457	0.241561	0.0777551	0.0430052	0.00121306	0.02274	0.11375	0.167855	0.0169299	0.0515442	0.0361323	0.18278	0.115843	0.372666	0.108383	0.0810667	0.0675717	0.223189	0.0994437	0.152224	0.114216	0.121152	0.0959579	0.122693	0.114619	0.121049	0.0762313	0.0713499	0.0481561	0.0378355	0.0241797	0.12948	0.0585864	0.0140514	0.182541	0.20024	0.191503	0.187011	0.196628	0.0220798	0.0370616	0.300265
44	G2-ET13291	0.304151	0.204609	0.0821478	0.0300454	0.00992199	0.0188187	0.0989406	0.166459	0.0190036	0.0490278	0.0617962	0.144781	0.0802472	0.380366	0.1179	0.0742081	0.112207	0.23867	0.0641999	0.134454	0.103167	0.0935023	0.0891284	0.108121	0.126116	0.132123	0.054685	0.0625732	0.0344663	0.0336106	0.0452223	0.114418	0.0100853	0.0199823	0.200742	0.209042	0.211834	0.202259	0.197365	0.00996574	0.00451459	0.253296	0.91692
45	G2-ET13292	0.26585	0.155429	0.0618403	0.024034	0.0245536	0.0642929	0.0120718	0.00374067	0.00360696	0.0200033	0.0190651	0.0823361	0.0435172	0.338294	0.0726082	0.0508399	0.139105	0.0379279	0.026056	0.0203942	0.00580647	0.011149	0.0104217	0.0200323	0.0224208	0.0590698	0.0559034	0.0409933	0.0624308	0.142587	0.104817	0.182315	0.0137929	0.0509687	0.0773449	0.100062	0.0673358	0.0779225	0.0747632	0.0239698	0.0511908	0.43477	0.439002	0.387479
46	G2-ET13293	0.226377	0.239641	0.277244	0.254246	0.244848	0.27612	0.236427	0.213099	0.196514	0.192517	0.15267	0.12357	0.0907809	0.190188	0.131354	0.164011	0.178065	0.10449	0.0563451	0.0439219	0.0915237	0.108986	0.0787432	0.0579213	0.0794614	0.0887389	0.102373	0.0667933	0.0670075	0.223589	0.0550804	0.0380891	0.000241357	0.0528396	0.0987256	0.0759101	0.0543927	0.0307809	0.031468	0.120294	0.0933798	0.016383	0.0175682	0.0217263	0.0434388
47	G2-ET13294	0.216324	0.179071	0.252433	0.214826	0.207946	0.251463	0.225476	0.201943	0.183553	0.191916	0.134946	0.115258	0.0775641	0.175253	0.112466	0.164992	0.174659	0.0712491	0.0815758	0.027486	0.0713844	0.0856314	0.0637326	0.0422904	0.0618768	0.0659935	0.0900376	0.0522166	0.0660389	0.207488	0.0641139	0.0547136	0.0243218	0.0683947	0.0700362	0.0564315	0.035076	0.00864138	0.0159662	0.100624	0.0713511	0.0405278	0.04454	0.0371625	0.0469365	0.94755
48	G2-ET13295	0.226488	0.190668	0.254586	0.224237	0.21803	0.249459	0.234253	0.211302	0.199617	0.204644	0.148936	0.131457	0.092651	0.177672	0.11417	0.172461	0.187421	0.0690394	0.053415	0.0466642	0.0769432	0.0804016	0.0759397	0.0529856	0.0725618	0.0690707	0.0824922	0.0541768	0.0696871	0.218104	0.0741992	0.0511135	0.0181129	0.0725409	0.0693181	0.0674863	0.0309982	0.0143572	0.0211151	0.111305	0.082447	0.0308567	0.0421308	0.0364822	0.0328565	0.964953	0.988467
49	G2-ET13296	0.198254	0.233751	0.260278	0.214048	0.201046	0.230308	0.241459	0.229947	0.190804	0.222909	0.12005	0.131432	0.0757545	0.168615	0.14108	0.163232	0.179816	0.0583274	0.0505588	0.0522523	0.0982115	0.0986334	0.0880011	0.0699978	0.0820211	0.0917773	0.101186	0.0820563	0.0961128	0.174481	0.0926661	0.0763566	0.00340813	0.0445516	0.11233	0.0768663	0.0590409	0.031449	0.0437959	0.119275	0.00133258	0.0345029	0.0579791	0.0484713	0.031797	0.916949	0.940164	0.955413
50	G2-ET13297	0.198096	0.263006	0.264545	0.232228	0.219748	0.25194	0.225227	0.21579	0.182215	0.189844	0.123263	0.113216	0.0954001	0.180258	0.0687223	0.132922	0.184111	0.062399	0.0979928	0.0472998	0.115593	0.119996	0.0887333	0.082341	0.102091	0.115219	0.115371	0.0831203	0.0927176	0.167373	0.0889222	0.0822872	0.0251314	0.0274261	0.12088	0.0862604	0.0433701	0.0382482	0.0532069	0.101137	0.0594603	0.0468854	0.0285783	0.0343952	0.0391058	0.955122	0.942324	0.933241
51	G2-ET13298	0.170716	0.493843	0.249505	0.228895	0.222798	0.254957	0.263543	0.248074	0.223392	0.222288	0.172118	0.147184	0.0454874	0.219678	0.000652024	0.0295795	0.241596	0.0497743	0.0550952	0.133532	0.123487	0.110876	0.0992733	0.0663873	0.0878781	0.100214	0.109275	0.0850733	0.0755935	0.162053	0.119315	0.11297	0.0516778	0.0074533	0.0835665	0.0512524	0.0475284	0.0547686	0.0520738	0.084145	0.0342297	0.0580286	0.151688	0.151117	0.0219673	0.698026	0.700855	0.699379
52	G2-ET13299	0.161475	0.468884	0.226772	0.203715	0.191092	0.22165	0.234535	0.210944	0.193582	0.194608	0.127074	0.12569	0.127937	0.261224	0.054552	0.115166	0.208868	0.0580267	0.00263356	0.177218	0.107104	0.0926812	0.0491647	0.0561083	0.0780718	0.0754572	0.132608	0.0984401	0.0998256	0.147742	0.127047	0.104348	0.131366	0.0661702	0.173793	0.11795	0.1042	0.122146	0.138965	0.0701321	0.00475382	0.000873893	0.109105	0.148134	0.00344545	0.669124	0.668155	0.673404
53	G2-ET13300	0.188895	0.395083	0.229706	0.216658	0.193326	0.216685	0.249011	0.230588	0.200167	0.200775	0.136633	0.121586	0.105826	0.270642	0.0674111	0.0941288	0.16831	0.0523185	0.00920695	0.236984	0.12556	0.11673	0.0878056	0.0714895	0.0906461	0.0936321	0.126475	0.0907745	0.0894875	0.121006	0.132384	0.0961715	0.0470984	0.00659235	0.0553184	0.102612	0.0804827	0.0833189	0.0531141	0.0565885	0.0892354	0.040022	0.117285	0.133281	0.00244928	0.57195	0.57225	0.575535
54	G2-ET13301	0.135178	0.416098	0.0787704	0.0976019	0.0811918	0.0251208	0.132232	0.112012	0.103096	0.111214	0.0389015	0.00395617	0.11696	0.0143036	0.070867	0.105627	0.137989	0.0136519	0.0375553	0.220331	0.177636	0.173931	0.180161	0.162926	0.168583	0.165229	0.216304	0.200511	0.205114	0.120227	0.142892	0.114294	0.0458578	0.00998235	0.112578	0.195992	0.0777235	0.166349	0.157097	0.142956	0.0465796	0.185178	0.0612651	0.0937328	0.0500115	0.454671	0.366191	0.382962
55	G2-ET13302	0.0696744	0.364266	0.116638	0.127739	0.103386	0.102038	0.163323	0.112537	0.0931119	0.0896445	0.0293596	0.0383083	0.147448	0.197448	0.102186	0.146992	0.22498	0.0298802	0.0491511	0.250237	0.15111	0.151866	0.163516	0.140834	0.151836	0.144418	0.18533	0.179456	0.194396	0.0845519	0.127508	0.0802124	0.000133357	0.0595786	0.0638904	0.180227	0.103562	0.134087	0.108081	0.138053	0.00415076	0.193291	0.0413334	0.0646141	0.0032408	0.611094	0.519342	0.526636
56	G2-ET13303	0.052955	0.00750414	0.128797	0.135741	0.0892355	0.116577	0.0134828	0.0174152	0.0146397	0.0234644	0.0216295	0.000226242	0.0236739	0.0506325	0.0188165	0.0643555	0.0697291	0.115494	0.0404455	0.00133654	0.0155723	0.0127444	0.030678	0.00279503	0.0212434	0.00864275	0.0158612	0.0281823	0.0298618	0.115099	0.0176374	0.0284199	0.136501	0.0803234	0.0998145	0.17562	0.168343	0.166221	0.161926	0.0356769	0.0365831	0.166471	0.0963769	0.0914175	0.0151229	0.0121232	0.00174	0.0160689
57	G2-ET13304	0.0475309	0.0103337	0.156996	0.130751	0.0588973	0.136967	0.0300176	0.0373733	0.0208649	0.00511894	0.0171266	0.0118938	0.0123271	0.0121562	0.0839438	0.0120701	0.104291	0.169685	0.0444358	0.10416	0.0152244	0.0273757	0.0314408	0.0013734	0.00426532	0.00149422	0.0334441	0.0307924	0.0264019	0.136924	0.0852133	0.0893954	0.120583	0.057361	0.0892446	0.0921179	0.128637	0.146748	0.151091	0.0697606	0.0366906	0.0408644	0.140252	0.136318	0.0446404	0.0731557	0.0484167	0.0404809
58	G2-ET13305	0.143056	0.200822	0.0245762	0.0642416	0.0215075	0.0820371	0.0609501	0.00544808	0.0613722	0.0854312	0.047442	0.0453184	0.00980202	0.0596294	0.0191361	0.00662502	0.0710828	0.110554	0.00140344	0.0488829	0.102329	0.0839248	0.0920457	0.0931501	0.0736214	0.0723876	0.0961091	0.0866063	0.100355	0.139232	0.149582	0.0881017	0.152827	0.131418	0.0419501	0.0217542	0.0108755	0.0322838	0.0271937	0.0604732	0.0888342	0.0561584	0.0800452	0.078013	0.0582342	0.0455433	0.0575559	0.0656202
59	G2-ET13306	0.123657	0.201045	0.0122779	0.0244079	0.015289	0.04303	0.115922	0.00107546	0.0559076	0.0372392	0.0625551	0.063223	0.0509752	0.00427471	0.0130362	0.0419749	0.127344	0.16577	0.0421412	0.0718036	0.0941848	0.0869187	0.0912982	0.0868171	0.07464	0.069231	0.129314	0.120477	0.128368	0.0345246	0.0795983	0.0492401	0.165454	0.143343	0.0519261	0.0486111	0.0363405	0.0145623	0.00416006	0.0645004	0.10062	0.0462609	0.100303	0.124986	0.0183154	0.0413766	0.0315732	0.0321268
60	G2-ET13307	0.100756	0.202252	0.0293584	0.0239665	0.0083737	0.0513446	0.088618	0.0151099	0.076969	0.062057	0.0419089	0.0616046	0.00414204	0.0195406	0.0233725	0.0368226	0.107833	0.122906	0.0305473	0.0230482	0.0733291	0.057973	0.0648762	0.0682959	0.0621274	0.0531225	0.100865	0.0916873	0.106917	0.0458609	0.175072	0.0664977	0.183454	0.16516	0.0320324	0.0411981	0.0155837	0.0170834	0.0171007	0.0559416	0.0921461	0.0277007	0.0925762	0.106596	0.0231851	0.0416697	0.0308958	0.0454262
61	G2-ET13355	0.311842	0.0710112	0.22097	0.20174	0.154789	0.159641	0.187981	0.184191	0.145103	0.160803	0.0985002	0.16332	0.453046	0.145361	0.125266	0.0769914	0.177775	0.104903	0.0569976	0.0100867	0.0079437	0.00518286	0.0248384	0.0329963	0.0425209	0.0637666	0.0703186	0.0365323	0.0423015	0.106146	0.0883807	0.0333936	0.140619	0.125107	0.0209149	0.0325967	0.0646565	0.0329011	0.0397874	0.0736091	0.00474175	0.0900337	0.0861828	0.0865642	0.0452458	0.151433	0.127148	0.121241
62	G2-ET13357	0.0785359	0.186599	0.39781	0.341239	0.375103	0.349605	0.273766	0.332824	0.3189	0.321445	0.312347	0.389566	0.0984166	0.130745	0.167088	0.1325	0.0842702	0.251478	0.14728	0.19347	0.259443	0.268399	0.275353	0.270676	0.258933	0.250812	0.21049	0.256221	0.251826	0.200405	0.230138	0.267106	0.206573	0.196275	0.29077	0.261542	0.296295	0.303809	0.298683	0.213499	0.252431	0.257	0.238193	0.240711	0.235095	0.34682	0.365357	0.346499
63	G2-ET13358	0.0784385	0.16975	0.410772	0.363201	0.375356	0.323541	0.255193	0.325137	0.324027	0.338295	0.292472	0.379367	0.0882464	0.120862	0.199015	0.14492	0.0570642	0.228157	0.162246	0.184041	0.269683	0.264824	0.284928	0.275861	0.257155	0.246367	0.250038	0.272834	0.272442	0.170705	0.252551	0.296832	0.211127	0.220013	0.297012	0.238844	0.279392	0.277611	0.2766	0.233782	0.253616	0.23387	0.261433	0.253994	0.250723	0.356156	0.362262	0.340637
64	G2-ET13359	0.0878537	0.180539	0.404184	0.355545	0.385448	0.336198	0.25631	0.319229	0.331815	0.327388	0.306414	0.379802	0.0714198	0.140845	0.188479	0.153201	0.0844875	0.245969	0.166123	0.194713	0.274733	0.266003	0.284901	0.27762	0.27204	0.261128	0.253268	0.274764	0.27714	0.179698	0.253796	0.290686	0.224871	0.226983	0.299547	0.245412	0.281787	0.284783	0.286094	0.22902	0.254339	0.241365	0.250093	0.249502	0.252714	0.365465	0.374731	0.363633
65	G2-ET13360	0.11097	0.197079	0.403184	0.36372	0.37968	0.332321	0.263277	0.325291	0.339077	0.339878	0.307814	0.380821	0.0577262	0.162688	0.200866	0.148092	0.0825891	0.244649	0.173349	0.202217	0.29034	0.28269	0.2891	0.292198	0.278028	0.274796	0.258912	0.291072	0.278135	0.204229	0.253315	0.296724	0.227305	0.240753	0.294347	0.2475	0.287433	0.28198	0.278397	0.250151	0.270791	0.242182	0.247821	0.241116	0.2531	0.356137	0.367727	0.358162
66	G2-ET13361	0.132044	0.217363	0.395234	0.359369	0.399469	0.344684	0.26224	0.317744	0.347	0.332244	0.32119	0.38289	0.0579291	0.183934	0.215022	0.158216	0.104387	0.251452	0.177231	0.215535	0.279992	0.278209	0.286675	0.295553	0.278134	0.270517	0.258337	0.280941	0.276073	0.211666	0.255275	0.296708	0.223547	0.23023	0.286781	0.25452	0.289418	0.293896	0.28975	0.253613	0.272113	0.254427	0.235353	0.239387	0.253888	0.373026	0.387568	0.37272
67	G2-ET13362	0.10507	0.19735	0.401694	0.363607	0.380519	0.33564	0.25016	0.314788	0.331455	0.334513	0.295073	0.373884	0.0617446	0.148746	0.204997	0.163255	0.0828936	0.258291	0.180422	0.209406	0.297455	0.276835	0.297821	0.293475	0.27825	0.264291	0.268439	0.29354	0.286879	0.194365	0.262432	0.300266	0.208619	0.229853	0.293507	0.242634	0.288953	0.275109	0.274264	0.249348	0.271775	0.232515	0.25553	0.243186	0.259052	0.368232	0.375146	0.357155
68	G2-ET13363	0.136974	0.216027	0.392418	0.357161	0.386816	0.344368	0.261065	0.323934	0.343735	0.33418	0.322728	0.381476	0.0569914	0.169508	0.206743	0.150567	0.0958113	0.256656	0.179427	0.217645	0.288442	0.279224	0.28946	0.292894	0.27977	0.264384	0.256069	0.281506	0.269323	0.201326	0.252434	0.290754	0.215863	0.228251	0.283068	0.24488	0.284157	0.290913	0.286686	0.246476	0.273259	0.247248	0.233233	0.238064	0.254003	0.37584	0.388368	0.372874
69	G2-ET13364	0.131664	0.210935	0.404015	0.369128	0.396183	0.34129	0.262783	0.325629	0.347648	0.337498	0.321128	0.386554	0.068845	0.166651	0.216481	0.160171	0.0896679	0.250984	0.176264	0.216744	0.277673	0.275212	0.284211	0.285411	0.270307	0.2565	0.248938	0.277072	0.263372	0.207232	0.252326	0.294976	0.215743	0.23725	0.290941	0.248307	0.290449	0.29211	0.282644	0.240612	0.270444	0.236727	0.243756	0.242706	0.258896	0.371911	0.389373	0.369496
70	G2-ET13365	0.126826	0.212747	0.394116	0.365102	0.401639	0.346372	0.259254	0.324396	0.346684	0.338548	0.319192	0.381842	0.0596392	0.174971	0.208002	0.151569	0.102643	0.254212	0.171954	0.214617	0.280733	0.281773	0.284168	0.293163	0.282228	0.263971	0.252079	0.274785	0.266654	0.211275	0.247492	0.291005	0.223503	0.233043	0.285104	0.252078	0.290347	0.292755	0.290953	0.256052	0.278234	0.2526	0.235967	0.23819	0.256428	0.372141	0.389594	0.376018
71	G2-ET13366	0.140824	0.204616	0.400523	0.367387	0.401589	0.344133	0.262284	0.327396	0.343283	0.34092	0.319783	0.388886	0.0678172	0.176204	0.201803	0.152184	0.086076	0.245444	0.162798	0.205444	0.277559	0.269984	0.284173	0.285867	0.269822	0.262907	0.2561	0.275513	0.267937	0.204086	0.257894	0.292615	0.216461	0.232629	0.293299	0.245825	0.290589	0.28472	0.285648	0.241891	0.261956	0.244389	0.239599	0.234809	0.254976	0.364976	0.374023	0.362435
Minimum	0.000110635
Maximum	1.74388
Average	0.206353
				Frequency		Count
			< 0.050	0.202817		504
			0.051-0.100	0.199195		495
			0.101-0.250	0.323541		804
			0.251-0.500	0.208451		518
			>0.500	0.065996		164
			Total	1		2485
			Expected			2485
			Difference			0
[truncated: 23 more columns]

## Sheet: Table S3g (G3)
Supplementary Table S3 (g) Relative kinship matrices computed using 171,163 of 235,019 SNPs that were polymorphic within 36 inbred lines in Group-3.
Unit	Taxa	1	2	3	4	5	6	7	8	9	10	11	12	13	14	15	16	17	18	19	20	21	22	23	24	25	26	27	28	29	30	31	32	33	34	35	36
1	G3-ET13194
2	G3-ET13195	0.0343264
3	G3-ET13196	0.0493987	0.0821122
4	G3-ET13197	0.0232239	0.00623062	0.48932
5	G3-ET13198	0.142151	0.0415038	0.0327406	0.0407593
6	G3-ET13199	0.105062	0.0342806	0.0513703	0.0950622	0.464409
7	G3-ET13200	0.0424483	0.00390383	0.0838698	0.00286513	0.0147005	0.0080305
8	G3-ET13201	0.122105	0.136079	0.0493989	0.158542	0.0123132	0.0821813	0.124684
9	G3-ET13202	0.0372392	0.112764	0.0308743	0.14047	0.0461756	0.0837584	0.011267	1.01819
10	G3-ET13203	0.00573441	0.133796	0.0355945	0.163986	0.0207182	0.0723975	0.0409463	0.0410858	0.0251152
11	G3-ET13204	0.0383287	0.0462888	0.122032	0.06771	0.0124202	0.00591669	0.0485133	0.0735891	0.087903	0.000939073
12	G3-ET13205	0.0122809	0.0544145	0.0141175	0.00507046	0.0319123	0.0359452	0.0961629	0.0391673	0.145894	0.0815694	0.0822089
13	G3-ET13206	0.116627	0.00693843	0.0115426	0.0604913	0.0295073	0.0110202	0.0505946	0.0681145	0.1768	0.0484609	0.00392756	0.0235756
14	G3-ET13207	0.0942321	0.00195421	0.0311937	0.0614706	0.0756626	0.0152261	0.0488568	0.0916266	0.136677	0.0928616	0.0363173	0.0221648	0.0288332
15	G3-ET13208	0.00608865	0.0660483	0.0951787	0.00208353	0.0627999	0.120846	0.0440813	0.117824	0.112046	0.125262	0.00895602	0.0883149	0.0550861	0.124916
16	G3-ET13209	0.0934893	0.087875	0.101388	0.0618284	0.0187543	0.0278643	0.100238	0.0467343	0.0391373	0.0477642	0.00568539	0.0193692	0.17703	0.0165725	0.0543061
17	G3-ET13210	0.218652	0.112322	0.0478336	0.166833	0.0351102	0.094412	0.0261546	0.0103669	0.162345	0.0287107	0.025951	0.0406187	0.0452585	0.0421428	0.00574057	0.0134778
18	G3-ET13211	0.0763639	0.0769625	0.196409	0.075356	0.0833175	0.0395823	0.0378433	0.118839	0.141485	0.0584308	0.00121622	0.0189817	0.0586318	0.123968	0.111813	0.0417867	0.00467584
19	G3-ET13212	0.00526684	0.0616834	0.0293298	0.0783687	0.108427	0.0238222	0.0376193	0.000134622	0.00178012	0.00824927	0.0707145	0.109778	0.00407673	0.0102515	0.0420435	0.0777127	0.0743827	0.034722
20	G3-ET13213	0.01823	0.0937368	0.0637588	0.0365568	0.167348	0.0451608	0.0408728	0.0959583	0.0265288	0.0740126	0.0535569	0.163492	0.100321	0.0539862	0.0239627	0.0140794	0.00133839	0.0269466	0.0351495
21	G3-ET13214	0.0935589	0.0555168	0.0453687	0.0591446	0.0617901	0.0996549	0.00751056	0.0604886	0.186638	0.0490865	0.0121738	0.132082	0.00722158	0.185214	0.0301769	0.119212	0.164087	0.02132	0.0125358	0.0802868
22	G3-ET13215	0.0425826	0.0773896	0.0386725	0.0118207	0.0269922	0.112808	0.10394	0.0411303	0.0323352	0.0589166	0.0622323	0.0448353	0.0112219	0.0723601	0.027324	0.160379	0.0027226	0.0872848	0.0294262	0.057341	0.062702
23	G3-ET13216	0.0743976	0.0366144	0.091769	0.0858651	0.0491027	0.0502177	0.0102087	0.0158876	0.0883556	0.0593734	0.0489305	0.0728901	0.148836	0.0431678	0.0713103	0.0288136	0.0186343	0.0441868	0.0100932	0.0232629	0.0493699	0.057563
24	G3-ET13217	0.026749	0.00762008	0.19365	0.0868457	0.11596	0.00441753	0.0959085	0.0265187	0.0114621	0.0394432	0.0390547	0.00831917	0.0948802	0.0318935	0.142728	0.0991667	0.0742041	0.0805103	0.0354362	0.0997512	0.0943537	0.114275	0.154819
25	G3-ET13218	0.00513794	0.0282248	0.121149	0.0658163	0.064516	0.0922237	0.000591406	0.0658144	0.0399455	0.00491899	0.126452	0.044481	0.0367551	0.00548093	0.0690208	0.0747173	0.06766	0.0510277	0.0433589	0.0348502	0.0705071	0.0441575	0.0253081	0.0543769
26	G3-ET13219	0.0940827	0.0939353	0.00163414	0.0262322	0.0859513	0.0162749	0.0960394	0.173175	0.112565	0.108965	0.0645038	0.0916347	0.0834306	0.048235	0.0874928	0.0751152	0.0664266	0.00106332	0.128484	0.0745683	0.0963822	0.0317677	0.0574809	0.0285807	0.122393
27	G3-ET13220	0.0693565	0.0820114	0.0900863	0.0793583	0.0602334	0.00715353	0.0964509	0.0495477	0.074877	0.0111549	0.0640137	0.146036	0.118907	0.0885067	0.0483299	0.0279281	0.000679533	0.186834	0.116223	0.0467206	0.148748	0.0455553	0.118931	0.120724	0.0139592	0.00253798
28	G3-ET13221	0.0162607	0.00290765	0.105382	0.162777	0.0620872	0.113536	0.00693314	0.00526318	0.0819167	0.0451023	0.119653	0.120614	0.0700648	0.089542	0.0294107	0.101779	0.0647582	0.0830495	0.0402556	0.0347825	0.00649288	0.00609818	0.0620077	0.0436812	0.0877545	0.0642498	0.0265787
29	G3-ET13230	0.211667	0.0460104	0.0617123	0.136972	0.196884	0.136758	0.188255	0.165656	0.0313824	0.107444	0.130357	0.00534486	0.290442	0.00102705	0.0335705	0.0871826	0.0515902	0.0338366	0.0817394	0.170313	0.0662657	0.0750749	0.0934612	0.0441928	0.0521182	0.0480802	0.0756223	0.0376992
30	G3-ET13231	0.206068	0.0445391	0.0597734	0.132826	0.190378	0.134334	0.18251	0.166645	0.0355482	0.103094	0.125598	0.00289405	0.278008	0.00144424	0.0317366	0.0839713	0.046596	0.0386038	0.0819434	0.160081	0.068608	0.0770776	0.0889569	0.0421371	0.0553836	0.0465358	0.0689158	0.0306357	0.657724
31	G3-ET13234	0.2295	0.180275	0.157573	0.207657	0.228765	0.251501	0.262915	0.343834	0.307025	0.196033	0.230677	0.118898	0.220131	0.111526	0.15174	0.266112	0.222573	0.276565	0.263134	0.200805	0.239165	0.207815	0.197994	0.249593	0.23103	0.203786	0.205293	0.117914	0.0379416	0.040906
32	G3-ET13235	0.249764	0.183485	0.17722	0.214669	0.217855	0.242205	0.27447	0.353902	0.314173	0.211957	0.209272	0.120603	0.216785	0.0874454	0.143198	0.263294	0.222441	0.289094	0.274818	0.207742	0.248227	0.214252	0.202199	0.248239	0.242726	0.180978	0.20447	0.127873	0.0253557	0.0287437	1.21715
33	G3-ET13236	0.244548	0.153106	0.212389	0.207582	0.216892	0.242134	0.27465	0.347468	0.310073	0.224321	0.189258	0.131814	0.216594	0.0890275	0.175654	0.245221	0.228696	0.258346	0.271404	0.209198	0.261591	0.210842	0.223164	0.256623	0.223452	0.189641	0.186629	0.150106	0.0472676	0.0498763	1.22942	1.22801
34	G3-ET13237	0.218146	0.176498	0.184357	0.200053	0.205652	0.241742	0.25197	0.335032	0.319666	0.192288	0.19887	0.109792	0.17905	0.111751	0.141011	0.252604	0.238119	0.269549	0.268206	0.233996	0.229821	0.170657	0.196414	0.268038	0.222899	0.187922	0.199906	0.126147	0.0795736	0.080524	1.17866	1.19226	1.20363
35	G3-ET13238	0.240201	0.174086	0.203078	0.220952	0.21133	0.243397	0.280916	0.358217	0.31785	0.217262	0.188329	0.126877	0.221692	0.0895831	0.163754	0.244277	0.233745	0.273025	0.271265	0.209285	0.262243	0.217201	0.215412	0.257879	0.228008	0.184015	0.194019	0.14278	0.0379526	0.042772	1.21345	1.26141	1.29534	1.21609
36	G3-ET13241	0.17441	0.0501319	0.0416707	0.125157	0.163788	0.147603	0.193876	0.154229	0.00944928	0.0882084	0.1066	0.00704101	0.288135	0.03254	0.0242827	0.0865902	0.0607442	0.0452812	0.0534875	0.186477	0.063711	0.0901221	0.0878875	0.0511652	0.0479017	0.0804216	0.0947895	0.0298352	0.574349	0.548808	0.0692202	0.0614175	0.0810934	0.112743	0.0736636
Minimum	0.000134622
Maximum	1.29534
Average	0.124712
				Frequency		Count
			< 0.050	0.346032		218
			0.051-0.100	0.250794		158
			0.101-0.250	0.319048		201
			0.251-0.500	0.0619048		39
			>0.500	0.0222222		14
			Total	1		630
			Expected			630
			Difference			0
