# Supplementary material for: Molecular diversity and selective sweeps in maize inbred lines adapted to African highlands
Source: Sci Rep. 2019 Sep 17;9:13490. doi: 10.1038/s41598-019-49861-z (PMC6748982; doi:10.1038/s41598-019-49861-z)
Supplement: Supplementary file 5 — Supplementary Information [file 41598_2019_49861_MOESM5_ESM.xlsx]

## Sheet: All 298 lines
Supplementary Table S4 (a) Identity-by-state (IBS)-based genetic distance matrices computed using 235,019 SNPs that were polymorphic across 298 inbred lines.
Unit	Taxa	1	2	3	4	5	6	7	8	9	10	11	12	13	14	15	16	17	18	19	20	21	22	23	24	25	26	27	28	29	30	31	32	33	34	35	36	37	38	39	40	41	42	43	44	45	46	47	48
1	ET13132
2	ET13133	0.315802
3	ET13134	0.308558	0.310966
4	ET13136	0.301352	0.318289	0.309349
5	ET13137	0.33238	0.342247	0.339232	0.334269
6	ET13138	0.323044	0.336781	0.32882	0.331782	0.318772
7	ET13139	0.326857	0.330614	0.329139	0.328746	0.315913	0.323236
8	ET13140	0.329678	0.335198	0.339815	0.337681	0.305541	0.331067	0.307492
9	ET13141	0.324899	0.337234	0.338809	0.335637	0.300699	0.324431	0.319595	0.308143
10	ET13142	0.327571	0.331318	0.324174	0.332886	0.33246	0.317304	0.308009	0.31062	0.330667
11	ET13143	0.323895	0.3366	0.33295	0.330584	0.316881	0.317115	0.311545	0.283203	0.312279	0.302022
12	ET13144	0.32521	0.331509	0.32174	0.328048	0.317847	0.318074	0.319561	0.305618	0.3184	0.317562	0.2945
13	ET13145	0.325486	0.331531	0.330473	0.324765	0.320725	0.331431	0.322672	0.32174	0.322591	0.329254	0.325308	0.321427
14	ET13146	0.333324	0.329422	0.33209	0.327074	0.324697	0.330344	0.327052	0.33138	0.328933	0.327799	0.331082	0.323182	0.283541
15	ET13147	0.331095	0.324195	0.324501	0.329105	0.333935	0.329452	0.33106	0.333528	0.325967	0.324621	0.331122	0.320049	0.315632	0.322302
16	ET13148	0.328778	0.336007	0.322527	0.334822	0.328501	0.318172	0.30458	0.288111	0.32191	0.2401	0.295127	0.31823	0.33058	0.341072	0.323723
17	ET13149	0.334305	0.339885	0.330743	0.34283	0.317506	0.318089	0.325095	0.3109	0.316123	0.311773	0.302559	0.316372	0.327035	0.331892	0.327378	0.302671
18	ET13150	0.327805	0.340855	0.320921	0.32678	0.320906	0.31563	0.307928	0.308269	0.305077	0.308184	0.296648	0.319895	0.330605	0.336605	0.332175	0.277714	0.317636
19	ET13151	0.329331	0.336213	0.330526	0.329503	0.32051	0.30896	0.32295	0.325086	0.326446	0.305058	0.318436	0.323053	0.328576	0.332582	0.331746	0.297416	0.307035	0.306654
20	ET13152	0.329284	0.331226	0.3392	0.330348	0.324472	0.331292	0.320878	0.322599	0.325501	0.324595	0.317036	0.321095	0.328797	0.326765	0.329182	0.321993	0.309822	0.325825	0.321283
21	ET13153	0.325365	0.337537	0.329661	0.335237	0.316768	0.307592	0.322655	0.309218	0.317751	0.30839	0.309156	0.31924	0.32899	0.334062	0.33356	0.301201	0.303452	0.302269	0.302652	0.308035
22	ET13154	0.329775	0.324184	0.320134	0.32941	0.331867	0.328769	0.327959	0.340181	0.336326	0.336371	0.336183	0.325978	0.313543	0.323893	0.295317	0.329935	0.331339	0.326548	0.332737	0.318838	0.338168
23	ET13155	0.328686	0.324253	0.319447	0.328503	0.331492	0.330095	0.327893	0.340547	0.336058	0.336822	0.338058	0.326884	0.320676	0.325593	0.301782	0.333709	0.334016	0.326974	0.332888	0.326131	0.338596	0.102566
24	ET13156	0.322442	0.328425	0.33766	0.319938	0.331758	0.335458	0.332652	0.332022	0.326716	0.331022	0.327312	0.326316	0.33122	0.320212	0.317164	0.335067	0.332807	0.341558	0.333888	0.329741	0.342389	0.318062	0.316468
25	ET13157	0.326433	0.326978	0.315811	0.325486	0.334794	0.324967	0.328273	0.336458	0.336158	0.328148	0.330712	0.321672	0.326654	0.328825	0.302003	0.324059	0.330324	0.322676	0.329988	0.326827	0.332705	0.141512	0.145048	0.307352
26	ET13158	0.30538	0.3171	0.315717	0.308813	0.333154	0.326448	0.329354	0.333162	0.320453	0.33386	0.334233	0.331133	0.322297	0.326603	0.312726	0.323531	0.327195	0.331931	0.336088	0.33409	0.325295	0.328163	0.326208	0.332939	0.325678
27	ET13159	0.303248	0.21848	0.309675	0.318774	0.337773	0.337615	0.329414	0.337632	0.339743	0.329863	0.334839	0.33128	0.326399	0.32672	0.321117	0.337847	0.339315	0.338158	0.334273	0.324214	0.343011	0.324214	0.328212	0.325772	0.329197	0.320455
28	ET13160	0.318108	0.324635	0.318587	0.315779	0.334915	0.337739	0.332188	0.333473	0.330256	0.33092	0.338634	0.331448	0.332056	0.327935	0.32702	0.335877	0.331246	0.338598	0.335977	0.330314	0.319502	0.330503	0.32855	0.333258	0.332226	0.309826	0.320949
29	ET13161	0.338817	0.338713	0.342009	0.336537	0.3153	0.32829	0.315202	0.299331	0.316132	0.313449	0.289051	0.306492	0.325997	0.335035	0.332409	0.294895	0.305433	0.309771	0.328782	0.311577	0.313692	0.33065	0.334424	0.339832	0.338305	0.335488	0.335341	0.339439
30	ET13162	0.333962	0.338198	0.336209	0.327242	0.332869	0.33012	0.322929	0.335143	0.327867	0.335354	0.338973	0.330473	0.328965	0.335854	0.335581	0.334507	0.343287	0.328469	0.334271	0.332011	0.337909	0.336751	0.336349	0.340347	0.337283	0.332122	0.337396	0.322631	0.330807
31	ET13163	0.333667	0.34283	0.339658	0.33683	0.167727	0.322695	0.321402	0.311226	0.305528	0.333445	0.316825	0.321621	0.323582	0.328476	0.334594	0.323225	0.319706	0.32088	0.320857	0.320478	0.315757	0.334445	0.33409	0.336041	0.338096	0.339607	0.340651	0.334005	0.317364	0.331424
32	ET13164	0.339477	0.341379	0.345115	0.344049	0.305537	0.289677	0.316649	0.297684	0.305928	0.329963	0.302046	0.317076	0.327033	0.331146	0.337968	0.316174	0.299682	0.315904	0.312685	0.312922	0.306462	0.338117	0.338128	0.338936	0.338209	0.334147	0.343317	0.345523	0.309532	0.339649	0.306358
33	ET13165	0.339149	0.344604	0.342451	0.343976	0.304741	0.331739	0.318878	0.305807	0.313426	0.299923	0.306892	0.322004	0.323506	0.336086	0.340496	0.295157	0.311696	0.289772	0.295402	0.320253	0.299959	0.336339	0.335035	0.344559	0.34017	0.347802	0.340421	0.335601	0.276729	0.338575	0.303241	0.304507
34	ET13166	0.33246	0.342257	0.329118	0.337671	0.315668	0.302546	0.305584	0.302652	0.310094	0.305246	0.294232	0.316351	0.328644	0.33476	0.333088	0.279899	0.312509	0.280199	0.304722	0.306762	0.300427	0.320578	0.325714	0.335332	0.324297	0.337051	0.336745	0.334141	0.281199	0.321731	0.314787	0.302056	0.288668
35	ET13167	0.328803	0.334662	0.324816	0.335792	0.318283	0.315232	0.321168	0.318383	0.318851	0.311649	0.313358	0.317085	0.325974	0.33108	0.331709	0.308622	0.295761	0.310628	0.308879	0.308996	0.313655	0.336586	0.340215	0.327729	0.333262	0.338379	0.335605	0.330565	0.326169	0.327942	0.3145	0.303533	0.308601	0.284734
36	ET13168	0.319949	0.325693	0.324644	0.327754	0.328301	0.326457	0.331343	0.336249	0.334043	0.32588	0.322119	0.324289	0.32855	0.325954	0.307424	0.324078	0.316479	0.329969	0.321197	0.328342	0.325235	0.303348	0.309407	0.301137	0.300999	0.325159	0.315117	0.31596	0.33833	0.339775	0.33009	0.341183	0.343415	0.331797	0.326571
37	ET13169	0.326535	0.331837	0.327586	0.333337	0.315219	0.30048	0.309796	0.312707	0.314217	0.308792	0.307033	0.313679	0.327395	0.332031	0.330118	0.277431	0.310383	0.288085	0.299118	0.328663	0.304601	0.327786	0.329329	0.33652	0.320457	0.329875	0.332803	0.337254	0.321783	0.331716	0.316628	0.300123	0.299759	0.30238	0.314321	0.321953
38	ET13170	0.322778	0.32662	0.336698	0.320553	0.329769	0.335522	0.331267	0.32925	0.325457	0.329441	0.326676	0.325016	0.328512	0.318336	0.316966	0.335013	0.333773	0.341102	0.334794	0.327863	0.342549	0.31727	0.315521	0.100641	0.307133	0.332733	0.324029	0.331475	0.33823	0.341232	0.333256	0.337292	0.341296	0.33369	0.325867	0.298674	0.335362
39	ET13171	0.312215	0.2922	0.299003	0.300323	0.337385	0.338785	0.332007	0.339464	0.334779	0.335777	0.339266	0.329276	0.330167	0.330703	0.324667	0.343591	0.342328	0.344334	0.333079	0.336479	0.34	0.33376	0.332967	0.330114	0.329482	0.325557	0.300054	0.326961	0.343919	0.340547	0.339915	0.346721	0.34464	0.345717	0.335441	0.329063	0.338234	0.326806
40	ET13172	0.316296	0.288281	0.295663	0.30249	0.336328	0.338222	0.328941	0.337024	0.333105	0.334877	0.33609	0.327108	0.329229	0.326997	0.322546	0.342774	0.34177	0.341047	0.335705	0.334362	0.340511	0.33132	0.331239	0.331809	0.329248	0.32127	0.293415	0.322082	0.340923	0.34167	0.339119	0.34524	0.345189	0.343304	0.336381	0.328678	0.332475	0.329027	0.121105
41	ET13173	0.311492	0.294002	0.303761	0.302676	0.335171	0.338407	0.330295	0.336471	0.331916	0.335373	0.334598	0.326454	0.329886	0.330692	0.326767	0.342525	0.341481	0.341175	0.332711	0.335837	0.340051	0.33062	0.330112	0.325369	0.326871	0.325435	0.304603	0.315568	0.342932	0.340979	0.337839	0.343764	0.342147	0.345193	0.333888	0.324576	0.330652	0.321821	0.138693	0.13437
42	ET13174	0.302903	0.318978	0.317564	0.316655	0.329095	0.331337	0.330426	0.333684	0.33092	0.333082	0.328807	0.327284	0.312609	0.318421	0.322214	0.332952	0.33232	0.325391	0.3367	0.328714	0.337134	0.316336	0.314468	0.334745	0.324253	0.246969	0.306303	0.305816	0.333533	0.330444	0.335041	0.338896	0.333531	0.327688	0.330999	0.322402	0.32435	0.331639	0.320323	0.315226	0.31423
43	ET13175	0.288811	0.311541	0.309826	0.292274	0.336305	0.332539	0.329622	0.329688	0.328707	0.331488	0.336366	0.32782	0.324708	0.327195	0.328863	0.334835	0.334718	0.325859	0.337854	0.33356	0.33148	0.324291	0.320683	0.33435	0.319559	0.316143	0.310415	0.317593	0.339381	0.333762	0.343351	0.338456	0.3433	0.334692	0.339015	0.324157	0.331371	0.332365	0.313841	0.313694	0.314411	0.315781
44	ET13177	0.328214	0.336788	0.32545	0.334462	0.325989	0.319057	0.330075	0.32684	0.318589	0.313479	0.31743	0.323055	0.331505	0.333141	0.331329	0.308143	0.316717	0.305086	0.306701	0.309624	0.222897	0.33095	0.331209	0.337345	0.325425	0.335922	0.336598	0.332818	0.319512	0.333026	0.323087	0.322148	0.318802	0.292238	0.31069	0.32161	0.315217	0.338326	0.336696	0.337462	0.336375	0.336426	0.331492
45	ET13178	0.328882	0.333745	0.330607	0.330895	0.318136	0.319164	0.324927	0.318636	0.32608	0.321183	0.309618	0.32264	0.326308	0.332322	0.333428	0.304522	0.306309	0.31477	0.304537	0.321014	0.30659	0.339343	0.339979	0.343242	0.33326	0.328346	0.334458	0.335756	0.316206	0.329284	0.319555	0.309315	0.319302	0.3151	0.315396	0.33129	0.308054	0.341936	0.341787	0.340483	0.341404	0.328082	0.331701	0.313202
46	ET13179	0.318274	0.327152	0.33342	0.316849	0.332339	0.331163	0.334558	0.332754	0.327567	0.333028	0.327829	0.324225	0.328612	0.321912	0.319961	0.337739	0.335469	0.338762	0.333975	0.33503	0.341396	0.316191	0.317111	0.200688	0.309307	0.336294	0.329414	0.333886	0.341494	0.341136	0.336288	0.340345	0.344361	0.338332	0.330626	0.311794	0.333437	0.208164	0.326018	0.324861	0.320383	0.333282	0.33126	0.334271	0.342285
47	ET13180	0.316955	0.327791	0.334618	0.323797	0.335579	0.334079	0.334211	0.337332	0.327446	0.329746	0.330301	0.325155	0.331294	0.317325	0.317568	0.335809	0.334467	0.339738	0.339281	0.333341	0.340538	0.319259	0.320578	0.197384	0.312226	0.333575	0.328556	0.321512	0.340341	0.339773	0.341496	0.341696	0.341998	0.334362	0.328425	0.307777	0.335941	0.200392	0.32792	0.327569	0.325516	0.328091	0.328248	0.330301	0.343113	0.147346
48	ET13181	0.330958	0.335179	0.330341	0.327793	0.313526	0.317536	0.320744	0.313207	0.328776	0.317885	0.309158	0.32338	0.32304	0.32621	0.336586	0.298914	0.302999	0.310103	0.296829	0.318972	0.305069	0.340336	0.341041	0.347236	0.335388	0.329252	0.335698	0.334807	0.310905	0.330554	0.314492	0.299635	0.307918	0.312904	0.307707	0.33085	0.29935	0.345493	0.340545	0.338747	0.33906	0.33182	0.331073	0.315066	0.203864	0.342915	0.3455
49	ET13182	0.300961	0.31843	0.31576	0.314792	0.32722	0.328161	0.329695	0.33279	0.33459	0.333922	0.327454	0.328454	0.313124	0.318751	0.324893	0.333382	0.333014	0.323425	0.334145	0.329869	0.337022	0.316383	0.315166	0.332699	0.322919	0.253165	0.304475	0.305039	0.335198	0.332724	0.333296	0.338677	0.333052	0.322453	0.328656	0.318634	0.325329	0.329937	0.32227	0.316	0.314743	0.107362	0.311824	0.334986	0.329799	0.331984	0.325293	0.330429
50	ET13183	0.334358	0.34197	0.336149	0.335958	0.31223	0.330292	0.322878	0.321342	0.301914	0.336003	0.323284	0.321025	0.324244	0.327525	0.329609	0.315457	0.311164	0.299967	0.326542	0.313547	0.328761	0.33479	0.338592	0.32407	0.336496	0.336707	0.338919	0.334911	0.311475	0.332135	0.30679	0.319098	0.311847	0.312198	0.319712	0.329622	0.323055	0.325401	0.334311	0.336577	0.328139	0.340715	0.3376	0.322961	0.32464	0.325918	0.333862	0.321097
51	ET13184	0.332771	0.339466	0.338381	0.336726	0.307884	0.325814	0.322453	0.315253	0.299654	0.335645	0.323621	0.321646	0.320957	0.326993	0.327922	0.310245	0.304624	0.301939	0.322004	0.308766	0.321434	0.333562	0.33699	0.330082	0.335696	0.336983	0.336815	0.334354	0.305071	0.330033	0.303422	0.311132	0.30298	0.314683	0.314198	0.332667	0.316477	0.33199	0.337517	0.337773	0.332909	0.339679	0.337245	0.324236	0.322563	0.328707	0.336186	0.316845
52	ET13185	0.301673	0.222671	0.303582	0.318576	0.341881	0.337409	0.330616	0.336022	0.337885	0.329463	0.336181	0.332111	0.330573	0.326823	0.326801	0.336403	0.337134	0.340298	0.329588	0.329403	0.33833	0.328469	0.327195	0.327731	0.326888	0.316304	0.148377	0.32004	0.339456	0.3405	0.345159	0.338081	0.34274	0.339749	0.334762	0.313785	0.335552	0.325333	0.292908	0.2877	0.303427	0.313375	0.308356	0.337077	0.332839	0.330252	0.33035	0.336283
53	ET13186	0.332988	0.338519	0.329824	0.344145	0.318383	0.316913	0.322759	0.309152	0.315917	0.312892	0.301725	0.316183	0.327097	0.332716	0.326878	0.303412	0.0878121	0.315404	0.310332	0.306196	0.30218	0.330324	0.332914	0.333058	0.328878	0.326944	0.337647	0.333311	0.305152	0.342628	0.31824	0.301167	0.31033	0.30949	0.296721	0.319234	0.308394	0.333554	0.342466	0.341906	0.342923	0.332733	0.334694	0.316874	0.30388	0.334952	0.334101	0.298574
54	ET13187	0.264985	0.304669	0.310066	0.313724	0.335188	0.326267	0.327969	0.337217	0.336022	0.325189	0.33048	0.327691	0.32742	0.333109	0.329446	0.326427	0.335762	0.334437	0.331203	0.334264	0.332216	0.334158	0.332705	0.328571	0.328329	0.31062	0.308243	0.323087	0.3383	0.334539	0.336586	0.34143	0.336556	0.339973	0.33346	0.324276	0.320417	0.328663	0.315326	0.311388	0.308413	0.319538	0.288004	0.333107	0.335254	0.325599	0.325818	0.336339
55	ET13188	0.326523	0.339883	0.32999	0.331305	0.318759	0.183915	0.325004	0.32992	0.330912	0.320755	0.3199	0.317689	0.336941	0.333341	0.329135	0.314372	0.315296	0.313251	0.302718	0.325912	0.299201	0.328137	0.329635	0.336322	0.324444	0.328359	0.340085	0.339377	0.327146	0.326182	0.319781	0.259968	0.328569	0.293525	0.31052	0.325935	0.303461	0.337566	0.34317	0.34177	0.34277	0.334913	0.333947	0.313719	0.314	0.334401	0.338566	0.308326
56	ET13189	0.094403	0.318449	0.305856	0.302865	0.332354	0.321974	0.326089	0.329558	0.326965	0.327991	0.325659	0.326416	0.327833	0.332931	0.332126	0.329203	0.333133	0.32978	0.329533	0.329888	0.327284	0.328756	0.327452	0.324172	0.327297	0.303752	0.30622	0.319247	0.337611	0.333082	0.333769	0.338756	0.339534	0.333694	0.330078	0.320995	0.327471	0.324208	0.315343	0.318987	0.314898	0.304039	0.292964	0.329539	0.328931	0.320683	0.318481	0.329609
57	ET13190	0.332862	0.339041	0.338736	0.337209	0.313256	0.324423	0.309983	0.297865	0.314075	0.289479	0.303061	0.3169	0.327322	0.332882	0.339439	0.283424	0.308643	0.309845	0.306645	0.326235	0.299272	0.334411	0.33379	0.339062	0.338598	0.343208	0.338243	0.332548	0.276575	0.340981	0.314628	0.305628	0.188485	0.29107	0.319206	0.341313	0.308937	0.33653	0.343749	0.341817	0.340655	0.337832	0.332656	0.314632	0.321395	0.340351	0.33939	0.31249
58	ET13191	0.32861	0.333741	0.333865	0.334037	0.328069	0.33403	0.319623	0.330418	0.334718	0.328967	0.333128	0.330897	0.329786	0.329846	0.335941	0.336245	0.331637	0.332528	0.336832	0.330846	0.337679	0.34113	0.340209	0.338273	0.340321	0.335992	0.334969	0.33359	0.331116	0.292208	0.328788	0.337911	0.336562	0.330156	0.33482	0.336594	0.334067	0.337494	0.335345	0.334996	0.336775	0.331682	0.332135	0.337432	0.335726	0.337673	0.338264	0.332835
59	ET13192	0.345302	0.345874	0.34324	0.339747	0.329452	0.332641	0.332865	0.341075	0.334077	0.341598	0.33839	0.331101	0.336822	0.335947	0.339836	0.345525	0.337802	0.336896	0.335577	0.344423	0.338243	0.338894	0.339411	0.344864	0.337773	0.344538	0.344572	0.342902	0.337783	0.337222	0.331475	0.337145	0.344764	0.33196	0.336362	0.336875	0.333392	0.343417	0.347127	0.346846	0.344347	0.344008	0.338407	0.338702	0.337232	0.343445	0.343053	0.338498
60	ET13194	0.341611	0.340064	0.348987	0.336366	0.337645	0.326776	0.328861	0.311979	0.330731	0.333662	0.330818	0.331714	0.339334	0.33679	0.342315	0.336743	0.336373	0.324661	0.328378	0.330716	0.336837	0.341504	0.341509	0.34654	0.343211	0.348185	0.343579	0.338615	0.329773	0.329863	0.338445	0.329054	0.323014	0.315253	0.323265	0.344885	0.317211	0.345157	0.346523	0.346972	0.345364	0.345106	0.339083	0.324938	0.336118	0.343976	0.343913	0.329105
61	ET13195	0.344881	0.342874	0.343428	0.339453	0.33409	0.321263	0.324167	0.31656	0.321019	0.333341	0.320166	0.332831	0.337732	0.33709	0.339375	0.328554	0.328539	0.30776	0.328988	0.334254	0.334837	0.338785	0.341581	0.342534	0.343423	0.344591	0.346121	0.343811	0.325148	0.337015	0.332454	0.324835	0.321168	0.312668	0.321797	0.339107	0.323342	0.344506	0.342572	0.341181	0.337983	0.347229	0.342732	0.325269	0.332682	0.344887	0.344998	0.32892
62	ET13196	0.340132	0.338447	0.341715	0.337654	0.336337	0.323423	0.333603	0.321406	0.322857	0.329199	0.313824	0.329697	0.341406	0.337892	0.34163	0.321253	0.329397	0.320108	0.317189	0.333701	0.322185	0.339294	0.339502	0.338132	0.340124	0.340392	0.3417	0.33632	0.326352	0.334745	0.336022	0.322831	0.331235	0.314555	0.323897	0.335418	0.322555	0.339653	0.347495	0.346536	0.344708	0.347508	0.339809	0.316821	0.329644	0.336317	0.34166	0.331458
63	ET13197	0.337702	0.340598	0.344064	0.337	0.32097	0.32138	0.335488	0.318883	0.331931	0.333494	0.317183	0.332679	0.340979	0.337015	0.338881	0.331452	0.331767	0.321019	0.316908	0.33406	0.320761	0.336326	0.339677	0.333933	0.342602	0.338145	0.346323	0.328101	0.335813	0.330914	0.321821	0.328493	0.336973	0.319495	0.326193	0.334505	0.327618	0.337158	0.348812	0.349453	0.347929	0.342879	0.337834	0.324044	0.329639	0.33346	0.333247	0.334318
64	ET13198	0.337077	0.343713	0.346568	0.3374	0.316477	0.315734	0.33295	0.315383	0.325101	0.332856	0.318402	0.331869	0.33626	0.330418	0.339736	0.326065	0.328939	0.316017	0.325084	0.332469	0.31616	0.332833	0.331141	0.337528	0.335924	0.337292	0.34383	0.336369	0.317191	0.336256	0.314058	0.327416	0.313904	0.314166	0.322076	0.337664	0.321489	0.338705	0.342896	0.342832	0.340281	0.334375	0.338594	0.322134	0.332482	0.336617	0.338781	0.336683
65	ET13199	0.341402	0.341496	0.341789	0.335577	0.320912	0.323657	0.333311	0.328597	0.317893	0.331469	0.315038	0.331514	0.336794	0.32832	0.342617	0.329414	0.324312	0.304775	0.32554	0.320438	0.321008	0.330846	0.332382	0.336286	0.338747	0.337103	0.341153	0.334896	0.319825	0.334994	0.318747	0.331958	0.31724	0.311277	0.318934	0.336494	0.325135	0.335528	0.344308	0.343847	0.342747	0.334388	0.342702	0.318304	0.328661	0.339005	0.33703	0.327716
66	ET13200	0.346655	0.341179	0.332814	0.337403	0.326842	0.313872	0.329239	0.315509	0.325382	0.320804	0.311922	0.326308	0.338336	0.338066	0.33613	0.312079	0.312615	0.307892	0.316583	0.325159	0.31049	0.339613	0.342053	0.346304	0.338724	0.344525	0.342749	0.338549	0.323916	0.325231	0.327688	0.321149	0.315664	0.307596	0.314249	0.336435	0.313194	0.345472	0.346738	0.345068	0.346389	0.344615	0.336275	0.296251	0.318915	0.342885	0.345385	0.312066
67	ET13201	0.338007	0.340611	0.33966	0.336154	0.332739	0.312549	0.334705	0.329522	0.329629	0.325514	0.321078	0.323376	0.343487	0.343068	0.337203	0.317068	0.321838	0.315351	0.321374	0.330448	0.320193	0.337334	0.338226	0.340958	0.335656	0.342549	0.341417	0.336064	0.321483	0.3369	0.330114	0.331622	0.316257	0.308871	0.323555	0.334388	0.31463	0.339781	0.345185	0.345721	0.344898	0.345698	0.34217	0.310603	0.325827	0.339253	0.341879	0.321263
68	ET13202	0.342262	0.341049	0.336269	0.336958	0.335826	0.320085	0.337043	0.332909	0.324616	0.327427	0.317115	0.328533	0.344017	0.344098	0.339179	0.323387	0.325878	0.314607	0.322987	0.330848	0.322297	0.337696	0.339175	0.338994	0.334524	0.348614	0.340719	0.339987	0.322538	0.340107	0.331871	0.329907	0.319198	0.303829	0.321363	0.336532	0.321042	0.339007	0.344081	0.343596	0.342245	0.346719	0.344547	0.31256	0.329012	0.337777	0.341532	0.325118
69	ET13203	0.336626	0.341834	0.33879	0.331197	0.332522	0.321121	0.328556	0.330584	0.310996	0.328471	0.318079	0.328222	0.341072	0.342113	0.333128	0.32137	0.321608	0.296172	0.33055	0.327029	0.317962	0.343862	0.344938	0.343659	0.34233	0.331603	0.339539	0.336218	0.313972	0.333713	0.332309	0.330988	0.309239	0.305503	0.323157	0.335501	0.316319	0.342472	0.341266	0.341179	0.341338	0.339466	0.343036	0.310528	0.330014	0.338494	0.339273	0.327108
70	ET13204	0.341226	0.340381	0.331275	0.340721	0.337226	0.320434	0.329212	0.318885	0.327678	0.31503	0.321838	0.326344	0.339864	0.332673	0.337145	0.326259	0.317653	0.290717	0.31109	0.325152	0.313317	0.341549	0.3419	0.345	0.335862	0.347434	0.342453	0.338356	0.322255	0.338675	0.333996	0.318793	0.311222	0.298546	0.30309	0.334135	0.320583	0.344217	0.341634	0.339711	0.337005	0.340349	0.341575	0.301169	0.325348	0.342857	0.342326	0.321638
71	ET13205	0.343179	0.340204	0.348183	0.339928	0.33679	0.319393	0.32902	0.323929	0.326901	0.328861	0.320185	0.328954	0.339866	0.339539	0.33589	0.329812	0.325486	0.308267	0.326876	0.332056	0.325231	0.335369	0.336309	0.343449	0.335598	0.339194	0.343749	0.335267	0.321753	0.337332	0.336398	0.327216	0.305524	0.310637	0.321385	0.332382	0.322838	0.343119	0.345117	0.34513	0.343051	0.343989	0.339268	0.317008	0.338262	0.341051	0.344596	0.334184
72	ET13206	0.339385	0.340685	0.33887	0.336043	0.329433	0.313373	0.329478	0.327739	0.324663	0.333475	0.330558	0.328869	0.336486	0.33776	0.336807	0.331805	0.335337	0.328344	0.324518	0.331482	0.33485	0.335813	0.338341	0.340877	0.3368	0.339279	0.342143	0.337407	0.324667	0.332667	0.327044	0.318123	0.322965	0.31787	0.326969	0.338185	0.321253	0.339926	0.344493	0.342319	0.3423	0.340272	0.340438	0.331497	0.332035	0.340307	0.339773	0.330929
73	ET13207	0.345544	0.334601	0.342013	0.340932	0.332505	0.324108	0.33266	0.319672	0.329744	0.33219	0.318921	0.333713	0.332292	0.340458	0.341687	0.332943	0.32147	0.315987	0.323365	0.329846	0.329305	0.328484	0.337298	0.34334	0.339362	0.345876	0.342849	0.347363	0.323833	0.337456	0.331195	0.327305	0.324323	0.301667	0.318832	0.34353	0.31687	0.342636	0.344208	0.339628	0.339245	0.348597	0.343728	0.317242	0.332324	0.340828	0.345476	0.330714
74	ET13208	0.344187	0.342362	0.340751	0.336296	0.334384	0.332377	0.334492	0.318104	0.330265	0.33426	0.332103	0.332988	0.340755	0.338185	0.344168	0.331107	0.332607	0.320812	0.327759	0.338673	0.332145	0.338832	0.340581	0.342866	0.34026	0.342913	0.346444	0.338741	0.324831	0.332788	0.336422	0.331686	0.325901	0.3125	0.321463	0.342438	0.326293	0.343804	0.347783	0.346051	0.3429	0.347955	0.340534	0.321461	0.328627	0.339864	0.344121	0.320812
75	ET13209	0.34387	0.339698	0.337096	0.340685	0.334241	0.30802	0.330412	0.318149	0.329233	0.324193	0.323165	0.324489	0.340213	0.334037	0.336979	0.319302	0.317338	0.316755	0.320653	0.321653	0.324801	0.336424	0.337154	0.340217	0.334152	0.344583	0.341406	0.338556	0.326806	0.337524	0.334784	0.319095	0.313036	0.305431	0.313005	0.337671	0.313143	0.339824	0.345647	0.34444	0.342604	0.342866	0.340075	0.318451	0.326659	0.337449	0.337698	0.319083
76	ET13210	0.343736	0.341534	0.34433	0.340326	0.321829	0.32588	0.32828	0.332335	0.318615	0.331714	0.317157	0.328699	0.338594	0.336751	0.344291	0.330535	0.318619	0.307477	0.32144	0.327359	0.324004	0.332422	0.33385	0.340104	0.333299	0.345019	0.343985	0.337649	0.316647	0.335975	0.328671	0.325444	0.309649	0.299116	0.325167	0.336234	0.32394	0.339777	0.345974	0.345495	0.343755	0.343617	0.341613	0.32224	0.328978	0.339915	0.341415	0.322365
77	ET13211	0.343889	0.344774	0.334311	0.33516	0.329882	0.313975	0.330116	0.336745	0.325676	0.321734	0.324595	0.32688	0.341774	0.33636	0.331409	0.314213	0.316657	0.300897	0.309043	0.312436	0.317483	0.342947	0.340783	0.336371	0.338607	0.34003	0.340702	0.336856	0.320487	0.34057	0.32521	0.325833	0.312158	0.300776	0.314413	0.333156	0.318317	0.336937	0.341294	0.341411	0.341372	0.350155	0.34186	0.315219	0.327893	0.338047	0.3388	0.322753
78	ET13212	0.343125	0.344406	0.339666	0.343125	0.326335	0.306139	0.329344	0.322427	0.325308	0.329516	0.326537	0.333558	0.34414	0.338449	0.345155	0.326848	0.320608	0.318066	0.307365	0.327695	0.317619	0.336079	0.336428	0.344847	0.336962	0.343451	0.34831	0.335262	0.321308	0.323355	0.32514	0.322006	0.313036	0.293934	0.311488	0.338526	0.318617	0.345915	0.344145	0.344536	0.343685	0.344676	0.349076	0.312898	0.330588	0.343217	0.345587	0.329167
79	ET13213	0.345798	0.342253	0.343074	0.34017	0.332579	0.316632	0.326408	0.316002	0.313915	0.328703	0.31553	0.33396	0.341475	0.340192	0.344572	0.318693	0.326303	0.30816	0.321378	0.321348	0.327982	0.3432	0.345102	0.347668	0.343515	0.345219	0.339624	0.343017	0.32124	0.330661	0.333401	0.324989	0.316432	0.302227	0.315974	0.342362	0.324935	0.346829	0.343038	0.342085	0.342026	0.348651	0.34316	0.324163	0.331775	0.344749	0.34513	0.323565
80	ET13214	0.344634	0.335849	0.344596	0.34143	0.322785	0.309547	0.328695	0.333239	0.321123	0.324882	0.313005	0.324746	0.336479	0.340094	0.335643	0.322921	0.318632	0.315343	0.31423	0.315128	0.327625	0.331797	0.33619	0.341855	0.335532	0.337262	0.330954	0.343464	0.308243	0.334562	0.32521	0.313173	0.314462	0.292525	0.314192	0.330482	0.328484	0.342545	0.342066	0.341681	0.341034	0.341189	0.34634	0.321602	0.326389	0.341796	0.342038	0.320787
81	ET13215	0.342302	0.340109	0.340896	0.335111	0.33453	0.315053	0.327501	0.327101	0.328414	0.32651	0.317191	0.328563	0.338077	0.333177	0.343608	0.322217	0.3218	0.303699	0.318153	0.327054	0.324078	0.337571	0.338947	0.346068	0.340047	0.344515	0.342677	0.343838	0.315336	0.337441	0.331882	0.320966	0.297087	0.295225	0.314721	0.340502	0.322365	0.344981	0.342874	0.343357	0.340772	0.34187	0.338234	0.321561	0.327537	0.342019	0.34046	0.321591
82	ET13216	0.342485	0.342815	0.343202	0.339621	0.332705	0.319453	0.330907	0.324108	0.326252	0.323233	0.326857	0.333299	0.343025	0.338137	0.340009	0.31687	0.321008	0.316064	0.315383	0.329782	0.325086	0.336794	0.33706	0.344906	0.337143	0.340683	0.34447	0.338175	0.3213	0.337583	0.332039	0.329648	0.331273	0.309703	0.329635	0.33345	0.31783	0.345372	0.348651	0.349457	0.347591	0.342508	0.336298	0.315053	0.325697	0.345742	0.345159	0.321406
83	ET13217	0.341475	0.341955	0.333513	0.339758	0.332033	0.313204	0.329037	0.319819	0.32665	0.32158	0.315915	0.32909	0.340979	0.341321	0.340119	0.314275	0.321804	0.301456	0.317432	0.318123	0.322714	0.337177	0.338607	0.344566	0.336086	0.342581	0.3428	0.339485	0.327403	0.332033	0.32919	0.319102	0.313872	0.297089	0.310037	0.332984	0.317036	0.34413	0.344123	0.34463	0.344544	0.344525	0.346132	0.309564	0.323244	0.34337	0.34494	0.3159
84	ET13218	0.346219	0.341532	0.347293	0.341594	0.32705	0.314294	0.329261	0.319464	0.32678	0.327976	0.329586	0.331326	0.333035	0.340119	0.335347	0.318715	0.327118	0.316525	0.332284	0.305254	0.330499	0.327861	0.334871	0.343664	0.337626	0.343508	0.340443	0.336983	0.318242	0.33453	0.330033	0.33225	0.310554	0.313238	0.324167	0.341023	0.319587	0.344104	0.347008	0.347217	0.345391	0.339724	0.339826	0.327433	0.330003	0.342511	0.344336	0.326086
85	ET13219	0.343742	0.34126	0.339062	0.340775	0.333981	0.332705	0.329856	0.317113	0.324989	0.330931	0.332992	0.329256	0.341292	0.335211	0.340468	0.327329	0.335935	0.308764	0.32698	0.323191	0.329697	0.337858	0.340664	0.343585	0.340119	0.34718	0.341115	0.347436	0.318089	0.335841	0.333362	0.317874	0.321623	0.310358	0.319655	0.338887	0.334139	0.344383	0.342887	0.341638	0.340194	0.345034	0.339632	0.325589	0.33045	0.343764	0.346406	0.323316
86	ET13220	0.344151	0.344123	0.338922	0.338298	0.333782	0.316908	0.326446	0.327227	0.32344	0.334279	0.330105	0.332001	0.341515	0.339515	0.342183	0.325991	0.323365	0.304797	0.325878	0.328793	0.335094	0.335971	0.339179	0.335547	0.337658	0.339519	0.341632	0.3426	0.321965	0.334352	0.333705	0.319921	0.310243	0.315849	0.316577	0.335869	0.317857	0.336737	0.34443	0.34557	0.34257	0.347483	0.341715	0.331616	0.33395	0.342245	0.342513	0.330929
87	ET13221	0.342864	0.341823	0.342011	0.335662	0.331622	0.317962	0.326688	0.32335	0.315709	0.328714	0.326908	0.33182	0.338745	0.338898	0.342106	0.324923	0.325021	0.314526	0.329418	0.326216	0.323672	0.335837	0.33746	0.340534	0.340615	0.339687	0.342257	0.3378	0.314709	0.327976	0.333348	0.329469	0.304652	0.298272	0.3199	0.339058	0.325631	0.341598	0.340051	0.340566	0.338464	0.342679	0.337992	0.314862	0.329273	0.340864	0.34224	0.322574
88	ET13222	0.336373	0.34407	0.339553	0.335611	0.336383	0.330182	0.335613	0.334454	0.317493	0.330803	0.32828	0.330807	0.342949	0.339709	0.331628	0.323719	0.335886	0.329197	0.327871	0.332473	0.331543	0.343617	0.343087	0.337894	0.34236	0.330165	0.342119	0.337954	0.330567	0.342047	0.337022	0.33089	0.338705	0.331526	0.333454	0.344317	0.335518	0.338702	0.342183	0.340736	0.340545	0.340068	0.339321	0.332209	0.334915	0.338466	0.335832	0.334722
89	ET13223	0.335156	0.336139	0.336083	0.334633	0.320006	0.322865	0.326601	0.328507	0.321727	0.327376	0.322659	0.326086	0.326612	0.329912	0.333096	0.326682	0.307592	0.309611	0.33295	0.322474	0.319902	0.339881	0.340617	0.339147	0.33839	0.336966	0.336507	0.341494	0.320378	0.335098	0.32675	0.330765	0.322948	0.319268	0.325078	0.336922	0.325601	0.339504	0.342177	0.339409	0.339373	0.33867	0.338732	0.322474	0.330107	0.340666	0.341553	0.331363
90	ET13224	0.333579	0.331265	0.337258	0.332856	0.325444	0.32852	0.330129	0.338641	0.33265	0.327008	0.338739	0.327171	0.332582	0.328484	0.324001	0.335175	0.327161	0.340826	0.334341	0.329303	0.325729	0.33736	0.337075	0.334175	0.336788	0.321706	0.334737	0.329124	0.329456	0.335428	0.330439	0.331263	0.33736	0.339936	0.331446	0.332937	0.33375	0.331222	0.334692	0.333807	0.334339	0.330546	0.336364	0.329554	0.330386	0.334996	0.330058	0.331184
91	ET13225	0.340224	0.333218	0.332854	0.337609	0.329775	0.326335	0.325229	0.330658	0.330846	0.320689	0.32188	0.323584	0.337443	0.327712	0.336273	0.332062	0.315564	0.316787	0.321697	0.316077	0.322508	0.338926	0.340366	0.340713	0.334009	0.344221	0.340566	0.337528	0.334756	0.337696	0.330378	0.333271	0.327448	0.31437	0.317204	0.32882	0.318698	0.340834	0.339347	0.337373	0.332752	0.33843	0.337213	0.316981	0.326233	0.342387	0.339702	0.328497
92	ET13226	0.331329	0.328954	0.332486	0.328699	0.332935	0.330692	0.330148	0.326557	0.332805	0.330212	0.336149	0.327248	0.334056	0.326384	0.331426	0.330658	0.326208	0.330082	0.337086	0.319164	0.328088	0.330975	0.334862	0.330439	0.337945	0.324287	0.333343	0.308113	0.336026	0.322327	0.333865	0.341423	0.326391	0.321742	0.32335	0.329478	0.329746	0.328216	0.336898	0.336122	0.335247	0.326244	0.328714	0.333031	0.33179	0.334158	0.331346	0.328439
93	ET13227	0.3411	0.344874	0.337615	0.342691	0.335605	0.321251	0.328244	0.332143	0.328167	0.321049	0.325144	0.327591	0.334807	0.347785	0.337962	0.32417	0.336481	0.315632	0.330473	0.328952	0.334605	0.33753	0.343032	0.343438	0.3375	0.348076	0.3363	0.342219	0.331973	0.339541	0.342551	0.329892	0.327218	0.311111	0.321355	0.326297	0.321978	0.344232	0.346574	0.34627	0.343028	0.339964	0.342504	0.320572	0.337594	0.339432	0.341051	0.340811
94	ET13228	0.338624	0.343532	0.337375	0.341923	0.335241	0.318489	0.328144	0.332001	0.329616	0.320887	0.325682	0.327476	0.333679	0.347321	0.337726	0.322753	0.332352	0.314585	0.330886	0.334507	0.334694	0.335698	0.340977	0.344204	0.336864	0.34804	0.336732	0.341002	0.332035	0.337598	0.341843	0.322948	0.327476	0.30596	0.319902	0.326193	0.320208	0.344566	0.345661	0.344923	0.342055	0.342264	0.342783	0.320974	0.337222	0.339704	0.341302	0.341438
95	ET13229	0.338309	0.342985	0.33756	0.341917	0.334264	0.320166	0.327663	0.329878	0.328976	0.320295	0.324274	0.326988	0.332748	0.346325	0.337836	0.322516	0.331773	0.315853	0.331043	0.33369	0.33439	0.335905	0.342117	0.341828	0.337015	0.347251	0.334903	0.341436	0.329514	0.339707	0.340658	0.321693	0.326546	0.308732	0.32007	0.325238	0.31811	0.34277	0.345	0.344574	0.341381	0.340728	0.341455	0.320391	0.336343	0.338532	0.340102	0.339785
96	ET13230	0.346123	0.345587	0.343455	0.338156	0.336786	0.312632	0.328363	0.320506	0.318955	0.33128	0.317517	0.334135	0.345719	0.344736	0.349423	0.322165	0.329737	0.302269	0.323657	0.330056	0.33342	0.339283	0.341364	0.347431	0.341772	0.345887	0.346691	0.345502	0.313024	0.333924	0.336222	0.320532	0.312324	0.295712	0.317713	0.344532	0.321061	0.348463	0.346766	0.347036	0.346342	0.348051	0.345347	0.327891	0.333724	0.344551	0.347212	0.32601
97	ET13231	0.3466	0.345502	0.343589	0.338181	0.337775	0.313132	0.328759	0.321353	0.319504	0.331746	0.318408	0.333913	0.345636	0.344781	0.349172	0.322933	0.330763	0.303129	0.324712	0.330807	0.334005	0.33966	0.34173	0.347753	0.341658	0.345753	0.346483	0.345732	0.314319	0.334335	0.33739	0.32128	0.313302	0.297238	0.318517	0.344738	0.321642	0.348678	0.346572	0.346751	0.346123	0.347895	0.345629	0.328365	0.334598	0.34453	0.347534	0.327261
98	ET13232	0.334875	0.342147	0.330403	0.337483	0.337322	0.321446	0.330612	0.338777	0.334539	0.318781	0.331848	0.325535	0.329397	0.34116	0.33042	0.326303	0.335269	0.326701	0.328427	0.337451	0.331801	0.336266	0.340164	0.342721	0.334484	0.342668	0.338117	0.331665	0.338473	0.332309	0.342819	0.330784	0.344164	0.318308	0.319876	0.322844	0.319866	0.340804	0.344342	0.345798	0.3419	0.338758	0.342357	0.322714	0.331818	0.33602	0.335611	0.330609
99	ET13233	0.335132	0.341923	0.330478	0.338328	0.336769	0.320944	0.330605	0.338926	0.334288	0.318502	0.332065	0.326125	0.329639	0.340751	0.329948	0.325699	0.335332	0.32672	0.328239	0.336724	0.329971	0.335901	0.339766	0.341913	0.333524	0.341787	0.337741	0.331792	0.338751	0.332163	0.341981	0.330909	0.343404	0.317985	0.320372	0.320914	0.320461	0.340338	0.344696	0.346261	0.34244	0.338539	0.341774	0.319559	0.331926	0.335577	0.335164	0.331009
100	ET13234	0.339128	0.340938	0.341638	0.333971	0.331486	0.33166	0.330265	0.323478	0.313721	0.330403	0.324397	0.334039	0.335264	0.339647	0.337966	0.327182	0.321512	0.307394	0.327422	0.32495	0.332143	0.339045	0.345157	0.344393	0.343708	0.347372	0.342377	0.340179	0.318442	0.337677	0.331065	0.339375	0.31714	0.299406	0.318581	0.335879	0.327884	0.344249	0.342853	0.340743	0.340877	0.348621	0.342291	0.322523	0.330714	0.345368	0.344025	0.32771
101	ET13235	0.338349	0.340564	0.341809	0.333913	0.33156	0.330622	0.33019	0.324527	0.314804	0.330452	0.324786	0.334535	0.334303	0.339205	0.336666	0.327563	0.324355	0.305599	0.328633	0.325854	0.331103	0.338849	0.345295	0.344223	0.343632	0.345872	0.341579	0.339479	0.319398	0.337466	0.330707	0.337475	0.318834	0.299512	0.317647	0.336783	0.326408	0.344447	0.340777	0.33866	0.338156	0.347363	0.3414	0.323274	0.331324	0.344919	0.346193	0.329124
102	ET13236	0.336383	0.341558	0.342906	0.33432	0.33178	0.33029	0.329741	0.323336	0.3158	0.331777	0.32568	0.333771	0.334652	0.338539	0.337334	0.328048	0.322157	0.304937	0.326574	0.323116	0.331448	0.339824	0.346185	0.34323	0.345076	0.346553	0.34193	0.34094	0.318666	0.337358	0.331282	0.338277	0.316672	0.299386	0.31867	0.336764	0.326359	0.343425	0.340798	0.338509	0.33823	0.346953	0.340987	0.324429	0.329958	0.34521	0.345825	0.326927
103	ET13237	0.336207	0.34066	0.341611	0.333618	0.331599	0.329273	0.329741	0.323567	0.317053	0.329954	0.324963	0.333422	0.334747	0.338805	0.337243	0.326618	0.321948	0.305273	0.327042	0.323346	0.329418	0.339941	0.346068	0.343613	0.34457	0.345604	0.341692	0.340377	0.317717	0.337422	0.331314	0.33662	0.316702	0.299063	0.317434	0.337715	0.32674	0.343449	0.342674	0.341462	0.340579	0.346991	0.340662	0.322865	0.329956	0.345432	0.345087	0.326961
104	ET13238	0.337439	0.341221	0.342798	0.333873	0.331526	0.330444	0.329829	0.323427	0.315598	0.331339	0.326259	0.333694	0.334462	0.338611	0.337181	0.32735	0.323185	0.305643	0.32841	0.324618	0.33088	0.339845	0.346225	0.343319	0.344991	0.346281	0.341015	0.340606	0.318202	0.336617	0.331239	0.337317	0.317294	0.299669	0.317355	0.336405	0.325744	0.343466	0.340119	0.338196	0.338	0.347221	0.340717	0.324074	0.330686	0.344662	0.345855	0.32828
105	ET13239	0.336456	0.342789	0.329412	0.339222	0.337281	0.322589	0.329386	0.339198	0.332286	0.319287	0.331948	0.326312	0.329765	0.34134	0.330435	0.325503	0.334945	0.326865	0.329869	0.337643	0.332041	0.335171	0.338736	0.343266	0.332424	0.3424	0.338558	0.331673	0.338858	0.33142	0.342989	0.328729	0.345221	0.316621	0.3177	0.322953	0.321178	0.341658	0.345444	0.346815	0.343251	0.341011	0.340343	0.316674	0.333018	0.338032	0.336018	0.332796
106	ET13240	0.33692	0.341589	0.335649	0.338615	0.338119	0.329507	0.32981	0.338088	0.334081	0.328267	0.33702	0.32891	0.330261	0.339049	0.332573	0.336675	0.341089	0.33423	0.337007	0.341464	0.336883	0.336847	0.339362	0.34337	0.336092	0.343128	0.338205	0.335126	0.341545	0.33543	0.34467	0.336207	0.347123	0.330344	0.329418	0.329161	0.328918	0.341372	0.343896	0.345189	0.342889	0.338194	0.338951	0.327771	0.338809	0.339817	0.337339	0.339713
107	ET13241	0.347506	0.346085	0.344719	0.342719	0.338313	0.314192	0.328056	0.318106	0.319193	0.333711	0.318023	0.33445	0.346532	0.345404	0.349251	0.325097	0.330869	0.297746	0.325882	0.32901	0.334498	0.338294	0.340328	0.349053	0.340675	0.347414	0.347244	0.347208	0.312556	0.333947	0.337764	0.322987	0.311783	0.293802	0.318138	0.346072	0.318387	0.350284	0.347806	0.347876	0.345344	0.348246	0.348465	0.325912	0.334841	0.345336	0.349114	0.327284
108	ET13242	0.337443	0.336917	0.337547	0.33495	0.34374	0.339436	0.333179	0.336262	0.337819	0.33602	0.340262	0.328605	0.332792	0.336156	0.333747	0.344421	0.346257	0.340913	0.347985	0.344074	0.346997	0.339683	0.339983	0.342313	0.336945	0.342513	0.338939	0.340113	0.344542	0.339883	0.348448	0.347304	0.348308	0.347427	0.342762	0.335696	0.339813	0.340687	0.339626	0.336632	0.335652	0.339096	0.336749	0.343357	0.342109	0.339643	0.337839	0.344249
109	ET13243	0.33779	0.334796	0.336449	0.33475	0.343559	0.341066	0.334201	0.335045	0.338271	0.337275	0.34027	0.329339	0.333092	0.335313	0.334026	0.345236	0.344496	0.342723	0.349476	0.344747	0.346949	0.33953	0.339596	0.341843	0.337271	0.341602	0.3393	0.339383	0.3457	0.338979	0.347819	0.349012	0.35071	0.349202	0.343468	0.336064	0.340679	0.339824	0.339081	0.336296	0.335437	0.338588	0.336383	0.342828	0.341077	0.339819	0.337134	0.342651
110	ET13244	0.338851	0.336728	0.337062	0.335373	0.343779	0.341874	0.335005	0.335509	0.338547	0.336909	0.341449	0.329703	0.333196	0.335477	0.334524	0.344453	0.346119	0.342866	0.349616	0.346295	0.346985	0.340585	0.340198	0.342398	0.337086	0.342506	0.340853	0.340689	0.345781	0.340394	0.347376	0.350229	0.349927	0.349891	0.344534	0.33673	0.340934	0.340985	0.339551	0.336577	0.336018	0.339519	0.336717	0.342719	0.34196	0.340809	0.337764	0.343747
111	ET13245	0.331467	0.337762	0.337749	0.337171	0.338377	0.336845	0.331501	0.335977	0.334709	0.336445	0.33917	0.328954	0.331192	0.329267	0.331826	0.345989	0.342896	0.338611	0.349555	0.344293	0.340487	0.337924	0.338956	0.341072	0.33719	0.340002	0.33739	0.338792	0.346329	0.340245	0.342221	0.34621	0.346044	0.34698	0.341357	0.336239	0.334426	0.337845	0.336326	0.33553	0.334828	0.333043	0.332767	0.341896	0.34227	0.339226	0.336626	0.343717
112	ET13246	0.336183	0.333971	0.334898	0.341636	0.329786	0.315962	0.328282	0.332956	0.326072	0.328018	0.324233	0.326535	0.337839	0.34207	0.328882	0.319002	0.320721	0.318732	0.330716	0.315911	0.312751	0.326691	0.330484	0.340828	0.331141	0.337654	0.338468	0.331288	0.314798	0.338454	0.33219	0.324197	0.332454	0.29477	0.326274	0.327595	0.318583	0.339234	0.341462	0.341564	0.340581	0.336837	0.335113	0.315962	0.328693	0.336737	0.335796	0.321391
113	ET13247	0.338279	0.337715	0.342425	0.339394	0.333733	0.317462	0.316742	0.311939	0.325144	0.321531	0.315694	0.329535	0.339179	0.336949	0.341121	0.302816	0.325427	0.307228	0.316562	0.303846	0.321466	0.331707	0.334654	0.341806	0.337164	0.339953	0.340121	0.335709	0.300505	0.336311	0.332403	0.320536	0.314589	0.256749	0.31903	0.343496	0.321036	0.338349	0.343876	0.343459	0.340851	0.339809	0.340141	0.328186	0.333218	0.337451	0.337913	0.324208
114	ET13248	0.341402	0.338751	0.336458	0.342002	0.335101	0.312302	0.317747	0.312292	0.325982	0.318027	0.309373	0.324748	0.33919	0.337381	0.338034	0.300493	0.320512	0.297782	0.312475	0.304254	0.314072	0.33229	0.33545	0.342883	0.332375	0.343719	0.341209	0.337379	0.303058	0.33896	0.333937	0.320283	0.314519	0.258739	0.314147	0.336996	0.314075	0.339634	0.342936	0.343283	0.338813	0.342345	0.341802	0.32201	0.329658	0.338847	0.338381	0.322087
115	ET13249	0.338311	0.336654	0.334307	0.340651	0.334445	0.30962	0.315857	0.312907	0.324574	0.314432	0.30853	0.32238	0.337771	0.33546	0.334094	0.29654	0.317006	0.298067	0.312502	0.305103	0.310577	0.331505	0.334428	0.34093	0.331041	0.341951	0.342145	0.336288	0.300471	0.337677	0.333822	0.32004	0.317657	0.258588	0.312026	0.336452	0.310868	0.337919	0.3427	0.342806	0.338919	0.339977	0.33997	0.319368	0.328088	0.336426	0.336645	0.320919
116	ET13250	0.339949	0.333673	0.336707	0.33963	0.331167	0.317089	0.317349	0.313724	0.325572	0.319334	0.316647	0.326761	0.338468	0.335549	0.3369	0.306839	0.325635	0.309649	0.317989	0.306428	0.320968	0.331303	0.333964	0.339541	0.333903	0.339992	0.33933	0.336347	0.301665	0.338464	0.331171	0.3198	0.318619	0.273725	0.319217	0.33977	0.319766	0.336943	0.34266	0.341177	0.338298	0.340368	0.338398	0.32745	0.333141	0.337158	0.336452	0.326225
117	ET13251	0.338751	0.33503	0.339487	0.338311	0.333216	0.311781	0.317793	0.310132	0.327597	0.323776	0.30999	0.32632	0.337439	0.339319	0.339079	0.30973	0.324635	0.307413	0.322387	0.305777	0.315568	0.328907	0.331531	0.343	0.335879	0.340056	0.339102	0.3368	0.293736	0.337343	0.332333	0.321397	0.318119	0.269112	0.322036	0.340785	0.320451	0.339964	0.340764	0.340568	0.337271	0.338779	0.338294	0.323191	0.333239	0.339219	0.340338	0.324025
118	ET13252	0.339281	0.336279	0.341802	0.340313	0.333516	0.312619	0.31864	0.314532	0.335035	0.322304	0.320438	0.331286	0.339696	0.337805	0.341234	0.308545	0.327022	0.3115	0.322889	0.307703	0.321778	0.330216	0.332711	0.341917	0.338377	0.34017	0.340349	0.335001	0.302712	0.337828	0.334037	0.324576	0.318381	0.271578	0.325561	0.343042	0.321055	0.339107	0.342779	0.34323	0.339794	0.338573	0.338951	0.32701	0.337207	0.339755	0.337417	0.327899
119	ET13253	0.337605	0.33279	0.33285	0.339611	0.334713	0.305339	0.317508	0.315179	0.334562	0.314323	0.31293	0.323529	0.337011	0.335741	0.335058	0.300635	0.319208	0.306443	0.31614	0.308207	0.312794	0.32815	0.331014	0.342215	0.330803	0.341289	0.336809	0.334356	0.301614	0.336458	0.336026	0.323659	0.319746	0.267563	0.319519	0.332518	0.314355	0.339336	0.342021	0.342198	0.338813	0.336788	0.339798	0.319183	0.330569	0.338275	0.337575	0.322914
120	ET13254	0.33933	0.334922	0.336577	0.340202	0.33563	0.309947	0.317751	0.315908	0.336354	0.317666	0.317079	0.327899	0.339615	0.338341	0.340249	0.304526	0.32355	0.308445	0.320374	0.306397	0.316134	0.331209	0.333758	0.342577	0.336164	0.343115	0.340547	0.335058	0.302467	0.336956	0.336047	0.321817	0.318021	0.267587	0.322787	0.339528	0.317913	0.339845	0.342798	0.342628	0.339521	0.337945	0.340953	0.321795	0.334413	0.339807	0.338496	0.326123
121	ET13255	0.338807	0.334581	0.333571	0.336913	0.337283	0.307443	0.317255	0.313202	0.329233	0.318489	0.307405	0.322348	0.335679	0.333871	0.332892	0.305026	0.316513	0.305201	0.31891	0.305158	0.314487	0.329137	0.33226	0.339253	0.329405	0.339124	0.340492	0.330712	0.303537	0.334758	0.337458	0.32585	0.323465	0.258641	0.315283	0.333792	0.3119	0.336911	0.341704	0.341632	0.337643	0.334643	0.33589	0.319257	0.33089	0.337026	0.334126	0.32538
122	ET13256	0.338781	0.335384	0.340317	0.341332	0.334747	0.312843	0.317168	0.313704	0.33129	0.321927	0.316798	0.331258	0.337454	0.335666	0.338596	0.30796	0.324189	0.307309	0.323127	0.305863	0.320717	0.328593	0.330712	0.341955	0.33512	0.341087	0.34053	0.335679	0.301446	0.336126	0.336298	0.324604	0.31606	0.265281	0.322072	0.341296	0.318547	0.337824	0.343853	0.344021	0.340181	0.339156	0.339724	0.327444	0.335996	0.340419	0.337571	0.328742
123	ET13257	0.308439	0.312109	0.318393	0.32021	0.331135	0.331167	0.327069	0.325969	0.322768	0.330365	0.315047	0.323114	0.324574	0.324199	0.327586	0.326218	0.319978	0.323644	0.331601	0.3193	0.326093	0.32261	0.322061	0.32595	0.320723	0.31427	0.310988	0.298087	0.330812	0.340834	0.334369	0.330854	0.33506	0.326712	0.324831	0.314515	0.322933	0.326612	0.330252	0.322393	0.322976	0.306384	0.322602	0.332843	0.330607	0.327578	0.318934	0.331141
124	ET13258	0.340932	0.343219	0.344228	0.345527	0.316508	0.314038	0.321546	0.30428	0.321008	0.332648	0.313424	0.328493	0.327588	0.334184	0.342959	0.319334	0.315804	0.330661	0.322161	0.33108	0.312496	0.343053	0.341209	0.341338	0.345989	0.333328	0.343042	0.3366	0.318208	0.322699	0.320085	0.195993	0.320387	0.316413	0.319034	0.339847	0.317083	0.338439	0.344364	0.343342	0.342323	0.336726	0.339945	0.330526	0.31226	0.347455	0.348589	0.301576
125	ET13259	0.337547	0.338924	0.340589	0.344134	0.322006	0.323163	0.31854	0.308001	0.322678	0.327795	0.320163	0.327359	0.329433	0.333048	0.337705	0.315117	0.316036	0.324918	0.320893	0.319038	0.316181	0.341674	0.340613	0.341466	0.341736	0.334601	0.342872	0.337758	0.316979	0.325265	0.324878	0.244797	0.319955	0.305116	0.318	0.340449	0.322138	0.339149	0.343581	0.343051	0.342234	0.336851	0.340996	0.326984	0.320612	0.344268	0.342896	0.31553
126	ET13260	0.337773	0.340728	0.33897	0.343474	0.323606	0.316298	0.314562	0.322157	0.334832	0.3102	0.318002	0.322529	0.33336	0.337424	0.33169	0.307662	0.324499	0.307399	0.322097	0.303914	0.295266	0.328493	0.336662	0.342096	0.333154	0.350104	0.3371	0.337266	0.299852	0.341911	0.32912	0.316253	0.287139	0.265455	0.313143	0.33222	0.309228	0.33897	0.339998	0.339432	0.337817	0.344002	0.339007	0.30823	0.326565	0.339296	0.338015	0.314762
127	ET13261	0.339268	0.344268	0.333448	0.338802	0.329946	0.314645	0.30759	0.308196	0.323742	0.310566	0.303541	0.320815	0.337513	0.342798	0.328442	0.287479	0.320957	0.294225	0.308788	0.328999	0.315521	0.332784	0.335698	0.343951	0.328269	0.336526	0.342091	0.34113	0.284203	0.330214	0.330822	0.313583	0.309454	0.222788	0.310911	0.334662	0.294006	0.342813	0.346989	0.343111	0.344589	0.336877	0.340034	0.311932	0.325352	0.338956	0.338753	0.319485
128	ET13262	0.337392	0.343089	0.339324	0.341326	0.322195	0.311313	0.322223	0.324261	0.326435	0.311011	0.310571	0.323627	0.342336	0.342298	0.33442	0.300367	0.315147	0.294729	0.309473	0.317757	0.296982	0.337539	0.339224	0.342451	0.334664	0.339668	0.346134	0.33319	0.278275	0.340115	0.322627	0.310105	0.296063	0.256707	0.315585	0.33112	0.313313	0.339256	0.34397	0.344651	0.344008	0.339564	0.340224	0.301001	0.323484	0.339562	0.337788	0.315587
129	ET13263	0.338234	0.342811	0.33826	0.343325	0.320161	0.305146	0.322131	0.319115	0.321625	0.316687	0.316047	0.322838	0.337826	0.338941	0.330771	0.310862	0.32068	0.308481	0.308298	0.294585	0.297174	0.335173	0.339992	0.339528	0.337088	0.34493	0.34273	0.331952	0.287466	0.340381	0.322804	0.314164	0.314432	0.254077	0.29955	0.335583	0.30992	0.337298	0.342913	0.343325	0.341806	0.342883	0.338798	0.295344	0.3217	0.337479	0.336734	0.306675
130	ET13264	0.343868	0.342915	0.339417	0.345664	0.322319	0.316906	0.319521	0.318559	0.332248	0.320229	0.315891	0.329529	0.339787	0.340738	0.335064	0.322544	0.324367	0.317474	0.322925	0.326261	0.331626	0.336598	0.340181	0.346766	0.339379	0.347387	0.345181	0.339262	0.301946	0.3426	0.324316	0.321587	0.312258	0.27542	0.323742	0.337543	0.327074	0.344268	0.341653	0.342011	0.339675	0.340285	0.347319	0.33285	0.336971	0.342419	0.343649	0.329307
131	ET13265	0.340434	0.344334	0.344902	0.345027	0.323442	0.315985	0.317276	0.3152	0.331005	0.319319	0.316602	0.326574	0.334656	0.339058	0.334643	0.313362	0.327503	0.31446	0.322655	0.315136	0.327437	0.331948	0.335162	0.341723	0.339932	0.341198	0.345008	0.336137	0.299914	0.342377	0.327997	0.318221	0.310588	0.266972	0.317749	0.338028	0.32081	0.339247	0.344536	0.344976	0.343904	0.339279	0.341717	0.332979	0.335556	0.34324	0.339281	0.328201
132	ET13266	0.344344	0.342534	0.3376	0.346412	0.325589	0.315038	0.318742	0.323548	0.331412	0.313996	0.318362	0.325731	0.344878	0.340164	0.334741	0.314641	0.32437	0.314879	0.320398	0.321463	0.308922	0.343849	0.345536	0.349463	0.341317	0.343776	0.34447	0.339415	0.297395	0.342287	0.328473	0.313866	0.32164	0.278794	0.323436	0.336315	0.318172	0.347561	0.346342	0.345147	0.344306	0.3395	0.342228	0.317179	0.330339	0.346261	0.345281	0.320902
133	ET13267	0.34631	0.346961	0.341002	0.349314	0.322744	0.313621	0.322638	0.324697	0.329563	0.316713	0.325029	0.327378	0.345151	0.342017	0.331954	0.318596	0.321455	0.315972	0.324769	0.322291	0.310905	0.34164	0.343419	0.349678	0.340096	0.343889	0.34687	0.341906	0.300269	0.343038	0.326125	0.314815	0.323393	0.286885	0.327176	0.331656	0.315847	0.347127	0.347734	0.346721	0.345876	0.342032	0.346104	0.316304	0.331492	0.346857	0.346725	0.323729
134	ET13268	0.340024	0.342957	0.340117	0.344315	0.323525	0.310224	0.316664	0.318732	0.331837	0.308462	0.314075	0.322714	0.341645	0.337451	0.336998	0.306039	0.322857	0.311315	0.314438	0.309003	0.305584	0.336422	0.342015	0.343276	0.338143	0.348004	0.347817	0.335603	0.296168	0.339077	0.326512	0.315164	0.296467	0.255679	0.311775	0.337381	0.309426	0.341272	0.348397	0.346876	0.346104	0.342119	0.340524	0.317547	0.329273	0.343774	0.339796	0.319242
135	ET13269	0.339838	0.3427	0.3401	0.344064	0.322785	0.309852	0.317268	0.318893	0.330958	0.309688	0.312922	0.322355	0.341062	0.336428	0.337143	0.307248	0.323053	0.310152	0.316313	0.309024	0.306288	0.336343	0.341806	0.344002	0.337151	0.347423	0.347431	0.33566	0.296227	0.339526	0.325357	0.315232	0.299744	0.258788	0.310966	0.337158	0.308756	0.342074	0.348123	0.346395	0.345674	0.341347	0.339185	0.316798	0.328439	0.344513	0.339985	0.317683
136	ET13270	0.3415	0.343106	0.34007	0.34474	0.322891	0.311196	0.318293	0.322029	0.333818	0.309977	0.315602	0.323353	0.342498	0.337683	0.337066	0.310775	0.325569	0.315249	0.317223	0.309498	0.310862	0.337158	0.342549	0.343268	0.33829	0.350318	0.346487	0.335588	0.297695	0.33889	0.325869	0.315926	0.299808	0.257671	0.312485	0.335922	0.313207	0.341479	0.347053	0.346202	0.34423	0.341926	0.340277	0.316736	0.33082	0.34487	0.340451	0.319804
137	ET13271	0.337715	0.343417	0.339149	0.344564	0.321097	0.309209	0.316094	0.318836	0.32945	0.309509	0.313443	0.321387	0.339192	0.335962	0.336081	0.308137	0.32141	0.309511	0.3168	0.309128	0.306365	0.335535	0.340777	0.343506	0.336664	0.347076	0.346529	0.334479	0.294034	0.337851	0.325065	0.314213	0.298761	0.257571	0.313151	0.334832	0.30942	0.341164	0.347497	0.346538	0.344589	0.341268	0.336747	0.317357	0.328601	0.344502	0.340083	0.320027
138	ET13272	0.339511	0.342791	0.339081	0.343725	0.322155	0.31092	0.317157	0.321717	0.331116	0.310235	0.314417	0.32274	0.340875	0.336847	0.336373	0.311556	0.323944	0.311183	0.318081	0.311041	0.308118	0.336003	0.341245	0.34471	0.337205	0.34801	0.346034	0.33529	0.29621	0.337726	0.326052	0.31626	0.299284	0.257898	0.312968	0.334656	0.310739	0.342417	0.347546	0.346391	0.344434	0.341309	0.339253	0.317536	0.329563	0.344806	0.339879	0.31994
139	ET13273	0.339802	0.342557	0.338294	0.345323	0.323361	0.31116	0.316377	0.319619	0.329746	0.309183	0.314072	0.321642	0.340207	0.336307	0.336107	0.306531	0.324021	0.311322	0.314832	0.309524	0.306307	0.335581	0.340762	0.343134	0.336435	0.346215	0.348025	0.336856	0.2935	0.337766	0.327212	0.316247	0.297848	0.255005	0.313804	0.33539	0.309245	0.340047	0.34744	0.345523	0.344042	0.340615	0.339511	0.317298	0.331014	0.343196	0.338426	0.320619
140	ET13274	0.338585	0.342102	0.338362	0.345751	0.324818	0.310509	0.317347	0.319091	0.332037	0.305656	0.310813	0.323082	0.338932	0.336443	0.337451	0.30022	0.319108	0.308956	0.310711	0.310949	0.300554	0.336552	0.341726	0.342691	0.33742	0.346242	0.347572	0.336507	0.292757	0.338864	0.326623	0.31884	0.293098	0.248748	0.308764	0.335598	0.308843	0.34067	0.348004	0.347187	0.34484	0.339647	0.339313	0.315364	0.325901	0.34236	0.338332	0.316015
141	ET13275	0.337445	0.343417	0.337317	0.343238	0.325701	0.308554	0.317221	0.319076	0.333635	0.307356	0.312688	0.322991	0.338417	0.336279	0.336934	0.304299	0.319657	0.310756	0.314745	0.309009	0.303856	0.337932	0.343291	0.343034	0.338024	0.347544	0.345995	0.334024	0.296299	0.338268	0.327086	0.318768	0.29661	0.255581	0.308988	0.335732	0.310056	0.341019	0.347172	0.347161	0.344806	0.341262	0.339215	0.313858	0.32625	0.343817	0.339102	0.315898
142	ET13276	0.337371	0.343468	0.338477	0.344583	0.32695	0.308688	0.318344	0.320027	0.333694	0.309198	0.314258	0.324584	0.339745	0.337077	0.338122	0.305894	0.321031	0.312285	0.316364	0.30896	0.305852	0.338973	0.3442	0.343498	0.338615	0.348119	0.346668	0.33483	0.29788	0.339647	0.32952	0.320317	0.299074	0.256003	0.309981	0.335918	0.310854	0.341119	0.347968	0.348274	0.345081	0.341347	0.339907	0.314726	0.327322	0.344713	0.339862	0.315413
143	ET13277	0.337458	0.3403	0.335847	0.346232	0.333416	0.314887	0.326112	0.323433	0.326663	0.314728	0.314177	0.323976	0.339547	0.3362	0.333354	0.31793	0.323138	0.315732	0.314881	0.326823	0.317074	0.335781	0.33867	0.34033	0.334481	0.345421	0.342479	0.338536	0.310509	0.34818	0.339149	0.321495	0.327229	0.274901	0.311956	0.333296	0.320098	0.338232	0.339022	0.338849	0.338851	0.342853	0.341826	0.320729	0.333988	0.334937	0.334552	0.329858
144	ET13278	0.33783	0.342006	0.340196	0.341658	0.323725	0.306901	0.315155	0.313417	0.334152	0.31427	0.310362	0.322051	0.340034	0.337613	0.335852	0.309556	0.312868	0.307728	0.315198	0.303412	0.300259	0.337347	0.341517	0.339379	0.338192	0.344079	0.34557	0.332716	0.294198	0.341692	0.32585	0.314202	0.305714	0.25732	0.301825	0.328586	0.308435	0.336322	0.343583	0.342708	0.341298	0.339609	0.338211	0.309043	0.327756	0.336181	0.333492	0.315111
145	ET13279	0.33859	0.339213	0.337337	0.340885	0.326605	0.303046	0.317568	0.315347	0.334958	0.31376	0.308479	0.320153	0.338934	0.336681	0.334962	0.305146	0.318034	0.304624	0.313013	0.302522	0.302663	0.334067	0.337694	0.341481	0.336871	0.34537	0.341809	0.33185	0.29474	0.339868	0.329307	0.316804	0.306843	0.253597	0.308256	0.333267	0.309622	0.338505	0.343976	0.34313	0.340777	0.338492	0.336947	0.311741	0.328639	0.338666	0.335666	0.317715
146	ET13280	0.338656	0.34266	0.340077	0.344776	0.326384	0.314081	0.316021	0.322604	0.326691	0.317355	0.322055	0.328918	0.338188	0.340355	0.337856	0.308713	0.326418	0.305835	0.319002	0.318034	0.310951	0.329103	0.331441	0.34173	0.333682	0.342981	0.34667	0.337466	0.296636	0.339047	0.331012	0.31606	0.305356	0.255088	0.323895	0.336373	0.308281	0.337775	0.343519	0.344413	0.342334	0.341702	0.342055	0.321023	0.332411	0.337868	0.336181	0.322921
147	ET13281	0.33929	0.342379	0.339556	0.344802	0.326395	0.310881	0.3157	0.322197	0.327116	0.315808	0.318115	0.325999	0.337381	0.340041	0.335843	0.30766	0.322174	0.305446	0.314589	0.316979	0.305969	0.328239	0.331748	0.340077	0.33138	0.344151	0.346736	0.335807	0.296074	0.339932	0.331192	0.314153	0.306454	0.253271	0.322561	0.333684	0.30492	0.336498	0.343425	0.344557	0.342087	0.342615	0.340758	0.316632	0.330869	0.337702	0.335873	0.322219
148	ET13282	0.341987	0.339515	0.345187	0.341462	0.325065	0.315	0.315489	0.316749	0.332331	0.321961	0.322893	0.330903	0.338249	0.337685	0.343619	0.311673	0.328335	0.317996	0.32141	0.301095	0.310156	0.333682	0.33649	0.34254	0.340304	0.339907	0.344657	0.33159	0.297601	0.338483	0.328033	0.318281	0.306375	0.256477	0.315623	0.34183	0.314515	0.338966	0.342932	0.341674	0.339338	0.336922	0.339836	0.321436	0.332392	0.338853	0.336798	0.318415
149	ET13283	0.339755	0.339139	0.342719	0.337996	0.322089	0.312658	0.314687	0.313256	0.331431	0.320266	0.314921	0.327939	0.336662	0.336252	0.340515	0.311766	0.328946	0.311971	0.322712	0.300176	0.314492	0.330365	0.333245	0.341755	0.337262	0.338673	0.343176	0.331522	0.292947	0.337124	0.326525	0.317002	0.300614	0.260998	0.315485	0.339366	0.311685	0.337594	0.342062	0.341177	0.338175	0.337985	0.337296	0.322568	0.332052	0.337592	0.336311	0.31833
150	ET13284	0.341643	0.340815	0.345359	0.343593	0.324969	0.317508	0.317125	0.316294	0.333711	0.322714	0.320238	0.331071	0.3384	0.339526	0.343851	0.312983	0.331367	0.313256	0.325842	0.307252	0.321512	0.334418	0.335662	0.344013	0.340296	0.340979	0.344608	0.335435	0.298246	0.33756	0.33002	0.321744	0.30485	0.266066	0.31787	0.342949	0.3127	0.34097	0.343385	0.342551	0.340751	0.339796	0.343089	0.327191	0.334811	0.342513	0.341472	0.322523
151	ET13285	0.340138	0.339532	0.346997	0.341664	0.324157	0.315434	0.314566	0.314658	0.332201	0.320617	0.315811	0.330733	0.336824	0.336409	0.341383	0.312475	0.33085	0.314062	0.324838	0.302661	0.312219	0.332918	0.335571	0.342398	0.338909	0.339941	0.343691	0.333039	0.289928	0.337375	0.328439	0.318383	0.303267	0.260109	0.317351	0.339955	0.313615	0.338396	0.342964	0.34266	0.339713	0.338751	0.337841	0.320304	0.33383	0.341283	0.338692	0.320215
152	ET13286	0.340445	0.339855	0.347559	0.341598	0.32451	0.316304	0.315651	0.315626	0.332631	0.320859	0.31894	0.331588	0.337449	0.337603	0.341392	0.312073	0.330886	0.316453	0.323346	0.303967	0.312053	0.333107	0.335818	0.341994	0.339241	0.340936	0.344836	0.333041	0.292812	0.338232	0.32872	0.319993	0.304775	0.260109	0.317145	0.339815	0.314855	0.337796	0.343123	0.342351	0.340036	0.339568	0.338122	0.321251	0.333386	0.34029	0.337579	0.31931
153	ET13287	0.336817	0.340609	0.331635	0.339151	0.323742	0.301999	0.30993	0.3147	0.327422	0.30973	0.308122	0.319625	0.340207	0.33395	0.33385	0.291821	0.317076	0.302488	0.31023	0.303822	0.307233	0.326174	0.328144	0.337711	0.327069	0.340392	0.346561	0.328993	0.288589	0.334671	0.323944	0.313368	0.299044	0.241453	0.31033	0.333671	0.301546	0.334898	0.343764	0.343636	0.340111	0.33479	0.3377	0.313694	0.325731	0.336058	0.333082	0.3145
154	ET13288	0.337396	0.340517	0.333492	0.339364	0.324335	0.300584	0.309766	0.314879	0.329373	0.30982	0.315438	0.317711	0.336771	0.334881	0.335445	0.295659	0.316411	0.306248	0.310915	0.30291	0.307984	0.326137	0.329022	0.340304	0.328686	0.340177	0.344181	0.327335	0.299978	0.336926	0.324938	0.313604	0.309852	0.247606	0.308109	0.334328	0.30215	0.337392	0.343719	0.343581	0.340245	0.334386	0.337641	0.314936	0.325418	0.338262	0.334533	0.313051
155	ET13289	0.339564	0.341957	0.340098	0.345612	0.328852	0.319734	0.322993	0.317004	0.327237	0.31606	0.314492	0.330209	0.335262	0.34103	0.327418	0.314664	0.321338	0.317668	0.328901	0.314802	0.319459	0.333894	0.33729	0.346408	0.340824	0.340555	0.344245	0.339194	0.29334	0.341647	0.332335	0.320406	0.313894	0.274369	0.333492	0.337632	0.326099	0.343125	0.343487	0.343274	0.341541	0.337207	0.340485	0.325944	0.329507	0.340034	0.340577	0.32385
156	ET13290	0.340385	0.341041	0.345834	0.343379	0.329263	0.311968	0.321825	0.320568	0.335332	0.321336	0.316723	0.331452	0.33772	0.34003	0.340213	0.317608	0.328965	0.319142	0.323312	0.306843	0.318906	0.334901	0.3378	0.34013	0.342472	0.342519	0.344889	0.335579	0.292972	0.341015	0.332641	0.325378	0.312692	0.279863	0.321657	0.340058	0.328461	0.33699	0.343074	0.343204	0.340649	0.341021	0.34233	0.322408	0.334769	0.34016	0.336252	0.32325
157	ET13291	0.340283	0.341879	0.345357	0.343296	0.32758	0.313279	0.320734	0.319095	0.335807	0.322448	0.318196	0.330763	0.337785	0.339419	0.34	0.317536	0.328735	0.319276	0.323967	0.306122	0.319895	0.335556	0.337934	0.340794	0.342491	0.342374	0.34564	0.334416	0.293791	0.341828	0.331654	0.324059	0.313775	0.280637	0.321817	0.340679	0.326506	0.337934	0.342589	0.343342	0.340751	0.34076	0.342879	0.322993	0.335607	0.340721	0.336271	0.323795
158	ET13292	0.340726	0.339862	0.335594	0.346427	0.328169	0.306841	0.321838	0.319938	0.334911	0.311402	0.3106	0.323867	0.33943	0.339524	0.335307	0.31193	0.318636	0.315304	0.317213	0.306869	0.305975	0.335241	0.338853	0.34263	0.337983	0.347514	0.34467	0.334177	0.293944	0.345423	0.330526	0.318808	0.306565	0.267706	0.312809	0.33128	0.317957	0.339683	0.344479	0.344123	0.341253	0.339845	0.345004	0.311756	0.32701	0.341689	0.339449	0.317974
159	ET13293	0.337588	0.339302	0.335015	0.344617	0.328707	0.314238	0.320908	0.322468	0.332371	0.317325	0.313124	0.321865	0.336349	0.3373	0.33443	0.308864	0.324274	0.310894	0.32745	0.312341	0.31386	0.334579	0.336856	0.338832	0.333607	0.346425	0.344689	0.33252	0.297908	0.339441	0.335549	0.323289	0.313619	0.271136	0.31657	0.333867	0.308567	0.335726	0.343896	0.344072	0.342498	0.34216	0.3399	0.318149	0.331399	0.340351	0.33686	0.324572
160	ET13294	0.337617	0.341389	0.336547	0.343289	0.327627	0.31346	0.319187	0.321574	0.331622	0.317042	0.310728	0.320659	0.337005	0.338275	0.336083	0.307779	0.322829	0.311988	0.325382	0.312813	0.31149	0.333462	0.335971	0.341228	0.333556	0.345889	0.345785	0.332788	0.296308	0.339166	0.333713	0.32121	0.311217	0.270608	0.316517	0.333103	0.309079	0.337781	0.344889	0.34473	0.342872	0.342121	0.339979	0.319759	0.329148	0.342751	0.339126	0.321383
161	ET13295	0.337637	0.340121	0.33652	0.343415	0.327088	0.314247	0.319919	0.320906	0.331531	0.317553	0.311245	0.321042	0.336851	0.338153	0.336026	0.308381	0.323231	0.311728	0.325259	0.313149	0.311615	0.333801	0.336498	0.341158	0.33349	0.345383	0.345398	0.333188	0.297695	0.339738	0.333947	0.321036	0.311915	0.271374	0.316285	0.332486	0.308194	0.337845	0.344253	0.343772	0.341932	0.342177	0.3403	0.320804	0.329927	0.342783	0.339383	0.322093
162	ET13296	0.337732	0.339583	0.334935	0.34306	0.325872	0.314298	0.318908	0.320168	0.331222	0.316166	0.310907	0.319753	0.336796	0.337237	0.335343	0.307913	0.322827	0.312315	0.325138	0.312547	0.31399	0.333762	0.335911	0.338953	0.332818	0.344585	0.344357	0.333384	0.297744	0.339134	0.333111	0.322276	0.312213	0.272733	0.315226	0.331737	0.308924	0.335441	0.343934	0.343355	0.341349	0.341694	0.338573	0.319902	0.329954	0.340692	0.337373	0.322074
163	ET13297	0.338622	0.341319	0.336635	0.343238	0.327278	0.312366	0.3205	0.320444	0.329212	0.3172	0.312447	0.321002	0.337615	0.337739	0.334679	0.309409	0.323114	0.3106	0.328078	0.312313	0.311043	0.333954	0.336171	0.338894	0.334907	0.344134	0.345036	0.330373	0.296595	0.338468	0.331958	0.320191	0.309677	0.270791	0.315943	0.332363	0.309405	0.335879	0.345104	0.344889	0.343276	0.342119	0.339098	0.317957	0.33068	0.340838	0.336888	0.323636
164	ET13298	0.339075	0.342959	0.339028	0.344798	0.325767	0.312332	0.326697	0.326852	0.322289	0.322757	0.316277	0.31963	0.338639	0.339243	0.332718	0.313145	0.325414	0.308407	0.331458	0.308911	0.307584	0.333399	0.335352	0.341823	0.334803	0.340513	0.346451	0.327703	0.302412	0.341445	0.330861	0.319417	0.308035	0.272823	0.321225	0.330865	0.308107	0.338598	0.345087	0.345644	0.343081	0.341711	0.340675	0.313273	0.330365	0.344013	0.338749	0.323712
165	ET13299	0.340562	0.341351	0.337279	0.3444	0.327737	0.310794	0.325412	0.32849	0.322425	0.322236	0.314426	0.320263	0.34033	0.336609	0.332618	0.312579	0.327176	0.307352	0.332369	0.315262	0.313966	0.333437	0.335258	0.339783	0.334447	0.340847	0.34671	0.328444	0.304095	0.339811	0.331163	0.323542	0.31426	0.274682	0.320159	0.330539	0.311251	0.336703	0.345798	0.345889	0.343753	0.342921	0.3404	0.317036	0.332658	0.342098	0.337775	0.325567
166	ET13300	0.3392	0.340713	0.337405	0.34434	0.325042	0.30982	0.323021	0.325176	0.324021	0.317632	0.318536	0.319744	0.338866	0.3369	0.333545	0.308739	0.324808	0.31152	0.32895	0.314451	0.306441	0.33272	0.334592	0.339102	0.332573	0.340126	0.344966	0.325063	0.307235	0.341698	0.328641	0.318708	0.309881	0.275378	0.318359	0.329541	0.30599	0.336437	0.344264	0.344306	0.342285	0.340887	0.339858	0.313726	0.331869	0.34057	0.335671	0.325035
167	ET13301	0.341334	0.339232	0.337866	0.344747	0.339366	0.317683	0.331775	0.330492	0.333084	0.32481	0.328656	0.325733	0.340255	0.337851	0.333875	0.319729	0.331139	0.320725	0.331805	0.324236	0.320204	0.334484	0.335226	0.340589	0.333622	0.345272	0.342462	0.331426	0.317021	0.341766	0.34217	0.331467	0.332018	0.290938	0.32925	0.336726	0.322219	0.338783	0.346587	0.345061	0.345523	0.3416	0.339885	0.323846	0.338583	0.340738	0.337411	0.336458
168	ET13302	0.338362	0.336898	0.334281	0.344057	0.335096	0.307477	0.327346	0.325442	0.328435	0.317108	0.319855	0.319495	0.337517	0.335611	0.331316	0.308339	0.32461	0.307499	0.32308	0.315704	0.308373	0.330454	0.331394	0.342438	0.329427	0.343742	0.341243	0.328439	0.305333	0.338462	0.336854	0.322957	0.326001	0.271878	0.320959	0.333296	0.311339	0.340096	0.348095	0.34661	0.348299	0.340836	0.336858	0.313185	0.332435	0.34066	0.337179	0.328478
169	ET13303	0.33539	0.341692	0.336975	0.340519	0.324321	0.306001	0.316859	0.315289	0.328499	0.316434	0.310849	0.326118	0.334981	0.338956	0.336303	0.305063	0.322323	0.302797	0.324697	0.307065	0.31486	0.326533	0.32835	0.343319	0.332397	0.339002	0.3446	0.333522	0.289815	0.333975	0.329052	0.319806	0.308473	0.25475	0.3183	0.335841	0.306201	0.339545	0.345038	0.344849	0.342547	0.333501	0.33696	0.324027	0.330588	0.342106	0.339477	0.320566
170	ET13304	0.334954	0.342628	0.334975	0.340528	0.324576	0.304235	0.3178	0.314472	0.330146	0.316011	0.307233	0.323548	0.334732	0.338983	0.33563	0.302914	0.319183	0.301042	0.31714	0.306322	0.312547	0.327803	0.32962	0.342181	0.331537	0.340898	0.346363	0.333241	0.29067	0.336788	0.329556	0.315804	0.305026	0.251035	0.309954	0.334343	0.305409	0.338485	0.344942	0.344774	0.342109	0.333637	0.337617	0.321517	0.327746	0.34144	0.338749	0.315106
171	ET13305	0.335562	0.339215	0.335649	0.341779	0.324623	0.309726	0.316132	0.314992	0.33425	0.312704	0.312281	0.323793	0.338105	0.336598	0.336522	0.306133	0.315104	0.312911	0.314445	0.312122	0.316434	0.335749	0.339453	0.335649	0.33562	0.344981	0.342387	0.331794	0.298999	0.338953	0.326797	0.315151	0.304665	0.263774	0.301914	0.331567	0.312313	0.332875	0.34196	0.342436	0.339051	0.339058	0.338994	0.321248	0.325108	0.333964	0.332875	0.312549
172	ET13306	0.336834	0.339351	0.33662	0.341228	0.323753	0.308903	0.314811	0.31503	0.332133	0.31339	0.31387	0.324993	0.337875	0.336205	0.337511	0.306305	0.318621	0.313751	0.315783	0.31317	0.317353	0.338449	0.341217	0.339281	0.337854	0.343564	0.343098	0.332337	0.298527	0.338913	0.327308	0.315819	0.304724	0.263874	0.306679	0.336905	0.312075	0.336258	0.3439	0.343721	0.340847	0.338017	0.339556	0.322299	0.324482	0.339198	0.336677	0.31316
173	ET13307	0.338613	0.339373	0.338296	0.341621	0.325874	0.309547	0.316813	0.316189	0.334607	0.312883	0.315221	0.324887	0.3385	0.335924	0.336747	0.307641	0.314172	0.313921	0.316715	0.313909	0.31741	0.338475	0.343179	0.335749	0.337724	0.345406	0.344255	0.33423	0.298935	0.339464	0.328759	0.3162	0.305992	0.264502	0.302056	0.331854	0.315838	0.332673	0.344525	0.344821	0.341428	0.339862	0.341104	0.321917	0.324582	0.335643	0.333405	0.311441
174	ET13308	0.337551	0.341813	0.330092	0.330073	0.343496	0.33245	0.33443	0.344498	0.334471	0.326106	0.335913	0.333284	0.339462	0.337462	0.336073	0.341566	0.333086	0.333445	0.33646	0.338781	0.337596	0.338932	0.338968	0.346404	0.330503	0.33545	0.34147	0.272476	0.34841	0.338773	0.346676	0.340149	0.341706	0.335069	0.320938	0.333522	0.336403	0.344681	0.330244	0.327552	0.331854	0.333552	0.342191	0.340951	0.32912	0.340732	0.338137	0.329135
175	ET13309	0.34063	0.337843	0.337962	0.337437	0.313143	0.326597	0.326089	0.324716	0.319634	0.325986	0.312292	0.322304	0.330805	0.331458	0.326114	0.317364	0.302001	0.317266	0.310258	0.316681	0.310909	0.339779	0.343077	0.338481	0.335939	0.324218	0.341538	0.338328	0.322002	0.333856	0.314136	0.305199	0.32648	0.321278	0.314789	0.332686	0.318438	0.33693	0.344298	0.344768	0.342902	0.334188	0.345242	0.32228	0.280873	0.337039	0.338673	0.297918
176	ET13310	0.341321	0.337203	0.335913	0.331611	0.319034	0.327548	0.329086	0.336028	0.327074	0.323704	0.321855	0.32204	0.33386	0.328014	0.326312	0.328135	0.313662	0.32194	0.312636	0.320027	0.316994	0.339383	0.340883	0.339273	0.334558	0.324501	0.338719	0.334524	0.331041	0.334596	0.32388	0.321076	0.333624	0.328233	0.320063	0.333571	0.327148	0.338232	0.3405	0.339656	0.339721	0.334852	0.343232	0.326114	0.292766	0.334986	0.336771	0.306043
177	ET13311	0.339826	0.337609	0.336322	0.333135	0.319038	0.32721	0.327014	0.332403	0.327986	0.321978	0.323053	0.321353	0.334213	0.328018	0.32598	0.325695	0.312051	0.323084	0.312945	0.318817	0.314053	0.340149	0.341879	0.339504	0.334626	0.323482	0.340138	0.334909	0.331305	0.334698	0.323065	0.319502	0.331443	0.328607	0.321136	0.333607	0.326546	0.33843	0.340213	0.340145	0.340777	0.335877	0.341879	0.325631	0.289106	0.336137	0.33783	0.305597
178	ET13312	0.342211	0.336228	0.33582	0.336296	0.320055	0.330195	0.332014	0.337698	0.32915	0.324848	0.324867	0.324259	0.335909	0.329207	0.324512	0.329399	0.315398	0.32929	0.314545	0.315985	0.319785	0.338983	0.341204	0.338985	0.334428	0.327748	0.337083	0.336596	0.32995	0.334264	0.322176	0.321814	0.33573	0.330437	0.32171	0.330914	0.32635	0.337671	0.341887	0.341747	0.340351	0.335201	0.344774	0.325784	0.292534	0.334873	0.336213	0.311509
179	ET13313	0.343015	0.336666	0.336147	0.331884	0.318993	0.328003	0.329235	0.335279	0.328646	0.325259	0.322031	0.322504	0.334413	0.328161	0.326654	0.329675	0.312707	0.323736	0.315285	0.319678	0.318849	0.3397	0.341443	0.338458	0.335494	0.328271	0.338913	0.335722	0.330305	0.334773	0.32218	0.319742	0.335722	0.328884	0.318806	0.332671	0.328803	0.337286	0.339928	0.33946	0.339558	0.334539	0.343868	0.32668	0.292859	0.333956	0.335822	0.307216
180	ET13314	0.338385	0.335896	0.337488	0.335098	0.323982	0.339994	0.329371	0.326097	0.322402	0.339341	0.326378	0.332631	0.336054	0.339258	0.336218	0.330612	0.325252	0.335275	0.330203	0.335588	0.317364	0.342636	0.344147	0.33729	0.342889	0.328067	0.339466	0.330892	0.332207	0.316185	0.316736	0.332892	0.312298	0.334962	0.332711	0.341468	0.331852	0.337147	0.34166	0.34057	0.342128	0.340698	0.341968	0.325091	0.323087	0.339356	0.346229	0.318234
181	ET13315	0.344832	0.337088	0.337709	0.33445	0.331905	0.341777	0.328963	0.331403	0.336256	0.336169	0.344053	0.337611	0.338181	0.335828	0.338894	0.337781	0.336632	0.334271	0.339085	0.328629	0.334141	0.343317	0.344162	0.340919	0.343898	0.339281	0.338975	0.328469	0.33856	0.289353	0.327625	0.337298	0.336669	0.345378	0.335862	0.338781	0.335809	0.341013	0.343053	0.340911	0.341604	0.333479	0.3399	0.33419	0.328439	0.344338	0.343772	0.322278
182	ET13316	0.339304	0.333609	0.337249	0.336096	0.322582	0.340164	0.325452	0.323576	0.317617	0.335166	0.331163	0.333775	0.334979	0.338728	0.331471	0.327976	0.327069	0.326871	0.335239	0.336332	0.312709	0.341715	0.341966	0.337251	0.343072	0.323955	0.336896	0.323399	0.331752	0.304629	0.320521	0.330775	0.31376	0.333086	0.331807	0.3375	0.329014	0.336671	0.33883	0.337456	0.339807	0.333624	0.33546	0.324218	0.321563	0.341334	0.346753	0.316579
183	ET13317	0.346189	0.341426	0.34451	0.340177	0.331799	0.339787	0.326818	0.327152	0.333567	0.338088	0.330027	0.338488	0.337443	0.340866	0.343557	0.335347	0.33059	0.330603	0.338947	0.325244	0.326193	0.347793	0.34964	0.348591	0.350963	0.342468	0.343702	0.332331	0.328754	0.27491	0.330409	0.331916	0.33442	0.323089	0.332388	0.344793	0.323942	0.348944	0.348304	0.347329	0.347797	0.337798	0.3459	0.332311	0.323521	0.349272	0.351882	0.318968
184	ET13318	0.34481	0.342132	0.34407	0.3405	0.325714	0.339979	0.32318	0.325133	0.332167	0.334507	0.326012	0.337147	0.334743	0.341045	0.343615	0.329969	0.328527	0.325972	0.337166	0.32778	0.32374	0.346083	0.347312	0.34898	0.34938	0.341881	0.34561	0.331599	0.326799	0.27889	0.324814	0.332518	0.331348	0.31734	0.329084	0.345136	0.32157	0.348861	0.348899	0.347638	0.347793	0.335335	0.346632	0.327622	0.31991	0.350735	0.351672	0.315857
185	ET13319	0.346557	0.340026	0.342255	0.338394	0.334709	0.338883	0.325618	0.334315	0.339066	0.336375	0.334254	0.338241	0.340032	0.338911	0.340581	0.340011	0.340279	0.334064	0.33969	0.327742	0.336826	0.345283	0.348927	0.34541	0.348517	0.342787	0.338947	0.33199	0.333433	0.268978	0.332697	0.343187	0.342598	0.323542	0.336381	0.34227	0.328207	0.344836	0.345057	0.343753	0.345685	0.335569	0.344453	0.334422	0.330931	0.348519	0.348134	0.325989
186	ET13320	0.344778	0.34283	0.343342	0.339319	0.333192	0.340634	0.326544	0.333637	0.338413	0.333888	0.335067	0.340013	0.337656	0.340768	0.344587	0.340221	0.335552	0.335794	0.339873	0.32811	0.336088	0.348995	0.347965	0.347244	0.348808	0.342009	0.344315	0.330107	0.333618	0.272642	0.332705	0.336203	0.339683	0.324372	0.335696	0.345442	0.328433	0.347829	0.349959	0.348927	0.348985	0.338319	0.345236	0.332575	0.329886	0.348495	0.351042	0.324812
187	ET13321	0.346606	0.341092	0.343047	0.339992	0.333441	0.33959	0.324565	0.325331	0.334686	0.336324	0.328127	0.337368	0.337509	0.339551	0.343634	0.333439	0.331599	0.331416	0.338702	0.327152	0.331607	0.346229	0.349576	0.348733	0.349599	0.343611	0.342425	0.334307	0.326635	0.278971	0.331409	0.333005	0.334116	0.322387	0.332786	0.345417	0.324112	0.34935	0.347466	0.347338	0.347461	0.336998	0.345217	0.334428	0.322323	0.350112	0.352316	0.315713
188	ET13322	0.338309	0.340038	0.339836	0.334264	0.329663	0.337758	0.326544	0.326516	0.333201	0.334554	0.329424	0.333639	0.32925	0.333516	0.336494	0.339147	0.333696	0.334607	0.338296	0.333507	0.332158	0.343545	0.343179	0.344223	0.342798	0.337264	0.341213	0.332399	0.333433	0.305699	0.33119	0.331837	0.338426	0.327548	0.331029	0.339883	0.32832	0.344055	0.339481	0.338841	0.339396	0.336096	0.336345	0.338424	0.327899	0.345032	0.34523	0.324857
189	ET13323	0.341762	0.342915	0.342764	0.337328	0.324499	0.338462	0.324076	0.324125	0.327131	0.336639	0.326627	0.335094	0.329263	0.337747	0.338405	0.332348	0.326435	0.328861	0.33609	0.328337	0.320206	0.347159	0.345906	0.347865	0.347904	0.33419	0.3449	0.32414	0.327491	0.279958	0.322059	0.326588	0.332073	0.319108	0.328401	0.337607	0.323367	0.348799	0.347491	0.346276	0.346542	0.334498	0.341268	0.331799	0.319183	0.349825	0.352099	0.312968
190	ET13324	0.345393	0.340587	0.341909	0.337005	0.330058	0.339832	0.326961	0.33359	0.331237	0.337739	0.336243	0.337264	0.335813	0.338749	0.337515	0.343021	0.337643	0.333852	0.340413	0.328467	0.328076	0.345383	0.344079	0.344915	0.346034	0.336871	0.339807	0.320655	0.337451	0.271727	0.32735	0.337496	0.341743	0.330543	0.336856	0.338268	0.330418	0.345389	0.347557	0.346863	0.346168	0.335779	0.342204	0.330022	0.328056	0.348408	0.351018	0.322161
191	ET13325	0.341889	0.341315	0.341204	0.334901	0.331811	0.337045	0.324135	0.335024	0.335243	0.334675	0.33245	0.337011	0.334996	0.336909	0.338134	0.338675	0.336035	0.334045	0.338147	0.326127	0.332686	0.344981	0.343419	0.343508	0.344749	0.340024	0.339832	0.327129	0.333122	0.268751	0.326061	0.341334	0.340485	0.325778	0.336447	0.34147	0.330175	0.344176	0.345417	0.344689	0.346689	0.333824	0.337409	0.330433	0.327935	0.349053	0.349202	0.322795
192	ET13326	0.326401	0.335392	0.338492	0.331441	0.34086	0.335015	0.327727	0.333226	0.331652	0.328399	0.333496	0.334913	0.33889	0.339696	0.335267	0.333705	0.335698	0.339702	0.337798	0.339277	0.334822	0.345385	0.345881	0.344734	0.342191	0.340853	0.337624	0.322959	0.334964	0.283028	0.344245	0.347421	0.334596	0.323504	0.336898	0.345096	0.338856	0.343781	0.340443	0.341151	0.340787	0.337988	0.339787	0.338111	0.33342	0.342604	0.338924	0.332314
193	ET13327	0.325678	0.335701	0.339207	0.332045	0.339249	0.337322	0.327416	0.332414	0.332124	0.325801	0.333467	0.336066	0.338841	0.3405	0.333901	0.33325	0.334705	0.33999	0.338253	0.340766	0.334656	0.346832	0.347021	0.344802	0.343434	0.341394	0.338894	0.323676	0.333582	0.286547	0.343657	0.34881	0.332867	0.323536	0.335911	0.346489	0.339838	0.343206	0.340751	0.341813	0.340658	0.338949	0.339062	0.338656	0.335143	0.342966	0.339064	0.333696
194	ET13328	0.338073	0.339441	0.334528	0.333111	0.321208	0.33496	0.332003	0.32602	0.328676	0.333635	0.326708	0.32885	0.331822	0.338102	0.333341	0.325512	0.314032	0.328444	0.335239	0.329469	0.327552	0.340098	0.344219	0.340826	0.343108	0.331603	0.341081	0.330352	0.326367	0.306969	0.320853	0.330352	0.30886	0.332143	0.321814	0.335901	0.329354	0.340266	0.343336	0.341506	0.34113	0.335056	0.340432	0.327357	0.321827	0.336364	0.34413	0.319451
195	ET13329	0.337702	0.342845	0.33616	0.339317	0.316311	0.324744	0.324929	0.319578	0.327795	0.321776	0.310966	0.32495	0.336773	0.337086	0.339568	0.318119	0.314779	0.322168	0.325529	0.329878	0.31654	0.340328	0.338234	0.344351	0.339815	0.344289	0.338122	0.336528	0.296768	0.337826	0.316174	0.290376	0.253437	0.312711	0.316945	0.34057	0.320793	0.342606	0.345798	0.343157	0.345478	0.341177	0.33245	0.319595	0.325061	0.345191	0.344219	0.315415
196	ET13330	0.339075	0.342677	0.344238	0.341998	0.318753	0.321865	0.328103	0.317294	0.322787	0.317051	0.316543	0.320453	0.332605	0.338696	0.337398	0.307824	0.318081	0.316317	0.320353	0.329373	0.30379	0.3418	0.343102	0.343253	0.342368	0.346595	0.338898	0.343979	0.297946	0.335384	0.322689	0.296719	0.252794	0.309481	0.32138	0.340347	0.311934	0.34137	0.348438	0.345995	0.347066	0.343721	0.340407	0.321721	0.317681	0.34421	0.344785	0.30762
197	ET13331	0.343906	0.342779	0.348259	0.339709	0.328503	0.339502	0.330278	0.319715	0.326342	0.322202	0.325463	0.328635	0.329371	0.335605	0.34133	0.313764	0.33313	0.319827	0.329301	0.332648	0.307884	0.338573	0.340228	0.346061	0.345629	0.351435	0.340589	0.34183	0.30081	0.337543	0.327571	0.304809	0.242753	0.308722	0.325476	0.342174	0.319621	0.344027	0.345972	0.344951	0.345176	0.342183	0.342419	0.327254	0.328544	0.346706	0.347974	0.317176
198	ET13332	0.314096	0.331454	0.318649	0.32081	0.331843	0.33533	0.335405	0.334724	0.332311	0.335067	0.333233	0.331507	0.336003	0.335949	0.332543	0.331748	0.327697	0.33589	0.329252	0.333018	0.33166	0.329831	0.331324	0.333984	0.33085	0.319276	0.333882	0.315592	0.335622	0.324165	0.32992	0.346738	0.337003	0.332699	0.335592	0.322716	0.328644	0.33526	0.329748	0.333501	0.331399	0.325299	0.332911	0.330718	0.331056	0.331052	0.331477	0.326637
199	ET13333	0.318961	0.326676	0.323199	0.327295	0.329856	0.337934	0.333882	0.336032	0.337373	0.331171	0.339345	0.331858	0.331954	0.332558	0.327299	0.337728	0.341653	0.340013	0.328456	0.337783	0.336383	0.335686	0.336773	0.337132	0.335043	0.330465	0.32818	0.322842	0.34137	0.336094	0.333784	0.346455	0.343474	0.342232	0.339932	0.328739	0.340611	0.335373	0.32101	0.321134	0.32041	0.328118	0.327814	0.339639	0.338677	0.329069	0.33275	0.339087
200	ET13334	0.322082	0.324027	0.282267	0.32541	0.333226	0.339087	0.334635	0.336354	0.338456	0.335764	0.337198	0.33225	0.333173	0.332635	0.329139	0.341798	0.345687	0.338277	0.341464	0.339896	0.344213	0.329214	0.330614	0.332535	0.329895	0.311554	0.323206	0.320068	0.341698	0.337981	0.337694	0.34644	0.339066	0.341953	0.334726	0.331433	0.343089	0.332996	0.321285	0.309926	0.310924	0.301888	0.316153	0.344055	0.339162	0.334971	0.331218	0.33582
201	ET13335	0.31132	0.26898	0.314141	0.313981	0.338411	0.339326	0.329044	0.33933	0.33809	0.334186	0.340732	0.333628	0.329022	0.330101	0.327995	0.340864	0.344789	0.338085	0.334694	0.335013	0.34086	0.329897	0.328497	0.334928	0.33032	0.323772	0.214819	0.331384	0.342825	0.342802	0.344417	0.34373	0.343113	0.341764	0.340821	0.327669	0.329841	0.332284	0.307771	0.305558	0.30813	0.32315	0.323142	0.335966	0.338247	0.33159	0.331626	0.339662
202	ET13336	0.309473	0.256015	0.313238	0.313387	0.340968	0.339887	0.330497	0.340317	0.340919	0.335824	0.341892	0.335145	0.330278	0.331686	0.329627	0.341774	0.344625	0.340747	0.335135	0.335086	0.343104	0.330703	0.328637	0.335247	0.329865	0.322927	0.210894	0.329493	0.344953	0.340502	0.3451	0.345647	0.34387	0.344189	0.339692	0.32718	0.332799	0.332405	0.307462	0.306403	0.309522	0.316802	0.324827	0.336783	0.337479	0.333454	0.332222	0.338819
203	ET13337	0.330109	0.335458	0.330112	0.330124	0.328322	0.320357	0.319691	0.317789	0.32177	0.324793	0.314983	0.319183	0.324955	0.330801	0.331231	0.303018	0.323295	0.311285	0.329493	0.328833	0.321119	0.323361	0.32565	0.337234	0.325627	0.331063	0.341704	0.328114	0.320378	0.334639	0.33319	0.32455	0.314564	0.306494	0.328584	0.329984	0.304033	0.335743	0.341411	0.338675	0.340204	0.331337	0.32862	0.327935	0.318689	0.335067	0.331571	0.326016
204	ET13338	0.326948	0.333467	0.332909	0.326016	0.332769	0.316713	0.325289	0.333475	0.329522	0.32108	0.321614	0.323442	0.331539	0.335573	0.320749	0.326671	0.327393	0.309645	0.322493	0.34187	0.313755	0.336405	0.337654	0.340032	0.332231	0.322274	0.33967	0.328871	0.325544	0.331448	0.33465	0.329775	0.321999	0.318936	0.324844	0.332673	0.322774	0.339804	0.335701	0.336137	0.33296	0.338317	0.335813	0.327499	0.305558	0.340862	0.339434	0.318227
205	ET13339	0.331748	0.336696	0.336505	0.337375	0.330344	0.331984	0.321636	0.327429	0.331343	0.328314	0.328884	0.32931	0.330207	0.333218	0.335728	0.333386	0.331739	0.325644	0.339151	0.333569	0.336226	0.338436	0.338275	0.339851	0.337628	0.336145	0.336086	0.328854	0.330535	0.303293	0.333818	0.334818	0.3364	0.32898	0.330292	0.336522	0.325923	0.33746	0.340324	0.338964	0.342366	0.332465	0.333224	0.329573	0.325997	0.338592	0.336779	0.324842
206	ET13340	0.333533	0.336513	0.339962	0.330995	0.322146	0.326906	0.321802	0.323912	0.327299	0.329792	0.323546	0.328369	0.32387	0.333465	0.334867	0.32564	0.331314	0.322882	0.326776	0.327584	0.32921	0.340779	0.34077	0.337815	0.340143	0.337296	0.337434	0.329384	0.332977	0.310803	0.322516	0.332343	0.324421	0.319687	0.325184	0.340311	0.322129	0.33609	0.340717	0.341564	0.340909	0.328673	0.333539	0.323465	0.321587	0.33309	0.338054	0.321561
207	ET13341	0.336656	0.3448	0.330112	0.331735	0.319666	0.32001	0.315804	0.319336	0.325299	0.315968	0.307973	0.313147	0.331877	0.336817	0.330833	0.297206	0.318721	0.295472	0.312053	0.332511	0.30692	0.331669	0.332958	0.341511	0.326154	0.337864	0.341094	0.339787	0.319051	0.331703	0.318721	0.325035	0.288389	0.305826	0.316128	0.326997	0.231728	0.339541	0.346302	0.343311	0.343021	0.332318	0.336594	0.327386	0.320476	0.337196	0.336922	0.313028
208	ET13342	0.334315	0.344936	0.34667	0.336992	0.292817	0.331565	0.325286	0.311326	0.244767	0.329512	0.31393	0.321338	0.32668	0.331056	0.330901	0.324163	0.257581	0.309756	0.332371	0.323889	0.320687	0.335173	0.338256	0.333077	0.338764	0.328425	0.344349	0.330071	0.314796	0.331665	0.295672	0.307541	0.313251	0.310317	0.33069	0.327348	0.318096	0.332458	0.340151	0.341575	0.339681	0.329452	0.336347	0.320021	0.32061	0.335164	0.335411	0.3177
209	ET13343	0.334516	0.3439	0.345559	0.334975	0.291662	0.327835	0.324638	0.311371	0.226875	0.324582	0.310194	0.323978	0.323582	0.331486	0.332535	0.314938	0.261926	0.304475	0.324797	0.32128	0.31607	0.335694	0.339211	0.333356	0.337845	0.321132	0.345538	0.326225	0.314366	0.33056	0.28873	0.305607	0.313481	0.306458	0.326152	0.327931	0.312483	0.332971	0.34214	0.342257	0.340906	0.330437	0.332682	0.322876	0.315489	0.336888	0.335666	0.310094
210	ET13344	0.343342	0.349182	0.342179	0.344476	0.316111	0.329912	0.331494	0.33453	0.316581	0.335209	0.333286	0.330567	0.331852	0.324457	0.332284	0.332728	0.321195	0.323661	0.330822	0.339611	0.319734	0.326216	0.328282	0.336552	0.335381	0.33276	0.349208	0.313675	0.329703	0.327614	0.314607	0.330075	0.333311	0.315109	0.333003	0.321353	0.327052	0.335822	0.353497	0.35158	0.351231	0.334664	0.3431	0.31112	0.328729	0.343466	0.340715	0.323618
211	ET13345	0.313758	0.330292	0.317425	0.320717	0.330356	0.333916	0.335079	0.336911	0.331258	0.334388	0.33305	0.332062	0.333779	0.334267	0.330712	0.331529	0.327567	0.335024	0.329688	0.331665	0.330327	0.329467	0.330875	0.333203	0.33098	0.318498	0.332333	0.315494	0.335684	0.32404	0.329682	0.346866	0.337611	0.332233	0.335332	0.322519	0.328503	0.334428	0.328003	0.332099	0.330329	0.324295	0.332699	0.33001	0.330605	0.329978	0.330322	0.326063
212	ET13346	0.334535	0.336794	0.332718	0.332028	0.314481	0.315041	0.311013	0.278494	0.310483	0.317045	0.252843	0.272159	0.327174	0.33236	0.327801	0.293998	0.305426	0.294134	0.322012	0.307501	0.320793	0.322474	0.329154	0.332882	0.329535	0.333086	0.336426	0.339104	0.238081	0.331292	0.318691	0.29881	0.310883	0.279175	0.319087	0.332252	0.30702	0.330575	0.343866	0.341183	0.338077	0.334394	0.333009	0.32461	0.3205	0.332592	0.33592	0.317555
213	ET13347	0.336158	0.331667	0.324761	0.33125	0.320955	0.318202	0.328052	0.327946	0.320187	0.314121	0.313226	0.321663	0.332741	0.332552	0.327282	0.3129	0.302514	0.315187	0.319076	0.325795	0.315687	0.332377	0.332697	0.326061	0.327037	0.331984	0.338904	0.336869	0.323112	0.338781	0.318089	0.325082	0.32725	0.317768	0.316813	0.320734	0.316957	0.325065	0.343157	0.338843	0.33766	0.331539	0.336334	0.320295	0.324774	0.325891	0.327703	0.32261
214	ET13348	0.331046	0.332488	0.335945	0.335679	0.324335	0.318504	0.321655	0.327031	0.324593	0.33433	0.315457	0.323874	0.33363	0.335803	0.332956	0.314736	0.328278	0.306867	0.326331	0.337737	0.331524	0.331784	0.334162	0.3394	0.330235	0.332331	0.333803	0.336243	0.330454	0.335709	0.327925	0.319502	0.332424	0.323808	0.331577	0.33228	0.245844	0.338149	0.344506	0.340753	0.340583	0.328242	0.337824	0.340466	0.322287	0.334522	0.335724	0.319427
215	ET13349	0.32945	0.331173	0.33453	0.333247	0.325255	0.317789	0.320966	0.327839	0.322553	0.334182	0.315589	0.323757	0.334581	0.33622	0.333428	0.314085	0.328005	0.306592	0.331463	0.335722	0.328807	0.334028	0.336054	0.338773	0.332679	0.32911	0.334088	0.332975	0.329488	0.334358	0.330292	0.321074	0.332101	0.323625	0.331248	0.330112	0.254975	0.337405	0.345534	0.340707	0.344019	0.326195	0.337064	0.340902	0.322927	0.335209	0.335392	0.320819
216	ET13350	0.328641	0.330533	0.334988	0.334381	0.32518	0.317966	0.321023	0.326546	0.32434	0.331267	0.314853	0.32258	0.332707	0.335605	0.331709	0.313158	0.329361	0.306358	0.329673	0.336834	0.328127	0.329678	0.33196	0.338549	0.328022	0.329446	0.333073	0.333082	0.329995	0.333903	0.329424	0.322629	0.331648	0.323487	0.331558	0.331531	0.255735	0.336558	0.343383	0.339532	0.341	0.326127	0.336081	0.339066	0.323444	0.332777	0.334407	0.321591
217	ET13351	0.327197	0.332533	0.333703	0.331163	0.324931	0.321068	0.321644	0.322916	0.325357	0.331677	0.318091	0.322321	0.332484	0.334496	0.328765	0.312228	0.32761	0.310005	0.329397	0.335654	0.326744	0.330126	0.332914	0.337417	0.328899	0.327382	0.333177	0.332222	0.328365	0.333954	0.330533	0.322695	0.330846	0.323995	0.331777	0.329214	0.261381	0.336124	0.344072	0.34019	0.342257	0.326333	0.334669	0.340932	0.324367	0.334264	0.334411	0.320723
218	ET13352	0.331494	0.3366	0.334641	0.334879	0.337007	0.332114	0.327078	0.332407	0.328673	0.321393	0.330918	0.327576	0.333777	0.332743	0.331539	0.32595	0.325101	0.331956	0.334654	0.312171	0.333701	0.335447	0.337134	0.337288	0.333701	0.335349	0.336415	0.339141	0.3371	0.338462	0.34304	0.331109	0.333779	0.33435	0.333241	0.329239	0.312487	0.336135	0.338379	0.334705	0.335632	0.331177	0.334371	0.331431	0.331616	0.33622	0.336437	0.33238
219	ET13353	0.331854	0.340111	0.332184	0.334403	0.331475	0.330543	0.331846	0.334984	0.332833	0.32307	0.328876	0.322533	0.333386	0.333273	0.329922	0.322876	0.319957	0.321397	0.327152	0.337683	0.316221	0.3408	0.341166	0.34283	0.333839	0.33772	0.339128	0.338149	0.327161	0.3438	0.334832	0.340764	0.33609	0.332071	0.328071	0.330758	0.324012	0.341513	0.339321	0.338679	0.337977	0.331782	0.337764	0.323821	0.323942	0.345734	0.344115	0.319244
220	ET13354	0.333348	0.33526	0.331309	0.333899	0.32768	0.321431	0.328507	0.331854	0.321391	0.322538	0.329616	0.320776	0.327284	0.322859	0.321057	0.330903	0.321985	0.325223	0.319912	0.336009	0.313528	0.338479	0.339143	0.334856	0.331994	0.336013	0.3374	0.331539	0.330322	0.335715	0.330543	0.332324	0.329546	0.321308	0.325606	0.32801	0.323191	0.333433	0.339205	0.338175	0.338215	0.332328	0.337183	0.321914	0.322429	0.335783	0.335081	0.315838
221	ET13355	0.334979	0.336237	0.336171	0.342691	0.320866	0.313445	0.315609	0.32064	0.32959	0.309149	0.311762	0.321817	0.33028	0.334541	0.330684	0.30576	0.326282	0.308492	0.312839	0.301237	0.298118	0.328701	0.337086	0.339253	0.334175	0.344772	0.335145	0.331977	0.293674	0.340341	0.325433	0.321161	0.273191	0.249244	0.312266	0.33235	0.301484	0.335828	0.343362	0.341851	0.34036	0.339836	0.335892	0.304173	0.324304	0.337994	0.334605	0.311666
222	ET13356	0.335737	0.343625	0.329188	0.329733	0.32058	0.319636	0.315585	0.319391	0.327295	0.313796	0.308581	0.312622	0.331229	0.335862	0.330258	0.296697	0.320989	0.29587	0.310607	0.33178	0.30846	0.332126	0.33339	0.338294	0.325927	0.337505	0.341034	0.339864	0.31987	0.33182	0.319749	0.326412	0.2887	0.307601	0.313519	0.32615	0.231571	0.337173	0.344904	0.342026	0.340851	0.331709	0.335377	0.328167	0.32261	0.335854	0.335896	0.315049
223	ET13357	0.3435	0.345385	0.33836	0.344944	0.331784	0.320532	0.323584	0.322453	0.333752	0.313143	0.318464	0.329331	0.33096	0.344202	0.335345	0.314115	0.330033	0.319108	0.329746	0.314355	0.31226	0.32921	0.339658	0.343713	0.337594	0.349333	0.339277	0.341102	0.306873	0.344304	0.334298	0.32622	0.299635	0.283743	0.321946	0.332069	0.317023	0.340792	0.34551	0.344006	0.34039	0.342038	0.342123	0.322853	0.333482	0.33752	0.336922	0.325633
224	ET13358	0.343189	0.344476	0.340585	0.344342	0.331875	0.322989	0.323125	0.32161	0.333837	0.315383	0.320857	0.33056	0.328805	0.341662	0.335709	0.319166	0.332341	0.323359	0.334416	0.31486	0.315896	0.326433	0.336703	0.343683	0.338345	0.348727	0.339062	0.342247	0.308181	0.34293	0.333686	0.326982	0.301076	0.29027	0.324812	0.335126	0.319223	0.34066	0.344708	0.344247	0.341158	0.3403	0.341375	0.326316	0.33562	0.337309	0.336277	0.328648
225	ET13359	0.343479	0.344325	0.339913	0.344389	0.331354	0.322325	0.325608	0.321078	0.334381	0.316311	0.321461	0.33122	0.330024	0.342708	0.336688	0.318574	0.333143	0.322502	0.334277	0.314849	0.316185	0.326161	0.336073	0.344017	0.33809	0.349342	0.33969	0.341466	0.307103	0.3431	0.333728	0.326478	0.301016	0.288589	0.32554	0.335756	0.319598	0.341375	0.344493	0.3436	0.339951	0.34049	0.341215	0.326391	0.335164	0.337522	0.336694	0.327612
226	ET13360	0.344621	0.346006	0.342574	0.345302	0.332448	0.325361	0.325455	0.322655	0.335813	0.318189	0.324155	0.333654	0.327869	0.341021	0.338566	0.320278	0.335262	0.324806	0.335443	0.314681	0.319453	0.325508	0.335115	0.344923	0.33976	0.34997	0.341151	0.342368	0.306645	0.344498	0.333867	0.328246	0.299031	0.290302	0.327105	0.3375	0.321734	0.341541	0.346159	0.345253	0.341592	0.33893	0.342606	0.327303	0.336037	0.339266	0.338539	0.327835
227	ET13361	0.344438	0.346257	0.342879	0.344602	0.331933	0.325265	0.325946	0.32281	0.334975	0.317328	0.323563	0.33372	0.328922	0.34146	0.339558	0.319927	0.334554	0.324333	0.335588	0.314453	0.318661	0.326206	0.335783	0.345034	0.340802	0.350546	0.341428	0.3424	0.30672	0.343879	0.33336	0.327327	0.296899	0.289081	0.326259	0.337849	0.321338	0.342091	0.346306	0.345195	0.342174	0.339185	0.341953	0.32825	0.336511	0.338958	0.337481	0.328122
228	ET13362	0.344719	0.345281	0.342057	0.345274	0.33119	0.324914	0.325229	0.321948	0.335643	0.31841	0.323265	0.332422	0.328212	0.34027	0.337917	0.3199	0.334305	0.324021	0.336471	0.315275	0.319108	0.325416	0.335096	0.344734	0.33959	0.350087	0.341158	0.342168	0.305305	0.344415	0.33205	0.326648	0.296763	0.291019	0.326371	0.337396	0.321348	0.341419	0.346376	0.345634	0.341745	0.339447	0.341968	0.328229	0.336669	0.338662	0.33749	0.32818
229	ET13363	0.344432	0.346327	0.342853	0.346023	0.332048	0.325457	0.325408	0.322112	0.335501	0.317221	0.323225	0.333596	0.328544	0.341249	0.339	0.319293	0.334873	0.323787	0.335045	0.314843	0.318457	0.32615	0.336369	0.344921	0.340172	0.351099	0.340985	0.342126	0.306186	0.343172	0.333762	0.327314	0.297374	0.290338	0.326531	0.336669	0.321429	0.341834	0.346759	0.345657	0.341798	0.338922	0.343085	0.327614	0.33619	0.338939	0.337573	0.327969
230	ET13364	0.344853	0.345995	0.342517	0.346061	0.332875	0.325201	0.326588	0.322487	0.33593	0.318013	0.324087	0.333794	0.328967	0.341087	0.339175	0.319966	0.335105	0.325012	0.334335	0.315079	0.318108	0.325867	0.335862	0.344976	0.340409	0.351489	0.341326	0.343234	0.306499	0.344176	0.334705	0.328052	0.298046	0.290602	0.326474	0.337894	0.321863	0.342204	0.346385	0.345778	0.341798	0.339826	0.343008	0.327571	0.336371	0.339185	0.338464	0.327848
231	ET13365	0.345653	0.346602	0.343945	0.346112	0.332548	0.325403	0.326574	0.323289	0.335549	0.318044	0.324382	0.334362	0.329044	0.341494	0.33943	0.320597	0.33409	0.324682	0.335245	0.314398	0.318217	0.326627	0.336911	0.346027	0.341226	0.351506	0.341521	0.343334	0.306456	0.344751	0.334141	0.327567	0.298189	0.289191	0.326791	0.338081	0.322006	0.342685	0.347517	0.346759	0.342757	0.340213	0.343291	0.327716	0.336428	0.339107	0.338566	0.328082
232	ET13366	0.344302	0.346283	0.343038	0.346121	0.33262	0.324897	0.325697	0.322825	0.335445	0.317659	0.323772	0.333894	0.328605	0.34113	0.338987	0.320657	0.334756	0.324006	0.33589	0.314866	0.317993	0.327505	0.337749	0.345174	0.341568	0.350714	0.341726	0.341596	0.306979	0.344717	0.334596	0.327216	0.298055	0.291089	0.326227	0.338707	0.320589	0.342211	0.346389	0.345612	0.341428	0.338881	0.342638	0.327263	0.336796	0.339149	0.338051	0.32839
233	ET13367	0.33008	0.338066	0.336971	0.334879	0.321361	0.335198	0.322304	0.3177	0.321527	0.323572	0.317849	0.328559	0.323185	0.333743	0.331648	0.32839	0.323404	0.326235	0.337992	0.334318	0.324904	0.337883	0.338679	0.336994	0.336496	0.337543	0.33973	0.338085	0.326797	0.340438	0.324763	0.323467	0.323689	0.322746	0.334484	0.333394	0.3173	0.336862	0.337211	0.336462	0.336445	0.335762	0.335807	0.334152	0.329014	0.330571	0.332852	0.327618
234	ET13368	0.330895	0.339424	0.333684	0.336454	0.321825	0.328731	0.325276	0.323618	0.323553	0.323146	0.3174	0.329448	0.324355	0.33315	0.327959	0.324012	0.321629	0.32682	0.336403	0.339347	0.324046	0.339153	0.33859	0.335632	0.337313	0.337836	0.340972	0.339732	0.327178	0.34156	0.323467	0.327159	0.327176	0.323095	0.329397	0.332792	0.320791	0.335696	0.337203	0.336317	0.337509	0.33465	0.33552	0.331875	0.326457	0.333375	0.333686	0.327778
235	ET13369	0.334443	0.339266	0.331182	0.338426	0.321665	0.324638	0.325661	0.326844	0.321627	0.313413	0.324914	0.326625	0.331765	0.336341	0.330722	0.322393	0.321406	0.311915	0.327908	0.329378	0.314134	0.339558	0.340626	0.337715	0.332999	0.338488	0.340166	0.33719	0.335392	0.338581	0.322661	0.33215	0.316657	0.316087	0.319698	0.327297	0.32608	0.335766	0.335552	0.335311	0.335764	0.332067	0.333245	0.322376	0.331611	0.335132	0.334718	0.328039
236	ET13370	0.32602	0.329575	0.334033	0.331046	0.318015	0.326703	0.326548	0.320561	0.326306	0.325214	0.324278	0.32888	0.324257	0.334322	0.332579	0.324814	0.326803	0.320087	0.329127	0.32711	0.317649	0.336556	0.336388	0.339321	0.333148	0.329948	0.331097	0.330573	0.328707	0.333033	0.321391	0.326967	0.318523	0.329829	0.326814	0.329418	0.318017	0.336934	0.332373	0.330871	0.331952	0.328663	0.332275	0.327837	0.32448	0.335247	0.334813	0.320085
237	ET13371	0.329056	0.334726	0.335356	0.329937	0.320304	0.33098	0.329773	0.318068	0.320538	0.330969	0.324384	0.329305	0.325676	0.33409	0.332265	0.329505	0.332507	0.32157	0.331169	0.324857	0.320378	0.337692	0.33886	0.341866	0.335573	0.330063	0.335637	0.334715	0.329469	0.336681	0.318719	0.326884	0.327008	0.331186	0.323244	0.330843	0.323012	0.340272	0.334641	0.332188	0.334388	0.329988	0.334052	0.329271	0.324972	0.336971	0.336909	0.322353
238	ET13372	0.333162	0.336213	0.337715	0.334235	0.32892	0.32999	0.331456	0.329512	0.335224	0.328903	0.334492	0.32931	0.329163	0.328914	0.329273	0.333303	0.3377	0.336417	0.333637	0.337873	0.331907	0.335628	0.336694	0.335898	0.335105	0.340643	0.337905	0.342791	0.336047	0.338807	0.330609	0.332128	0.330667	0.338315	0.336875	0.333416	0.325244	0.334418	0.336786	0.336579	0.337251	0.335284	0.331626	0.340975	0.332111	0.333801	0.334239	0.325635
239	ET13373	0.332128	0.338302	0.340745	0.335149	0.322765	0.332233	0.328718	0.322848	0.327769	0.327659	0.32428	0.330165	0.327599	0.329139	0.330631	0.326091	0.329554	0.331465	0.335824	0.331329	0.322799	0.33533	0.336907	0.330546	0.336324	0.338911	0.336943	0.34006	0.331207	0.33416	0.324236	0.323116	0.323078	0.332965	0.328312	0.337039	0.322082	0.329288	0.339421	0.338964	0.33816	0.332537	0.33533	0.332007	0.326829	0.330867	0.330422	0.319617
240	ET13374	0.329982	0.334852	0.338619	0.334524	0.327408	0.331448	0.33065	0.328412	0.332482	0.330273	0.331597	0.330675	0.329384	0.332069	0.334318	0.333543	0.336132	0.335203	0.33869	0.335454	0.33158	0.338017	0.336824	0.334609	0.337071	0.337613	0.332935	0.336983	0.334967	0.337217	0.331809	0.331335	0.323478	0.337288	0.334147	0.337283	0.328733	0.332839	0.337156	0.335926	0.334235	0.333637	0.332882	0.334939	0.32972	0.335866	0.335309	0.326999
241	ET13375	0.331156	0.335428	0.33562	0.333003	0.325976	0.329046	0.328261	0.324706	0.323395	0.327029	0.326618	0.329565	0.332269	0.335892	0.331201	0.324786	0.328165	0.326578	0.331369	0.317551	0.31536	0.338349	0.339687	0.330161	0.336756	0.333205	0.337996	0.326818	0.33432	0.336864	0.327295	0.328752	0.323199	0.327244	0.323872	0.331414	0.315804	0.330401	0.337713	0.33616	0.336362	0.334718	0.336054	0.324236	0.327093	0.328042	0.327744	0.322727
242	ET13376	0.328507	0.332516	0.335837	0.331775	0.32368	0.338111	0.325514	0.326263	0.328805	0.324423	0.335939	0.332052	0.326584	0.333503	0.331018	0.324021	0.333605	0.326135	0.329278	0.327344	0.324323	0.337328	0.336196	0.333535	0.334713	0.333969	0.330826	0.333028	0.33115	0.336101	0.323644	0.336075	0.31387	0.332528	0.324414	0.332254	0.324672	0.332194	0.326616	0.326665	0.327222	0.330792	0.329388	0.324444	0.328376	0.332531	0.332794	0.318636
243	ET13377	0.33389	0.334654	0.33369	0.334341	0.326729	0.335277	0.323387	0.326965	0.330673	0.322317	0.332192	0.330001	0.328339	0.328795	0.335203	0.328605	0.331931	0.333956	0.334622	0.322399	0.327246	0.337996	0.337707	0.337622	0.333899	0.333088	0.335479	0.339224	0.334862	0.33188	0.32741	0.324842	0.319342	0.335603	0.324176	0.33709	0.328703	0.33692	0.332622	0.329639	0.330454	0.331209	0.336409	0.338496	0.330135	0.334858	0.33582	0.326074
244	ET13378	0.33169	0.3371	0.337539	0.332565	0.325893	0.335866	0.327122	0.323795	0.3197	0.317766	0.331688	0.331488	0.32448	0.327227	0.330871	0.322274	0.332388	0.324914	0.334111	0.330405	0.314187	0.335664	0.336624	0.329652	0.331254	0.33676	0.335432	0.334681	0.330988	0.339432	0.327188	0.327001	0.31467	0.329154	0.330543	0.335526	0.321891	0.328637	0.333362	0.334498	0.334498	0.332001	0.332205	0.325059	0.331282	0.333103	0.328771	0.326742
245	ET13379	0.330065	0.33452	0.338834	0.334203	0.32307	0.336141	0.325569	0.324516	0.327801	0.323412	0.331301	0.330935	0.323921	0.32552	0.330584	0.327401	0.335998	0.330569	0.339334	0.331858	0.329982	0.328399	0.326363	0.334175	0.331143	0.336513	0.334967	0.333424	0.329484	0.336469	0.326782	0.327297	0.318972	0.336926	0.330663	0.334392	0.329535	0.332071	0.336188	0.335298	0.335956	0.329452	0.332354	0.335541	0.331269	0.336556	0.335162	0.325091
246	ET13380	0.332867	0.337409	0.334847	0.337307	0.336003	0.338881	0.33256	0.335232	0.335911	0.336213	0.341877	0.332567	0.331412	0.332284	0.332609	0.343555	0.342519	0.341038	0.348929	0.344115	0.345238	0.336856	0.337813	0.336764	0.335405	0.337747	0.32655	0.334809	0.34431	0.341062	0.342849	0.345583	0.347006	0.345261	0.342651	0.33385	0.339932	0.333903	0.335952	0.331022	0.332648	0.335484	0.333622	0.345487	0.341734	0.33199	0.330312	0.340494
247	ET13381	0.335509	0.336769	0.332869	0.336722	0.340056	0.339619	0.334688	0.339779	0.339955	0.340092	0.346506	0.331735	0.332841	0.336056	0.328735	0.349204	0.343432	0.345651	0.350501	0.34394	0.348108	0.334847	0.335462	0.337913	0.334075	0.338785	0.336713	0.341445	0.346689	0.339847	0.345885	0.349119	0.352299	0.350867	0.344904	0.336128	0.342498	0.336158	0.331873	0.328956	0.330433	0.336692	0.33445	0.348361	0.344276	0.330339	0.332467	0.344987
248	ET13382	0.333152	0.335524	0.333441	0.337632	0.337226	0.337819	0.334888	0.336509	0.336294	0.337834	0.344632	0.332341	0.333599	0.335737	0.327622	0.344932	0.344664	0.341413	0.348297	0.345198	0.347163	0.338288	0.338651	0.339747	0.337141	0.336724	0.336222	0.336871	0.345493	0.340783	0.344344	0.346936	0.346272	0.34911	0.343008	0.335105	0.340664	0.337532	0.334367	0.330295	0.331946	0.334101	0.332967	0.346446	0.342653	0.333145	0.332141	0.342428
249	ET13383	0.330663	0.335247	0.331877	0.335909	0.335573	0.338034	0.331435	0.336492	0.336177	0.337924	0.342513	0.331569	0.328316	0.333103	0.327448	0.344785	0.342121	0.341213	0.34741	0.342649	0.345372	0.335749	0.336203	0.33592	0.334984	0.334143	0.33512	0.331886	0.345895	0.338643	0.340964	0.345985	0.348293	0.348455	0.342221	0.334003	0.336894	0.334439	0.332894	0.329182	0.330616	0.330318	0.333816	0.34464	0.341032	0.329916	0.330065	0.340755
250	ET13384	0.330461	0.333862	0.333722	0.334707	0.339383	0.340921	0.334777	0.333733	0.337819	0.338343	0.340621	0.331677	0.335043	0.334813	0.327057	0.346906	0.347261	0.341677	0.348368	0.342517	0.345591	0.337173	0.336426	0.336737	0.3363	0.335103	0.331771	0.335203	0.3472	0.339564	0.346042	0.347351	0.349136	0.34988	0.337856	0.33723	0.338532	0.334707	0.327371	0.326086	0.326033	0.329901	0.335505	0.344466	0.34524	0.332307	0.331337	0.343811
251	ET13385	0.316119	0.327861	0.329952	0.332818	0.335713	0.341602	0.333073	0.337377	0.331792	0.337379	0.340309	0.327973	0.328299	0.330922	0.32604	0.346534	0.344513	0.342034	0.347166	0.338343	0.343255	0.331503	0.333547	0.331684	0.332211	0.338028	0.314283	0.338156	0.346523	0.339943	0.342706	0.345461	0.343738	0.34674	0.339373	0.333279	0.339802	0.330529	0.323265	0.319974	0.31937	0.33272	0.320198	0.343715	0.34227	0.325838	0.326984	0.341226
252	ET13386	0.327365	0.329403	0.331667	0.332352	0.335939	0.336305	0.33192	0.334237	0.333584	0.331341	0.337532	0.330212	0.330631	0.332856	0.329482	0.340517	0.340662	0.339309	0.342621	0.337151	0.339717	0.33369	0.333903	0.33483	0.333399	0.334224	0.330124	0.335954	0.342213	0.338356	0.338892	0.345849	0.340164	0.343577	0.336781	0.332356	0.33766	0.331741	0.333703	0.332733	0.334205	0.330569	0.330663	0.341326	0.337096	0.331392	0.332558	0.336249
253	ET13387	0.32411	0.329488	0.333667	0.332169	0.338249	0.339068	0.33048	0.334688	0.33336	0.330367	0.338175	0.329695	0.326814	0.329952	0.329435	0.342404	0.34033	0.337696	0.343785	0.338788	0.340232	0.334875	0.335771	0.332582	0.336854	0.33613	0.328442	0.337749	0.345357	0.336715	0.341974	0.341798	0.341694	0.342236	0.33413	0.334526	0.339373	0.329856	0.327786	0.326514	0.325916	0.327078	0.33169	0.339341	0.341206	0.33032	0.330824	0.340936
254	ET13388	0.328514	0.335343	0.336309	0.332652	0.338475	0.335928	0.33132	0.333043	0.326237	0.337777	0.338451	0.331786	0.333275	0.329707	0.326959	0.343387	0.336379	0.340647	0.343281	0.343993	0.341577	0.331171	0.332103	0.32648	0.32905	0.339179	0.333905	0.332888	0.345881	0.337007	0.343738	0.340872	0.344123	0.344919	0.337496	0.333509	0.337975	0.324236	0.326525	0.32578	0.324918	0.334369	0.333869	0.340215	0.340864	0.320334	0.320521	0.340087
255	ET13389	0.333888	0.334677	0.337854	0.333243	0.338039	0.338005	0.332399	0.334103	0.329933	0.336764	0.340413	0.330686	0.333118	0.330518	0.326386	0.342504	0.339743	0.342917	0.346653	0.3432	0.34393	0.330995	0.332088	0.33115	0.329184	0.337994	0.336162	0.335045	0.344983	0.340143	0.344279	0.343453	0.344081	0.346044	0.336964	0.335345	0.339458	0.328556	0.328131	0.326057	0.326623	0.333084	0.332088	0.343483	0.342779	0.323938	0.324352	0.342338
256	ET13390	0.329284	0.333507	0.333433	0.334922	0.334354	0.336558	0.328418	0.32949	0.333269	0.334513	0.336743	0.32902	0.329001	0.324786	0.327429	0.341428	0.339173	0.339817	0.338526	0.338773	0.342634	0.335205	0.335805	0.33269	0.333196	0.336862	0.329599	0.33405	0.345198	0.340072	0.338373	0.343421	0.344489	0.342026	0.336452	0.335271	0.335684	0.330531	0.329533	0.326886	0.327435	0.33162	0.335958	0.342355	0.336464	0.335356	0.331394	0.336047
257	ET13391	0.327725	0.330803	0.338151	0.332773	0.329212	0.33756	0.327856	0.325578	0.323576	0.333105	0.327018	0.330512	0.323618	0.333073	0.326697	0.332086	0.333407	0.333045	0.342851	0.342789	0.335858	0.336932	0.336828	0.335562	0.334333	0.33576	0.32999	0.337964	0.339904	0.341513	0.335849	0.337937	0.336028	0.334503	0.329524	0.334507	0.332828	0.334228	0.330075	0.327969	0.32795	0.334813	0.32645	0.34214	0.33256	0.335149	0.331301	0.335101
258	ET13392	0.328588	0.336924	0.334296	0.335045	0.338573	0.340528	0.334564	0.338247	0.32978	0.337562	0.337473	0.33188	0.331167	0.334828	0.32401	0.343398	0.341974	0.337622	0.340809	0.345693	0.343721	0.337288	0.337234	0.333658	0.333137	0.336751	0.334994	0.339277	0.345217	0.343455	0.343589	0.346821	0.345142	0.345021	0.339304	0.334871	0.338073	0.333282	0.33449	0.332469	0.333535	0.333401	0.332537	0.342698	0.340396	0.336911	0.334745	0.343134
259	ET13393	0.325299	0.333865	0.33228	0.334624	0.332058	0.340604	0.330475	0.332345	0.329037	0.336579	0.334447	0.330737	0.329775	0.33409	0.323931	0.34273	0.339547	0.333899	0.334443	0.342481	0.340562	0.334877	0.335603	0.330303	0.333488	0.331384	0.332343	0.334411	0.341168	0.337077	0.339566	0.344389	0.339596	0.341845	0.332303	0.335481	0.333684	0.329861	0.334847	0.332656	0.331926	0.327763	0.329937	0.342774	0.337458	0.331516	0.331041	0.337675
260	ET13394	0.328165	0.336324	0.333322	0.333811	0.335835	0.335971	0.329527	0.334686	0.32575	0.33336	0.333114	0.325725	0.327069	0.331965	0.319617	0.34213	0.335624	0.334094	0.337992	0.341364	0.340117	0.333871	0.333688	0.329829	0.329095	0.333977	0.33425	0.335969	0.342168	0.338773	0.339528	0.343606	0.342679	0.342253	0.334792	0.331935	0.334375	0.329546	0.33633	0.334922	0.334301	0.329639	0.330358	0.340302	0.336843	0.332914	0.332665	0.338994
261	ET13395	0.327601	0.329331	0.33716	0.333724	0.325616	0.337875	0.328542	0.328861	0.327556	0.334658	0.331426	0.328827	0.325325	0.331201	0.324606	0.336388	0.33596	0.330537	0.337566	0.342936	0.331529	0.334735	0.33463	0.33536	0.331112	0.328107	0.330646	0.333518	0.338313	0.338219	0.333358	0.339053	0.337745	0.337479	0.334047	0.336507	0.329312	0.333784	0.329271	0.325972	0.325806	0.329988	0.327125	0.339741	0.329684	0.334539	0.33402	0.332001
262	ET13396	0.330012	0.331935	0.339434	0.334271	0.32368	0.337783	0.327593	0.326189	0.328939	0.330797	0.329312	0.327744	0.324842	0.332896	0.326808	0.331948	0.336383	0.325008	0.333964	0.341681	0.325503	0.339183	0.339504	0.336441	0.335401	0.329382	0.330263	0.334239	0.334781	0.340638	0.333199	0.336256	0.332641	0.334486	0.333486	0.336624	0.329603	0.334703	0.332028	0.328129	0.328063	0.330522	0.324021	0.340719	0.329858	0.334511	0.333458	0.332339
263	ET13397	0.329552	0.330661	0.331911	0.335281	0.331611	0.33766	0.330714	0.328618	0.325667	0.335801	0.330533	0.327701	0.326931	0.331865	0.327782	0.336088	0.334807	0.334767	0.342981	0.338998	0.335024	0.336498	0.334315	0.336477	0.334452	0.335058	0.330592	0.335747	0.339453	0.340234	0.337283	0.338424	0.341855	0.33897	0.337228	0.337954	0.331269	0.334637	0.328624	0.329982	0.327542	0.337211	0.335883	0.339847	0.334488	0.336526	0.336062	0.33542
264	ET13398	0.330648	0.334607	0.332552	0.337075	0.332497	0.337034	0.331137	0.328967	0.326482	0.335515	0.332092	0.327625	0.328507	0.331284	0.32625	0.336943	0.334462	0.334481	0.343934	0.339758	0.337532	0.333437	0.332348	0.336679	0.334377	0.335275	0.330903	0.336011	0.341175	0.34196	0.340398	0.339396	0.343032	0.341619	0.339113	0.337445	0.333103	0.334701	0.328593	0.329944	0.329863	0.338915	0.337007	0.340449	0.335447	0.335888	0.334473	0.336245
265	ET13399	0.328969	0.331201	0.333154	0.334513	0.330684	0.33649	0.327235	0.326752	0.322136	0.333571	0.328712	0.326501	0.327525	0.328344	0.325165	0.333926	0.331207	0.331922	0.340866	0.336747	0.332099	0.334941	0.333531	0.332373	0.333084	0.334126	0.328365	0.334626	0.33946	0.339196	0.338736	0.33716	0.340372	0.339813	0.335526	0.333947	0.329744	0.330684	0.327684	0.329561	0.327497	0.33713	0.33315	0.339128	0.333582	0.332928	0.333477	0.333065
266	ET13400	0.330952	0.336037	0.336915	0.331475	0.33172	0.338707	0.328252	0.331965	0.333588	0.337366	0.33809	0.33266	0.328061	0.332984	0.329765	0.342836	0.341692	0.336671	0.340232	0.344708	0.335071	0.341866	0.340879	0.339647	0.341315	0.335869	0.333526	0.337637	0.345304	0.341145	0.338107	0.341298	0.339632	0.342517	0.341428	0.339032	0.333556	0.338739	0.33269	0.329239	0.330161	0.335428	0.333335	0.347	0.337092	0.33876	0.337509	0.335498
267	ET13401	0.330648	0.330995	0.329954	0.331099	0.333028	0.336658	0.330792	0.333775	0.328061	0.336045	0.335318	0.32915	0.32561	0.32921	0.327495	0.34581	0.339415	0.339273	0.342442	0.343911	0.341658	0.337298	0.337041	0.335728	0.336875	0.332831	0.333175	0.336143	0.343123	0.338366	0.338062	0.340236	0.346512	0.345402	0.335473	0.336303	0.335552	0.334745	0.327529	0.323357	0.324706	0.330758	0.331894	0.34474	0.336317	0.331831	0.330788	0.336354
268	ET13402	0.326584	0.334679	0.331507	0.329688	0.330022	0.33323	0.329333	0.330109	0.328469	0.337954	0.33255	0.327303	0.324874	0.33002	0.32601	0.345532	0.338253	0.338177	0.338141	0.341292	0.338639	0.33776	0.337315	0.336328	0.33603	0.333309	0.331826	0.338	0.343532	0.340362	0.33673	0.338426	0.344949	0.342113	0.333626	0.333535	0.331992	0.335809	0.331435	0.327729	0.328759	0.334154	0.329095	0.343266	0.335975	0.333367	0.333237	0.334675
269	ET13403	0.329624	0.332979	0.333022	0.331805	0.332645	0.334818	0.330658	0.32965	0.328929	0.332194	0.331126	0.325812	0.325301	0.328459	0.325278	0.337673	0.335432	0.334454	0.339081	0.341296	0.334524	0.334233	0.334505	0.336317	0.33352	0.335062	0.334956	0.33663	0.339968	0.339209	0.338034	0.339153	0.338349	0.335854	0.330016	0.33503	0.332673	0.334192	0.330812	0.329505	0.329588	0.329552	0.332748	0.339207	0.333124	0.331356	0.332056	0.33322
270	ET13404	0.326952	0.333737	0.336841	0.331667	0.326414	0.339087	0.328935	0.32958	0.331105	0.333771	0.332741	0.331433	0.322687	0.332254	0.325503	0.336641	0.336909	0.335443	0.342415	0.336686	0.332697	0.335769	0.337449	0.341989	0.336952	0.333401	0.334354	0.336513	0.336643	0.337834	0.332169	0.341694	0.33349	0.340136	0.337996	0.334881	0.329707	0.340819	0.336379	0.334116	0.334915	0.334209	0.330431	0.340858	0.335686	0.339162	0.337577	0.334869
271	ET13405	0.333158	0.330701	0.338054	0.334703	0.334139	0.340721	0.329424	0.332618	0.326746	0.338024	0.335747	0.332743	0.331863	0.331137	0.325472	0.342028	0.338583	0.338883	0.343304	0.340751	0.339087	0.336607	0.336181	0.337262	0.334328	0.336369	0.330741	0.335071	0.345236	0.34046	0.340407	0.34447	0.34039	0.3429	0.336396	0.335562	0.340521	0.336024	0.328673	0.327176	0.327297	0.335498	0.333237	0.340796	0.336583	0.33849	0.337092	0.338305
272	ET13406	0.332818	0.332716	0.330792	0.334939	0.334741	0.338445	0.330031	0.336958	0.332733	0.333945	0.338719	0.329331	0.329892	0.329686	0.323293	0.345342	0.341879	0.332301	0.340296	0.338449	0.342862	0.33699	0.337517	0.336449	0.334856	0.336709	0.331192	0.332494	0.347834	0.335005	0.342119	0.346587	0.342568	0.344117	0.336215	0.333409	0.341566	0.335043	0.327593	0.326027	0.326012	0.331369	0.333907	0.338634	0.340753	0.333567	0.332643	0.343683
273	ET13407	0.325118	0.332409	0.327512	0.332343	0.337717	0.338788	0.331599	0.335824	0.334452	0.33313	0.336115	0.329686	0.329393	0.328573	0.330158	0.343828	0.342	0.341509	0.348493	0.339566	0.341719	0.332648	0.333003	0.331703	0.329844	0.326737	0.331988	0.331229	0.346036	0.339777	0.342815	0.345832	0.344525	0.346676	0.340132	0.334828	0.336739	0.33018	0.329205	0.327288	0.327784	0.333371	0.333194	0.341455	0.341979	0.332309	0.331537	0.343457
274	ET13408	0.334118	0.332416	0.33696	0.335094	0.341898	0.339851	0.334815	0.337037	0.332056	0.333596	0.341923	0.329867	0.32992	0.332856	0.328218	0.346885	0.344166	0.345489	0.341732	0.338541	0.340519	0.334099	0.335201	0.336966	0.333794	0.337337	0.335309	0.335267	0.344034	0.337988	0.347444	0.341753	0.344472	0.34707	0.341253	0.333509	0.338522	0.334737	0.330575	0.327386	0.329875	0.336013	0.333354	0.341536	0.34364	0.335343	0.333922	0.344562
275	ET13409	0.33045	0.333928	0.335954	0.336396	0.336426	0.340238	0.332533	0.335486	0.333041	0.335745	0.339158	0.330595	0.327791	0.330099	0.328001	0.345678	0.339317	0.345032	0.347121	0.339341	0.341296	0.334826	0.336807	0.337881	0.336528	0.338507	0.33462	0.337062	0.344817	0.343294	0.342389	0.34134	0.342525	0.346636	0.336311	0.336977	0.338026	0.335935	0.332601	0.332586	0.331248	0.336428	0.335358	0.344242	0.340351	0.337362	0.335294	0.338832
276	ET13410	0.327582	0.333073	0.334475	0.33495	0.3366	0.336773	0.331688	0.33649	0.333116	0.33246	0.339022	0.330941	0.328914	0.329378	0.331814	0.344864	0.343166	0.342172	0.344066	0.341134	0.342453	0.334143	0.335601	0.338296	0.332792	0.337468	0.32732	0.336894	0.346915	0.343887	0.343689	0.342883	0.344166	0.346155	0.335803	0.339498	0.339234	0.335571	0.32845	0.327897	0.326884	0.333094	0.333145	0.341889	0.340436	0.337051	0.335375	0.338896
277	ET13411	0.326244	0.334137	0.340521	0.336403	0.33709	0.339943	0.32988	0.334275	0.333705	0.335464	0.336403	0.32645	0.328993	0.332356	0.326065	0.346202	0.342098	0.339062	0.345495	0.343474	0.34243	0.339239	0.339847	0.3363	0.337741	0.335826	0.333703	0.336252	0.344976	0.340864	0.344353	0.345527	0.343142	0.348785	0.338843	0.336018	0.337658	0.334324	0.33693	0.335226	0.335301	0.329239	0.33486	0.341904	0.341394	0.336011	0.332967	0.341453
278	ET13412	0.331882	0.335058	0.335422	0.330233	0.336688	0.338075	0.332667	0.338698	0.336294	0.333694	0.343204	0.332962	0.331965	0.330431	0.33039	0.349748	0.345527	0.344934	0.348538	0.338037	0.348248	0.334967	0.336239	0.338822	0.335139	0.340002	0.33425	0.337845	0.348561	0.342874	0.343608	0.344272	0.346651	0.349614	0.338281	0.336358	0.339647	0.336645	0.33289	0.330605	0.332886	0.335301	0.335339	0.345013	0.344064	0.337805	0.335284	0.341809
279	ET13413	0.330709	0.335594	0.335803	0.33385	0.337441	0.336045	0.330946	0.336169	0.333752	0.33365	0.337643	0.331169	0.329486	0.332467	0.331152	0.346061	0.342715	0.343153	0.344617	0.341134	0.342634	0.335643	0.336649	0.33796	0.333769	0.337547	0.328982	0.335081	0.346606	0.344683	0.343268	0.342715	0.343764	0.3454	0.336541	0.338458	0.340543	0.335888	0.328869	0.328125	0.327195	0.334445	0.333239	0.342711	0.341517	0.336566	0.335654	0.340402
280	ET13414	0.333707	0.333947	0.334796	0.332086	0.339481	0.338143	0.331554	0.339447	0.336617	0.333562	0.339602	0.329327	0.330909	0.331084	0.322923	0.345542	0.341613	0.344006	0.345164	0.340851	0.343536	0.334705	0.335649	0.338202	0.335137	0.338009	0.330665	0.335498	0.34604	0.338562	0.345391	0.344272	0.342445	0.350882	0.340692	0.335671	0.341038	0.336215	0.331031	0.330431	0.331458	0.333033	0.33379	0.347153	0.341568	0.335379	0.333935	0.342028
281	ET13415	0.317062	0.331067	0.330618	0.330197	0.333852	0.328825	0.326201	0.329671	0.334462	0.328514	0.330107	0.327071	0.328663	0.330888	0.333067	0.334741	0.337498	0.339398	0.343149	0.337841	0.338558	0.334154	0.334184	0.335909	0.336334	0.330848	0.328748	0.331624	0.331397	0.336932	0.338326	0.335056	0.327208	0.334594	0.333592	0.334894	0.333165	0.334022	0.333318	0.333437	0.333152	0.329897	0.322025	0.339307	0.338094	0.334384	0.334343	0.336734
282	ET13416	0.327703	0.333641	0.332469	0.332754	0.336522	0.339173	0.330835	0.337147	0.332707	0.33369	0.338417	0.327599	0.327476	0.330186	0.32762	0.344096	0.339432	0.341111	0.347255	0.340319	0.339534	0.33722	0.337881	0.339298	0.337817	0.33455	0.330654	0.335201	0.344413	0.341045	0.343849	0.344402	0.338281	0.341409	0.335103	0.337603	0.33549	0.337154	0.331367	0.331807	0.331526	0.332684	0.331914	0.339938	0.33819	0.338687	0.337068	0.337751
283	ET13417	0.331582	0.33068	0.33159	0.333288	0.336547	0.338317	0.32908	0.334484	0.331892	0.331756	0.338209	0.328797	0.328188	0.325157	0.326933	0.344638	0.342796	0.342787	0.341989	0.341345	0.344853	0.334218	0.334622	0.337349	0.333782	0.332845	0.330005	0.334401	0.34564	0.339428	0.343704	0.342404	0.345281	0.348725	0.340258	0.331163	0.339573	0.334462	0.327771	0.324257	0.327003	0.332026	0.332533	0.343215	0.340015	0.332726	0.332014	0.337862
284	ET13418	0.32849	0.332411	0.336205	0.33363	0.332001	0.337209	0.328716	0.328312	0.329467	0.332494	0.331507	0.326282	0.323821	0.32882	0.32885	0.339807	0.338015	0.338222	0.343715	0.33699	0.339409	0.3366	0.337964	0.334584	0.335324	0.333465	0.332056	0.338615	0.340249	0.340241	0.338943	0.334854	0.341368	0.343413	0.331416	0.33683	0.334016	0.33236	0.335811	0.335209	0.334437	0.333103	0.332263	0.341472	0.334164	0.33266	0.332445	0.334607
285	ET13419	0.326435	0.331526	0.333605	0.330784	0.333439	0.332182	0.329631	0.33335	0.331358	0.329939	0.336317	0.326363	0.32852	0.327867	0.326248	0.341087	0.340136	0.339604	0.344151	0.340079	0.344304	0.334881	0.335845	0.33569	0.334673	0.331882	0.33029	0.332554	0.342987	0.337039	0.338809	0.34316	0.341179	0.343119	0.336162	0.333401	0.33545	0.333222	0.330101	0.32911	0.328467	0.327754	0.331109	0.344047	0.338124	0.334656	0.332048	0.340598
286	ET13420	0.331739	0.337522	0.323016	0.336313	0.324025	0.3175	0.307347	0.305288	0.32367	0.301163	0.294385	0.31546	0.33239	0.33503	0.324872	0.292444	0.314394	0.299586	0.304633	0.325646	0.320827	0.331941	0.336479	0.332737	0.328695	0.334981	0.337162	0.339564	0.302376	0.325027	0.326925	0.319417	0.310724	0.273731	0.314147	0.326918	0.309109	0.330792	0.338545	0.337405	0.336356	0.334162	0.333448	0.314834	0.316549	0.330884	0.333301	0.317196
287	ET13421	0.329861	0.331631	0.334918	0.330737	0.33639	0.33453	0.331748	0.337579	0.333135	0.334179	0.339949	0.332058	0.328073	0.328929	0.325597	0.345587	0.343747	0.341062	0.344815	0.338528	0.343691	0.333722	0.333845	0.337762	0.333884	0.335647	0.329792	0.334064	0.346363	0.340972	0.342417	0.344359	0.341813	0.347255	0.338768	0.334264	0.33673	0.335656	0.332818	0.331448	0.331071	0.333722	0.329161	0.344306	0.34153	0.334879	0.332709	0.340926
288	ET13422	0.32778	0.335724	0.337003	0.334943	0.335026	0.3375	0.329829	0.33095	0.332126	0.334037	0.335211	0.327901	0.325425	0.32911	0.33002	0.340696	0.339194	0.340232	0.347931	0.344508	0.342442	0.333703	0.335907	0.335001	0.336773	0.335664	0.335437	0.335026	0.341394	0.340247	0.340687	0.344151	0.344206	0.345719	0.339775	0.334484	0.33506	0.332237	0.334918	0.332616	0.332667	0.332486	0.330724	0.344204	0.340113	0.331824	0.329861	0.339058
289	ET13423	0.326354	0.331463	0.335286	0.333588	0.333981	0.333939	0.33059	0.331588	0.328393	0.334173	0.335679	0.329552	0.327201	0.328346	0.327484	0.342621	0.340589	0.338939	0.346185	0.339126	0.339053	0.335854	0.337358	0.332401	0.335352	0.331599	0.329629	0.331831	0.344832	0.3404	0.340877	0.341962	0.341187	0.34029	0.332645	0.334892	0.337	0.330933	0.332335	0.330061	0.33102	0.326978	0.330899	0.339396	0.339304	0.332507	0.332433	0.338392
290	ET13424	0.331835	0.333981	0.335426	0.333873	0.339049	0.338592	0.33099	0.336205	0.33403	0.332879	0.339924	0.330763	0.331209	0.330092	0.329454	0.346002	0.344676	0.343855	0.347725	0.338575	0.342591	0.337122	0.337728	0.337056	0.337879	0.341828	0.334335	0.33586	0.345591	0.341496	0.345123	0.34197	0.342474	0.345617	0.338026	0.338415	0.341275	0.33576	0.333533	0.330956	0.330933	0.336394	0.336481	0.345629	0.341683	0.334975	0.332654	0.340921
291	ET13425	0.332918	0.335913	0.335347	0.330837	0.336607	0.337873	0.332405	0.338896	0.336122	0.334813	0.343274	0.332848	0.332207	0.330467	0.330669	0.349048	0.344155	0.345172	0.346697	0.337579	0.347734	0.334418	0.335756	0.338919	0.335192	0.341543	0.336175	0.339326	0.348606	0.341968	0.343283	0.343604	0.346015	0.348789	0.338624	0.337096	0.339287	0.337139	0.333669	0.330922	0.332824	0.336856	0.335294	0.3452	0.343423	0.338828	0.33699	0.341047
292	ET13426	0.327748	0.333899	0.330171	0.326954	0.333133	0.33469	0.327482	0.337656	0.332573	0.330892	0.332654	0.327786	0.327012	0.32734	0.328135	0.336822	0.337911	0.335532	0.33612	0.330069	0.33879	0.327656	0.329273	0.331488	0.326299	0.332584	0.329761	0.32791	0.339766	0.339296	0.336711	0.343381	0.342872	0.335796	0.33646	0.325729	0.331897	0.330705	0.295712	0.295491	0.292649	0.325476	0.329273	0.330833	0.337173	0.335547	0.331816	0.336564
293	ET13427	0.327597	0.335598	0.334324	0.332999	0.335022	0.336403	0.330935	0.330916	0.331141	0.333345	0.334739	0.327248	0.324325	0.328244	0.327335	0.340294	0.336437	0.338496	0.34637	0.342594	0.341283	0.333173	0.334667	0.336415	0.333884	0.334692	0.335979	0.335715	0.340796	0.340411	0.340919	0.341726	0.344004	0.346574	0.336441	0.332431	0.334222	0.333896	0.336128	0.33313	0.333758	0.332354	0.33108	0.342283	0.339109	0.332286	0.331916	0.338464
294	ET13428	0.326882	0.332839	0.336083	0.335196	0.330261	0.335694	0.33085	0.330986	0.329133	0.331184	0.332707	0.329297	0.32355	0.328412	0.328784	0.342357	0.335224	0.338602	0.343389	0.343108	0.339779	0.336417	0.337422	0.335484	0.335107	0.333673	0.334271	0.335673	0.341687	0.338283	0.337583	0.340377	0.339032	0.344064	0.334182	0.334667	0.334026	0.333141	0.332665	0.332194	0.331101	0.333722	0.333733	0.343472	0.336332	0.336417	0.336398	0.334975
295	ET13429	0.331675	0.331826	0.333422	0.334262	0.335279	0.333328	0.328618	0.333431	0.334286	0.330763	0.334847	0.325435	0.326382	0.330218	0.321132	0.3433	0.338836	0.340094	0.343719	0.338413	0.34543	0.332299	0.332807	0.333871	0.331256	0.332333	0.331654	0.332765	0.343672	0.337694	0.342396	0.341106	0.34437	0.344408	0.337181	0.332058	0.336041	0.331624	0.329635	0.328478	0.328227	0.330807	0.331065	0.344179	0.338402	0.329124	0.331001	0.337156
296	ET13430	0.333133	0.334694	0.336926	0.337124	0.33849	0.337515	0.333048	0.338594	0.338496	0.332414	0.340877	0.331499	0.330484	0.333456	0.327959	0.344138	0.344861	0.347529	0.345576	0.341202	0.346264	0.335145	0.336924	0.338115	0.335988	0.334343	0.334641	0.336234	0.346221	0.342772	0.345717	0.345472	0.342619	0.349429	0.339762	0.339045	0.339556	0.337034	0.335788	0.334033	0.334607	0.33726	0.335722	0.347678	0.34266	0.338634	0.338985	0.341545
297	ET13431	0.33166	0.334747	0.332701	0.332316	0.335515	0.337134	0.329637	0.337181	0.334507	0.333616	0.339104	0.32881	0.329914	0.330524	0.329948	0.344221	0.340143	0.339043	0.343098	0.337605	0.343785	0.333094	0.333701	0.338481	0.333094	0.339543	0.333977	0.334305	0.343279	0.327171	0.339907	0.343421	0.344774	0.341232	0.336277	0.335245	0.339434	0.336692	0.335952	0.333431	0.334347	0.335252	0.333769	0.341175	0.339838	0.338666	0.337466	0.338288
298	ET13432	0.326744	0.331437	0.333488	0.326848	0.330371	0.333692	0.328054	0.334041	0.330556	0.328565	0.330814	0.327465	0.327335	0.324982	0.328382	0.334798	0.337	0.336503	0.334341	0.332216	0.335892	0.328378	0.329173	0.328801	0.326557	0.333745	0.329248	0.324029	0.339266	0.337534	0.334907	0.341826	0.341432	0.335569	0.334801	0.327863	0.32945	0.327878	0.306352	0.304677	0.29787	0.326852	0.328212	0.330367	0.336328	0.332814	0.329552	0.336834
Minimum	0.0103098
Maximum	0.360482
Average	0.322934
				Frequency	Count
			< 0.050	0.000429349	19
			0.051-0.100	0.00311843	138
			0.101-0.200	0.0357942	1584
			0.201-0.300	0.0558832	2473
			0.301-0.400	0.904775	40039
			>0.400	0	0
			Total	1	44253
			Expected		44253
			Difference		0
[truncated: 250 more columns]

## Sheet: G1
Supplementary Table S4 (b) Identity-by-state (IBS)-based genetic distance matrices computed using 229,982 of 235,019 SNPs that were polymorphic across 189 inbred lines.
Unit	Taxa	1	2	3	4	5	6	7	8	9	10	11	12	13	14	15	16	17	18	19	20	21	22	23	24	25	26	27	28	29	30	31	32	33	34	35	36	37	38	39	40	41	42	43	44	45	46	47	48
1	G1C_ET13132
2	G1C_ET13133	0.321712
3	G1C_ET13134	0.314362	0.316468
4	G1C_ET13136	0.307109	0.324051	0.315014
5	G1A_ET13137	0.33869	0.348386	0.345373	0.340379
6	G1A_ET13138	0.328582	0.342257	0.334167	0.337311	0.323897
7	G1A_ET13139	0.33288	0.336352	0.334924	0.334585	0.321371	0.328428
8	G1A_ET13140	0.335313	0.340598	0.345353	0.343264	0.3103	0.335913	0.312172
9	G1A_ET13141	0.330919	0.343212	0.344807	0.341696	0.305861	0.329667	0.325054	0.312879
10	G1A_ET13142	0.333515	0.336998	0.329734	0.33869	0.338192	0.322223	0.313055	0.315351	0.336239
11	G1A_ET13143	0.329476	0.34217	0.338435	0.336076	0.322034	0.32166	0.31636	0.287353	0.317168	0.306652
12	G1A_ET13144	0.331148	0.337231	0.327317	0.333796	0.323267	0.322993	0.324886	0.310279	0.323762	0.32274	0.298943
13	G1C_ET13145	0.331545	0.337422	0.336315	0.330622	0.326356	0.336794	0.328174	0.326756	0.328302	0.334839	0.330502	0.32685
14	G1C_ET13146	0.339492	0.335161	0.337924	0.332909	0.330404	0.335631	0.332639	0.336544	0.334535	0.333413	0.33635	0.328632	0.288325
15	G1C_ET13147	0.337457	0.330015	0.330395	0.335165	0.339987	0.334865	0.336915	0.338955	0.331761	0.330243	0.336689	0.325602	0.321247	0.327971
16	G1A_ET13148	0.334913	0.341944	0.328215	0.340829	0.334322	0.323164	0.309698	0.292403	0.327452	0.243926	0.299695	0.323604	0.33635	0.346988	0.329469
17	G1A_ET13149	0.340664	0.345947	0.336672	0.34914	0.323169	0.323241	0.330745	0.315799	0.321606	0.317047	0.307307	0.32176	0.332785	0.337709	0.333302	0.307874
18	G1A_ET13150	0.333452	0.34644	0.326115	0.332165	0.326115	0.320177	0.312705	0.312905	0.3098	0.312896	0.301165	0.324808	0.335874	0.341933	0.337644	0.28202	0.322714
19	G1A_ET13151	0.334989	0.34164	0.335913	0.334948	0.325617	0.313401	0.327984	0.329721	0.331561	0.309596	0.32293	0.328008	0.333765	0.337824	0.337189	0.301956	0.31189	0.311009
20	G1A_ET13153	0.330976	0.343088	0.335018	0.340816	0.321836	0.31194	0.327721	0.313809	0.322862	0.313059	0.313901	0.324191	0.334298	0.339327	0.339066	0.30587	0.308228	0.306824	0.3069
21	G1C_ET13154	0.336068	0.329969	0.325889	0.335428	0.337885	0.334126	0.333689	0.345773	0.342309	0.342199	0.341733	0.331619	0.319127	0.329558	0.300637	0.335787	0.337302	0.331898	0.338213	0.343742
22	G1C_ET13155	0.334952	0.330028	0.325156	0.33452	0.337474	0.335468	0.333585	0.346123	0.342016	0.342655	0.343662	0.332524	0.32633	0.331261	0.307189	0.339601	0.340022	0.332287	0.338381	0.344125	0.104367
23	G1C_ET13156	0.3286	0.334324	0.343814	0.325773	0.337774	0.341003	0.338511	0.337413	0.332485	0.336783	0.332648	0.331991	0.337113	0.325836	0.322925	0.341066	0.338829	0.347221	0.339361	0.348127	0.323801	0.322149
24	G1C_ET13157	0.33268	0.332835	0.321482	0.331463	0.340879	0.330267	0.334033	0.342025	0.342144	0.333859	0.336265	0.327245	0.33248	0.334611	0.307478	0.329782	0.3363	0.327984	0.335426	0.338168	0.143994	0.147596	0.312894
25	G1C_ET13158	0.311209	0.32281	0.321449	0.314501	0.339261	0.331867	0.335231	0.338613	0.32616	0.339694	0.339777	0.336989	0.328069	0.332393	0.318455	0.329365	0.333193	0.3375	0.341605	0.330656	0.334211	0.332174	0.339131	0.331678
26	G1C_ET13159	0.309115	0.222359	0.315359	0.324738	0.344033	0.343349	0.335335	0.343272	0.345925	0.335711	0.340492	0.337183	0.332324	0.332617	0.327069	0.344012	0.34561	0.343946	0.339894	0.348827	0.330202	0.334272	0.331865	0.335326	0.326443
27	G1C_ET13160	0.323908	0.330241	0.324119	0.321319	0.34082	0.343168	0.337779	0.338718	0.335876	0.336411	0.34399	0.336996	0.337842	0.333615	0.33275	0.34164	0.337002	0.343975	0.341225	0.324434	0.336294	0.334291	0.339127	0.338076	0.315229	0.326678
28	G1A_ET13161	0.344705	0.344275	0.347697	0.342142	0.320366	0.33313	0.320103	0.303448	0.321147	0.318221	0.293051	0.311168	0.331278	0.340455	0.337937	0.299404	0.310344	0.314166	0.333593	0.318351	0.336161	0.339959	0.345486	0.343916	0.341057	0.341079	0.344849
29	G1A_ET13162	0.340396	0.344377	0.342383	0.333289	0.338959	0.335635	0.328628	0.340672	0.333739	0.341212	0.344629	0.336307	0.334878	0.341831	0.341792	0.340516	0.349575	0.333904	0.339796	0.343505	0.342951	0.342505	0.346708	0.343527	0.338296	0.343757	0.328282	0.336328
30	G1A_ET13163	0.339946	0.348945	0.345779	0.34297	0.170455	0.327889	0.326978	0.316075	0.310763	0.339137	0.321908	0.32708	0.329204	0.334148	0.340618	0.328904	0.325341	0.326002	0.326008	0.32076	0.340501	0.340118	0.342085	0.344199	0.345757	0.346929	0.339781	0.322417	0.337418
31	G1A_ET13164	0.345714	0.347316	0.351145	0.350162	0.310727	0.294214	0.321903	0.302448	0.311072	0.335422	0.306757	0.322373	0.33258	0.3367	0.343899	0.321503	0.304765	0.320953	0.31739	0.311266	0.34404	0.344036	0.344914	0.344186	0.340035	0.349484	0.351369	0.314333	0.345638	0.311498
32	G1A_ET13165	0.344955	0.350145	0.348047	0.349612	0.309498	0.336518	0.323743	0.309944	0.318244	0.304459	0.31115	0.326889	0.328641	0.341483	0.346055	0.299797	0.31656	0.293797	0.299536	0.304061	0.341781	0.340468	0.350184	0.34576	0.353528	0.346112	0.340872	0.28057	0.344094	0.307874	0.309059
33	G1A_ET13167	0.334546	0.340187	0.330202	0.341461	0.323491	0.319936	0.326312	0.323117	0.323973	0.316542	0.317925	0.322251	0.331239	0.33652	0.337294	0.313685	0.300421	0.315192	0.313403	0.318188	0.342172	0.34586	0.333207	0.338835	0.34414	0.341377	0.335902	0.331056	0.333472	0.319584	0.308415	0.313088
34	G1C_ET13168	0.326084	0.331548	0.330548	0.333778	0.334246	0.331822	0.337203	0.341748	0.340033	0.331587	0.327456	0.329978	0.334424	0.331722	0.313055	0.329856	0.322182	0.335574	0.326497	0.330617	0.308859	0.315001	0.306663	0.306446	0.331161	0.320979	0.321451	0.343986	0.346108	0.336039	0.347205	0.349019	0.331996
35	G1A_ET13169	0.332665	0.337733	0.333461	0.339392	0.320747	0.305243	0.315044	0.317618	0.319653	0.313962	0.311909	0.318995	0.333111	0.337763	0.336039	0.282098	0.31581	0.292569	0.303887	0.309411	0.333628	0.335211	0.342614	0.326171	0.335868	0.338909	0.343077	0.326932	0.337755	0.322169	0.30515	0.304324	0.319455	0.327743
36	G1C_ET13170	0.328971	0.332506	0.342859	0.326421	0.335774	0.341081	0.337107	0.334604	0.331215	0.335168	0.33205	0.330698	0.334361	0.323921	0.322721	0.341029	0.339837	0.346779	0.340288	0.348279	0.323045	0.321251	0.102308	0.312718	0.338887	0.330087	0.337324	0.343868	0.347586	0.339292	0.343233	0.346862	0.331306	0.304169	0.341451
37	G1C_ET13171	0.318418	0.29763	0.304637	0.306026	0.34382	0.344664	0.338096	0.345286	0.341001	0.341877	0.345155	0.335255	0.336324	0.336809	0.330858	0.350003	0.348827	0.35034	0.338781	0.345892	0.340098	0.339263	0.336439	0.33575	0.33178	0.305811	0.332963	0.34989	0.34711	0.346338	0.353104	0.350525	0.341309	0.335376	0.344623	0.333087
38	G1C_ET13172	0.322521	0.29356	0.301176	0.308176	0.34269	0.344027	0.334918	0.342755	0.33924	0.340929	0.34187	0.332985	0.335328	0.332948	0.328637	0.349116	0.348208	0.34696	0.341409	0.346366	0.337555	0.337446	0.338087	0.335463	0.32738	0.298999	0.327956	0.346799	0.348212	0.345486	0.351536	0.351049	0.342238	0.334933	0.338685	0.33527	0.123301
39	G1C_ET13173	0.317649	0.299432	0.309474	0.308381	0.341527	0.344227	0.336309	0.34219	0.338035	0.34144	0.340366	0.332348	0.336	0.336744	0.332983	0.348875	0.347942	0.347121	0.338368	0.345916	0.336855	0.336307	0.331539	0.333054	0.331635	0.310424	0.321329	0.34884	0.347501	0.344194	0.350049	0.347947	0.339709	0.330758	0.336813	0.327965	0.141352	0.136887
40	G1C_ET13174	0.308939	0.324947	0.323578	0.32269	0.335346	0.337063	0.3365	0.339368	0.337059	0.339133	0.334454	0.33327	0.318388	0.32426	0.328354	0.339168	0.338626	0.331041	0.342485	0.342964	0.322325	0.320397	0.341142	0.330419	0.251596	0.312264	0.311396	0.33929	0.336798	0.34137	0.345112	0.33925	0.336802	0.328571	0.330426	0.338	0.32668	0.321427	0.320471
41	G1C_ET13175	0.294308	0.317131	0.315431	0.297643	0.342507	0.33805	0.335481	0.335057	0.334552	0.337248	0.341964	0.33355	0.330548	0.3331	0.334915	0.340818	0.340801	0.331263	0.343507	0.336965	0.3302	0.326519	0.34049	0.325425	0.321945	0.316223	0.323227	0.345029	0.339931	0.349601	0.344414	0.349025	0.344738	0.330111	0.337339	0.338483	0.319823	0.319603	0.320358	0.321803
42	G1A_ET13177	0.33368	0.342138	0.330576	0.339807	0.331065	0.323473	0.335113	0.331639	0.323386	0.318066	0.322327	0.327839	0.3366	0.338224	0.336598	0.312755	0.321627	0.309509	0.310911	0.226363	0.33617	0.336394	0.342733	0.330515	0.341288	0.342066	0.337805	0.324093	0.338326	0.328017	0.326993	0.323062	0.314999	0.326691	0.319984	0.343723	0.342388	0.34309	0.342055	0.342035	0.336765
43	G1A_ET13178	0.334887	0.339498	0.336328	0.336711	0.323578	0.324078	0.330352	0.323534	0.331576	0.326458	0.314555	0.327958	0.331819	0.337903	0.339259	0.309579	0.311483	0.319647	0.309118	0.311224	0.34527	0.345894	0.349297	0.33912	0.33412	0.340422	0.341366	0.321079	0.335041	0.325021	0.314314	0.324093	0.320292	0.337085	0.313218	0.347977	0.348058	0.346662	0.347621	0.334037	0.337507	0.318073
44	G1C_ET13179	0.324349	0.332978	0.339496	0.322636	0.338379	0.336637	0.340418	0.338187	0.333354	0.33882	0.333196	0.329832	0.334457	0.327554	0.325758	0.343753	0.341531	0.34439	0.339422	0.347045	0.322023	0.322938	0.204277	0.314996	0.342503	0.335546	0.33977	0.347166	0.347471	0.342366	0.346331	0.349977	0.336096	0.317451	0.3394	0.211934	0.332215	0.330963	0.326408	0.339637	0.337337	0.33954	0.348312
45	G1C_ET13180	0.323038	0.333685	0.340746	0.329771	0.341751	0.33964	0.340133	0.342879	0.333267	0.335509	0.335755	0.330848	0.337229	0.322914	0.323371	0.341831	0.340564	0.345444	0.344873	0.346253	0.325052	0.326376	0.20099	0.317918	0.339768	0.334718	0.327184	0.346051	0.346142	0.347742	0.347755	0.347619	0.333913	0.313392	0.34202	0.204086	0.334215	0.3338	0.331722	0.334383	0.334294	0.335518	0.349219	0.150044
46	G1A_ET13181	0.336831	0.340807	0.335878	0.333413	0.318664	0.322264	0.325867	0.317794	0.334165	0.322941	0.314044	0.328534	0.328343	0.331478	0.342394	0.303719	0.307968	0.314681	0.301093	0.309542	0.346123	0.346812	0.353145	0.341088	0.334844	0.341518	0.340209	0.315588	0.336165	0.319605	0.304285	0.312298	0.312303	0.336435	0.304174	0.351406	0.346581	0.344716	0.345044	0.337687	0.336665	0.319918	0.207073	0.348756	0.351434
47	G1C_ET13182	0.3068	0.324219	0.321582	0.320642	0.333274	0.333657	0.335639	0.338324	0.340648	0.339864	0.332915	0.33432	0.318771	0.324456	0.330937	0.339446	0.339185	0.328887	0.339722	0.342714	0.322221	0.320971	0.338909	0.328934	0.25777	0.310244	0.310481	0.340864	0.338974	0.339422	0.344747	0.3386	0.33425	0.324586	0.331282	0.336109	0.328541	0.322075	0.32086	0.109252	0.317618	0.340422	0.335652	0.338163	0.331374	0.336126
48	G1A_ET13183	0.340429	0.347803	0.341935	0.341807	0.317462	0.335437	0.328176	0.326123	0.306822	0.341507	0.328195	0.326284	0.329624	0.332956	0.3353	0.32066	0.316368	0.304404	0.33155	0.333791	0.340557	0.344416	0.32968	0.342294	0.342575	0.34489	0.340479	0.316146	0.337887	0.311972	0.324249	0.316468	0.324688	0.335341	0.328458	0.331028	0.340379	0.342601	0.334041	0.346923	0.343451	0.327645	0.329919	0.331522	0.33967	0.326095	0.349206
49	G1A_ET13184	0.338992	0.345438	0.344431	0.342803	0.313283	0.331067	0.327965	0.320132	0.304743	0.341331	0.328724	0.327097	0.326478	0.332583	0.333789	0.315579	0.309885	0.306676	0.327113	0.326515	0.339529	0.342992	0.336	0.341685	0.343099	0.342964	0.340277	0.309802	0.335937	0.30872	0.316329	0.307591	0.319208	0.338618	0.321949	0.337924	0.343838	0.344055	0.339111	0.346055	0.343294	0.329154	0.328041	0.334546	0.342253	0.321958	0.34751	0.140368
50	G1C_ET13185	0.30752	0.226544	0.309155	0.324586	0.348256	0.343144	0.336579	0.341688	0.344075	0.335337	0.341929	0.338098	0.336615	0.332743	0.332937	0.342555	0.34342	0.346105	0.3351	0.344077	0.334598	0.333261	0.333883	0.332998	0.322236	0.150894	0.325802	0.345236	0.346949	0.351571	0.344179	0.348462	0.340555	0.319666	0.341751	0.331454	0.298573	0.293182	0.309266	0.31946	0.314112	0.342559	0.338803	0.336426	0.336583	0.342107	0.318749	0.342177
51	G1A_ET13186	0.33922	0.344479	0.335678	0.350404	0.323971	0.321969	0.328284	0.313925	0.321308	0.31809	0.306396	0.321486	0.332789	0.338457	0.332715	0.308565	0.0893266	0.320351	0.315168	0.306891	0.336174	0.3388	0.339003	0.334748	0.332848	0.343831	0.339059	0.310024	0.348827	0.323773	0.306211	0.31507	0.301328	0.324923	0.313694	0.339531	0.348895	0.348286	0.349356	0.338966	0.340722	0.321719	0.308929	0.340933	0.340122	0.303374	0.33962	0.314622
52	G1C_ET13187	0.269856	0.310157	0.315681	0.319405	0.341259	0.33158	0.333693	0.342686	0.341981	0.330787	0.335985	0.333402	0.333237	0.33894	0.33555	0.332222	0.34182	0.339909	0.336637	0.337722	0.340205	0.338703	0.334576	0.334283	0.316279	0.313896	0.328654	0.343905	0.340653	0.342631	0.347434	0.342007	0.339009	0.330198	0.326097	0.334663	0.321295	0.317207	0.31419	0.325597	0.293119	0.33837	0.341061	0.331511	0.331789	0.342107	0.327017	0.338424
53	G1A_ET13188	0.332117	0.345447	0.335363	0.33685	0.323877	0.186806	0.330169	0.334711	0.336268	0.325719	0.324451	0.322675	0.342425	0.338663	0.334535	0.319279	0.320332	0.317666	0.3071	0.303309	0.33348	0.335009	0.341877	0.329732	0.333791	0.345827	0.344831	0.331978	0.331578	0.324923	0.263862	0.333296	0.315192	0.331259	0.308305	0.343157	0.349149	0.347629	0.348703	0.340696	0.339474	0.318162	0.318792	0.339927	0.344179	0.312851	0.337411	0.326902
54	G1C_ET13189	0.0961206	0.324358	0.311533	0.308598	0.338603	0.327417	0.332015	0.335131	0.332989	0.333887	0.331204	0.332287	0.333889	0.339033	0.338446	0.335268	0.339403	0.335411	0.335198	0.332878	0.334954	0.333617	0.3303	0.333498	0.309483	0.312085	0.325028	0.34344	0.339457	0.33999	0.344938	0.345344	0.335796	0.327093	0.333554	0.330352	0.321553	0.325247	0.321053	0.310035	0.298497	0.334968	0.334874	0.326728	0.324523	0.335459	0.307391	0.341538
55	G1A_ET13190	0.338794	0.344707	0.344455	0.342975	0.31841	0.329291	0.314927	0.302093	0.31919	0.293973	0.307511	0.321975	0.332809	0.338437	0.345251	0.28802	0.313727	0.314396	0.31112	0.303887	0.340068	0.339411	0.34486	0.344364	0.349114	0.344153	0.33795	0.280609	0.34684	0.319795	0.310429	0.190974	0.324093	0.347179	0.313946	0.34227	0.349899	0.347869	0.346695	0.343879	0.338326	0.319355	0.326506	0.346162	0.345223	0.317225	0.34412	0.325271
56	G1A_ET13191	0.334678	0.339546	0.339759	0.34002	0.333817	0.339394	0.325021	0.335602	0.340481	0.334474	0.338431	0.336496	0.335463	0.335452	0.341918	0.342027	0.337435	0.337844	0.342216	0.343075	0.347162	0.34621	0.344316	0.346362	0.342007	0.341014	0.339259	0.336402	0.297282	0.334483	0.343664	0.341827	0.340218	0.342612	0.339877	0.34352	0.341568	0.341148	0.342973	0.3378	0.338035	0.342612	0.341407	0.343651	0.344305	0.338255	0.338261	0.340824
57	G1A_ET13192	0.351364	0.35163	0.348966	0.34546	0.334944	0.337668	0.338224	0.346134	0.339507	0.347005	0.343446	0.336363	0.342366	0.341403	0.345553	0.351191	0.343412	0.341979	0.340683	0.343264	0.34464	0.345077	0.350708	0.343451	0.350364	0.350486	0.348495	0.342853	0.342894	0.336909	0.342581	0.349908	0.341609	0.342551	0.338837	0.349238	0.353243	0.352919	0.350382	0.350064	0.344181	0.343579	0.342609	0.349201	0.348825	0.343759	0.349997	0.34014
58	G1A_ET13222	0.340807	0.348356	0.343881	0.339857	0.340522	0.333713	0.339598	0.337933	0.321312	0.334628	0.331735	0.334691	0.347284	0.343742	0.335772	0.327541	0.339987	0.332752	0.33183	0.335244	0.347969	0.34741	0.342125	0.346699	0.334237	0.346518	0.341938	0.33423	0.346442	0.341155	0.334757	0.342279	0.337222	0.348769	0.339627	0.342973	0.346701	0.345192	0.344999	0.344544	0.343562	0.335726	0.338833	0.342657	0.340022	0.338492	0.345286	0.335663
59	G1A_ET13223	0.340475	0.341111	0.34122	0.339714	0.324688	0.327058	0.331289	0.33298	0.326291	0.332054	0.327197	0.330645	0.331378	0.334631	0.338089	0.331402	0.312014	0.31384	0.337448	0.32428	0.345077	0.345771	0.344312	0.343538	0.342064	0.341666	0.346381	0.324567	0.340185	0.331506	0.335459	0.327036	0.329619	0.34199	0.3304	0.344688	0.347629	0.344727	0.344723	0.343994	0.343886	0.326713	0.334689	0.34576	0.346734	0.335842	0.344779	0.318899
60	G1A_ET13224	0.339879	0.33722	0.343342	0.338911	0.331239	0.333948	0.335889	0.344127	0.338561	0.332628	0.344273	0.332791	0.338479	0.334189	0.329843	0.34107	0.332959	0.346414	0.33979	0.331	0.343473	0.343159	0.340238	0.342964	0.327597	0.340933	0.334787	0.334794	0.341501	0.336294	0.337	0.342762	0.336926	0.338996	0.339657	0.337211	0.340979	0.34004	0.340583	0.336757	0.342459	0.334659	0.336094	0.341031	0.33602	0.336737	0.33852	0.334126
61	G1A_ET13225	0.345923	0.338403	0.338296	0.343044	0.334944	0.330924	0.330261	0.335168	0.33592	0.325508	0.32628	0.328391	0.342618	0.33273	0.341638	0.337144	0.320488	0.321101	0.326223	0.326965	0.344277	0.345705	0.346229	0.339294	0.349762	0.34609	0.342638	0.339481	0.343079	0.33555	0.338259	0.331948	0.32189	0.334059	0.32373	0.346351	0.344981	0.342925	0.338209	0.344066	0.342781	0.321086	0.331041	0.347832	0.345157	0.33315	0.342135	0.339064
62	G1A_ET13226	0.337116	0.334409	0.338113	0.334289	0.3385	0.335702	0.335563	0.331322	0.338222	0.335548	0.341198	0.332476	0.339561	0.331761	0.336952	0.33617	0.331632	0.335061	0.342192	0.333028	0.336485	0.340435	0.335974	0.34367	0.329811	0.339057	0.31309	0.341098	0.327693	0.339409	0.346912	0.331119	0.328352	0.334996	0.335146	0.33372	0.342814	0.342001	0.341098	0.331954	0.334291	0.337837	0.337092	0.339751	0.336918	0.333459	0.332352	0.334511
63	G1A_ET13227	0.34659	0.350062	0.342703	0.347942	0.340657	0.325475	0.332987	0.336472	0.333035	0.325571	0.329485	0.332202	0.339761	0.352975	0.343127	0.328915	0.341581	0.319805	0.334878	0.339055	0.342633	0.348277	0.348719	0.342692	0.353495	0.341583	0.347188	0.336355	0.344751	0.347662	0.334618	0.331859	0.325669	0.331252	0.326749	0.349553	0.35218	0.351808	0.348492	0.34541	0.347803	0.324567	0.342462	0.344579	0.346281	0.345555	0.34147	0.336742
64	G1A_ET13228	0.344275	0.34891	0.34267	0.347366	0.340494	0.322925	0.333078	0.336526	0.334704	0.325578	0.330211	0.332302	0.33884	0.352702	0.343094	0.327673	0.337589	0.318936	0.335513	0.339381	0.340994	0.346375	0.349703	0.342301	0.353667	0.342235	0.346173	0.336633	0.343014	0.347151	0.327708	0.332256	0.324415	0.331363	0.325145	0.350101	0.351449	0.350638	0.347701	0.347975	0.348297	0.325202	0.342264	0.345075	0.346749	0.346379	0.343483	0.3394
65	G1A_ET13229	0.344055	0.348451	0.342964	0.347466	0.339605	0.324691	0.332693	0.334459	0.334126	0.325075	0.328874	0.331898	0.337966	0.351797	0.34332	0.327541	0.337085	0.320342	0.33577	0.339187	0.341281	0.347625	0.347379	0.342449	0.352967	0.340472	0.346697	0.334172	0.345238	0.346055	0.326539	0.331406	0.324671	0.330487	0.323114	0.348373	0.350884	0.350386	0.347118	0.346512	0.347045	0.324706	0.34147	0.34396	0.34562	0.344777	0.342957	0.337089
66	G1A_ET13232	0.341718	0.348756	0.336818	0.344123	0.343879	0.327097	0.336833	0.344729	0.340905	0.324651	0.337735	0.331587	0.335668	0.347634	0.336881	0.332496	0.341779	0.332461	0.334163	0.337666	0.342822	0.346779	0.34944	0.341033	0.34943	0.344866	0.337874	0.344488	0.338829	0.349438	0.337018	0.350188	0.325552	0.329161	0.325997	0.34751	0.351364	0.352802	0.348834	0.345671	0.349093	0.328156	0.337996	0.342572	0.342216	0.336581	0.344781	0.348612
67	G1A_ET13233	0.341935	0.348484	0.336839	0.344934	0.343264	0.326543	0.336774	0.344844	0.340592	0.324332	0.337916	0.332141	0.335881	0.34716	0.336365	0.331832	0.34179	0.332454	0.333939	0.335728	0.342394	0.346318	0.348564	0.340009	0.348484	0.344444	0.337972	0.344723	0.338655	0.348532	0.337092	0.349375	0.326012	0.327156	0.326573	0.346984	0.35168	0.353225	0.349336	0.345405	0.348469	0.324904	0.338072	0.342075	0.341712	0.336957	0.34386	0.34826
68	G1A_ET13239	0.343262	0.349332	0.335718	0.345818	0.343749	0.328197	0.335526	0.345077	0.338542	0.325106	0.337742	0.332306	0.335981	0.347738	0.336822	0.3316	0.34137	0.332563	0.335561	0.337816	0.341622	0.345242	0.349927	0.338859	0.349082	0.345242	0.337805	0.344792	0.337846	0.349538	0.334813	0.351199	0.323273	0.329208	0.327278	0.348297	0.352412	0.353762	0.35014	0.347897	0.346955	0.321936	0.339146	0.344562	0.342544	0.338737	0.346971	0.349201
69	G1A_ET13240	0.343403	0.347782	0.341792	0.34486	0.34427	0.33495	0.33565	0.343631	0.340053	0.333974	0.342631	0.334624	0.336168	0.34506	0.3387	0.342679	0.347301	0.33977	0.342557	0.342462	0.343018	0.34556	0.349697	0.342299	0.349473	0.344533	0.341001	0.347227	0.341609	0.35091	0.342144	0.352797	0.33497	0.335213	0.334874	0.347666	0.350521	0.35178	0.34944	0.344677	0.345216	0.333	0.344744	0.346047	0.343573	0.345531	0.343731	0.350497
70	G1B_ET13242	0.34366	0.342753	0.343512	0.340864	0.349734	0.344857	0.338829	0.341559	0.343605	0.341666	0.345649	0.334144	0.338505	0.341855	0.33959	0.350343	0.352323	0.346342	0.353493	0.352491	0.345631	0.345934	0.348395	0.34287	0.348569	0.345025	0.34586	0.350062	0.345912	0.354504	0.353223	0.353819	0.348332	0.34162	0.345668	0.346734	0.345855	0.342759	0.341753	0.345344	0.342699	0.348573	0.347873	0.345642	0.343881	0.349914	0.345305	0.350893
71	G1B_ET13243	0.344051	0.340638	0.342462	0.340709	0.349616	0.34659	0.339935	0.340368	0.344107	0.342968	0.345703	0.334935	0.338868	0.341035	0.339927	0.351225	0.350571	0.348232	0.35508	0.352486	0.345521	0.345568	0.34794	0.343236	0.347701	0.345447	0.345177	0.351314	0.345023	0.353917	0.355023	0.356304	0.349125	0.342057	0.346616	0.345877	0.345357	0.342466	0.341583	0.344881	0.342375	0.348086	0.34686	0.345812	0.343131	0.348338	0.345668	0.351245
72	G1B_ET13244	0.345079	0.342553	0.343036	0.341283	0.349793	0.347371	0.340709	0.340814	0.344331	0.342572	0.346864	0.335257	0.33892	0.341144	0.34037	0.350393	0.352186	0.348369	0.355171	0.352469	0.346551	0.346127	0.348451	0.342981	0.348582	0.346975	0.346458	0.351317	0.346412	0.353412	0.356204	0.355445	0.350138	0.342681	0.346829	0.347014	0.345775	0.342709	0.34212	0.345784	0.342662	0.347901	0.347725	0.34679	0.343749	0.349421	0.346731	0.352001
73	G1B_ET13245	0.337392	0.343444	0.343486	0.342953	0.34409	0.342029	0.336955	0.341029	0.340238	0.341922	0.344401	0.334265	0.336674	0.334641	0.337513	0.351767	0.348712	0.343799	0.354943	0.345723	0.343699	0.344716	0.346923	0.342957	0.345879	0.343249	0.344353	0.351688	0.346101	0.347955	0.351921	0.351275	0.34676	0.342029	0.340042	0.343623	0.342379	0.341488	0.34079	0.338979	0.338437	0.346892	0.347869	0.345005	0.342396	0.349188	0.339018	0.346942
74	G1C_ET13257	0.313903	0.317429	0.323764	0.325767	0.336761	0.336196	0.332433	0.330861	0.328278	0.335728	0.319769	0.328347	0.330091	0.329539	0.333189	0.331619	0.325338	0.328602	0.336644	0.331193	0.328063	0.327489	0.331517	0.32616	0.31964	0.31637	0.302954	0.335839	0.34676	0.340016	0.336274	0.340087	0.329854	0.319842	0.328339	0.332211	0.336157	0.328124	0.328739	0.311848	0.328134	0.337716	0.335959	0.333163	0.324404	0.336407	0.31057	0.337055
75	G1A_ET13258	0.346571	0.34851	0.349619	0.351038	0.321301	0.318386	0.326256	0.308344	0.325834	0.337539	0.317625	0.3333	0.332506	0.339196	0.348386	0.324071	0.320601	0.335209	0.32653	0.316642	0.348419	0.346512	0.346764	0.351451	0.338596	0.348571	0.34162	0.322588	0.327721	0.324965	0.19832	0.324634	0.323371	0.345251	0.321877	0.343779	0.350054	0.348979	0.347925	0.342281	0.345342	0.334874	0.316723	0.352938	0.354126	0.305646	0.34436	0.331848
76	G1A_ET13259	0.343116	0.344157	0.345927	0.349677	0.327017	0.327552	0.32321	0.312074	0.327534	0.332567	0.324501	0.332189	0.334417	0.338096	0.343046	0.319845	0.320871	0.329456	0.325317	0.320471	0.347073	0.345966	0.346882	0.347162	0.339916	0.34841	0.342964	0.321345	0.330367	0.329932	0.247978	0.324269	0.322384	0.345871	0.327082	0.344542	0.349288	0.348703	0.347877	0.342444	0.346479	0.331217	0.325319	0.349708	0.348358	0.320027	0.344751	0.329917
77	G1C_ET13308	0.343327	0.347303	0.335359	0.335474	0.349064	0.33725	0.339646	0.349427	0.339742	0.331048	0.340857	0.3384	0.344901	0.34272	0.341575	0.346971	0.3384	0.338309	0.341288	0.342455	0.344416	0.344449	0.352071	0.335887	0.34094	0.347142	0.276424	0.353525	0.344347	0.352258	0.345416	0.346562	0.325547	0.338922	0.341731	0.350338	0.335878	0.333083	0.337513	0.33925	0.347834	0.345686	0.334148	0.346251	0.343683	0.333998	0.339966	0.348614
78	G1A_ET13309	0.34734	0.344092	0.344266	0.343838	0.318903	0.332139	0.331969	0.33008	0.32543	0.331789	0.317466	0.328043	0.336874	0.337437	0.332233	0.323132	0.30752	0.322621	0.315353	0.316064	0.346144	0.349495	0.344853	0.342257	0.330306	0.348099	0.34446	0.32738	0.340148	0.31994	0.310572	0.331876	0.320088	0.338959	0.324271	0.343312	0.351062	0.351484	0.349593	0.340746	0.351795	0.327506	0.285762	0.34337	0.345101	0.302913	0.344033	0.297606
79	G1A_ET13310	0.348069	0.343468	0.342214	0.337905	0.324947	0.333083	0.335035	0.341692	0.333054	0.329471	0.327289	0.327782	0.340003	0.333933	0.33245	0.334144	0.319462	0.327441	0.317797	0.322303	0.345757	0.347273	0.345681	0.340859	0.330613	0.345262	0.340568	0.336648	0.340927	0.329848	0.32681	0.339181	0.325508	0.339883	0.333178	0.344647	0.347201	0.346295	0.346368	0.34144	0.349753	0.331415	0.297939	0.341301	0.343181	0.311242	0.343736	0.309109
80	G1A_ET13311	0.346538	0.343855	0.342605	0.339464	0.324928	0.332726	0.33292	0.337959	0.333952	0.327691	0.328487	0.327104	0.340377	0.333939	0.332117	0.331641	0.317801	0.328552	0.31814	0.319284	0.346529	0.348277	0.345899	0.340916	0.329561	0.346686	0.34097	0.3369	0.341022	0.329039	0.325191	0.336959	0.326578	0.339901	0.332539	0.344838	0.346888	0.346784	0.347434	0.342475	0.348362	0.330906	0.294182	0.342455	0.344236	0.310774	0.343209	0.310326
81	G1A_ET13312	0.349045	0.342509	0.342155	0.342733	0.326028	0.335833	0.338085	0.343436	0.335224	0.330676	0.330415	0.330113	0.342144	0.335209	0.330665	0.335476	0.321286	0.334946	0.319792	0.325215	0.345416	0.347664	0.345431	0.340809	0.333996	0.343629	0.342744	0.335598	0.340638	0.328156	0.327617	0.341383	0.327243	0.337211	0.332422	0.344114	0.348673	0.348501	0.347077	0.341851	0.351386	0.33113	0.297721	0.341218	0.342635	0.316881	0.344434	0.312679
82	G1A_ET13313	0.349806	0.342907	0.342431	0.338183	0.324906	0.333596	0.335204	0.340951	0.334631	0.331054	0.327473	0.328254	0.34057	0.334096	0.332796	0.335685	0.318486	0.329204	0.320488	0.324193	0.346075	0.347834	0.344844	0.341809	0.334452	0.345444	0.341792	0.335892	0.341096	0.328104	0.325454	0.341333	0.324197	0.338953	0.334857	0.343681	0.346618	0.346086	0.346197	0.341107	0.350404	0.332022	0.297995	0.340242	0.342199	0.312433	0.343327	0.310946
83	G1A_ET13314	0.344573	0.341644	0.343342	0.340996	0.329519	0.345325	0.334881	0.331024	0.3278	0.344936	0.331409	0.338107	0.341744	0.344964	0.342135	0.336172	0.330815	0.34054	0.335554	0.322184	0.348595	0.350114	0.343183	0.348884	0.333778	0.345527	0.336374	0.337376	0.32164	0.322136	0.33839	0.316903	0.33794	0.347501	0.33752	0.343055	0.347897	0.346742	0.34834	0.346932	0.347999	0.329876	0.328374	0.345281	0.352367	0.323225	0.346186	0.344486
84	G1A_ET13315	0.351471	0.343181	0.34387	0.340616	0.337933	0.347451	0.334767	0.336792	0.342279	0.342016	0.349788	0.343531	0.344249	0.341772	0.345162	0.343855	0.342742	0.339827	0.344675	0.339646	0.349608	0.350456	0.347205	0.350243	0.345553	0.345336	0.33422	0.344168	0.294547	0.333522	0.343207	0.342101	0.341503	0.345025	0.341855	0.347329	0.349627	0.347395	0.348116	0.339859	0.346197	0.339503	0.334154	0.350669	0.350147	0.327665	0.342503	0.350245
85	G1A_ET13316	0.345625	0.339433	0.343188	0.342133	0.328213	0.345577	0.330974	0.328578	0.323019	0.340785	0.336435	0.339392	0.340781	0.344516	0.337348	0.333604	0.332772	0.332074	0.340529	0.317525	0.347769	0.348012	0.343259	0.349186	0.329695	0.342996	0.328808	0.336998	0.309983	0.326078	0.33635	0.318516	0.337116	0.34351	0.334709	0.342681	0.345125	0.343677	0.34609	0.339809	0.341459	0.329143	0.32691	0.347403	0.352988	0.32163	0.341883	0.346334
86	G1A_ET13317	0.353149	0.347884	0.351108	0.346738	0.338083	0.345662	0.332824	0.332733	0.339781	0.344268	0.335715	0.34469	0.343773	0.347171	0.350177	0.341601	0.336861	0.336315	0.344788	0.331785	0.354458	0.356324	0.3553	0.357748	0.349084	0.350423	0.33844	0.334411	0.280059	0.336618	0.337983	0.340083	0.3382	0.351443	0.329998	0.35568	0.355276	0.354221	0.354728	0.344547	0.352578	0.337826	0.329382	0.355984	0.358698	0.324575	0.346832	0.345601
87	G1A_ET13318	0.351804	0.348666	0.350708	0.347136	0.331943	0.345938	0.329163	0.330713	0.338403	0.34067	0.331691	0.343388	0.341081	0.347425	0.350308	0.336176	0.334798	0.331648	0.343033	0.329352	0.352778	0.35401	0.355767	0.35618	0.348538	0.352447	0.337755	0.332467	0.284183	0.330965	0.33867	0.337013	0.334881	0.351869	0.32765	0.355665	0.355954	0.35461	0.354795	0.342103	0.353402	0.333113	0.325773	0.357543	0.358554	0.321445	0.344653	0.34297
88	G1A_ET13319	0.353549	0.346481	0.348823	0.344957	0.34109	0.344779	0.331639	0.340051	0.345455	0.342551	0.340068	0.344475	0.346436	0.345216	0.347175	0.346403	0.34679	0.339879	0.345584	0.34269	0.35193	0.355632	0.352086	0.355271	0.349432	0.345603	0.338107	0.339242	0.274013	0.338985	0.349543	0.348486	0.342301	0.348895	0.334409	0.351519	0.351988	0.350606	0.352597	0.342322	0.351143	0.34002	0.336992	0.355245	0.354897	0.331761	0.344483	0.34811
89	G1A_ET13320	0.351712	0.349332	0.349914	0.345877	0.339522	0.346571	0.332548	0.339337	0.344736	0.33999	0.340907	0.346295	0.343988	0.347108	0.351247	0.346597	0.341948	0.341638	0.345764	0.341925	0.355706	0.354634	0.353936	0.355591	0.348643	0.351075	0.336174	0.339387	0.277767	0.33897	0.342388	0.345477	0.341583	0.352125	0.334604	0.354563	0.356976	0.355871	0.355958	0.345101	0.35191	0.338118	0.335926	0.355202	0.357852	0.330563	0.347184	0.349164
90	G1A_ET13321	0.353606	0.347584	0.349643	0.346584	0.339798	0.345501	0.330558	0.330935	0.340948	0.342518	0.333846	0.343592	0.343855	0.345868	0.350295	0.339687	0.337944	0.33717	0.344583	0.337359	0.35291	0.356308	0.355484	0.356402	0.350275	0.349162	0.340477	0.332278	0.284231	0.33767	0.339144	0.339818	0.338633	0.352125	0.330217	0.356137	0.354452	0.35428	0.354415	0.343788	0.35193	0.340046	0.328208	0.356871	0.359178	0.321266	0.346188	0.345371
91	G1A_ET13322	0.344803	0.346194	0.346058	0.340453	0.335624	0.343381	0.332291	0.331887	0.33917	0.340385	0.334857	0.339503	0.335144	0.339455	0.342679	0.345236	0.339759	0.340161	0.343916	0.337655	0.34988	0.349453	0.350569	0.349138	0.343499	0.347636	0.338272	0.338929	0.311253	0.337148	0.337674	0.343929	0.336611	0.346155	0.33423	0.350414	0.345986	0.345279	0.345866	0.342538	0.342557	0.34384	0.333604	0.351375	0.35163	0.330339	0.343949	0.343586
92	G1A_ET13323	0.348619	0.34939	0.349295	0.343833	0.330613	0.344314	0.330008	0.3296	0.333213	0.342764	0.33225	0.341214	0.335413	0.343992	0.344892	0.338533	0.332624	0.334517	0.341862	0.325667	0.353823	0.352523	0.354565	0.354641	0.340646	0.351647	0.330056	0.333102	0.285231	0.328078	0.332539	0.337694	0.334109	0.344114	0.329408	0.355539	0.354443	0.353152	0.353447	0.341174	0.347842	0.33732	0.324945	0.356539	0.358919	0.318423	0.342857	0.341664
93	G1A_ET13324	0.352393	0.347099	0.348501	0.343573	0.336372	0.34579	0.333056	0.339344	0.33747	0.34397	0.342135	0.343503	0.342177	0.345094	0.344073	0.349506	0.344116	0.339701	0.346371	0.333789	0.352086	0.350732	0.351619	0.352767	0.343431	0.346523	0.326571	0.343379	0.276869	0.333561	0.343755	0.34764	0.342822	0.344862	0.336696	0.352136	0.35458	0.353843	0.353128	0.342555	0.348866	0.33557	0.334102	0.355165	0.357885	0.327897	0.345464	0.345181
94	G1A_ET13325	0.348884	0.347908	0.347842	0.341477	0.338229	0.343003	0.330215	0.340875	0.34162	0.340894	0.338326	0.343325	0.341394	0.343268	0.34477	0.345138	0.342546	0.339983	0.344136	0.338559	0.351723	0.350099	0.350245	0.351525	0.346712	0.34661	0.33325	0.339024	0.273887	0.332326	0.347742	0.346418	0.342485	0.348179	0.336505	0.350945	0.35246	0.351667	0.353728	0.340627	0.34404	0.336052	0.334059	0.355897	0.356104	0.328652	0.343846	0.345938
95	G1A_ET13326	0.332589	0.34142	0.344623	0.337509	0.347064	0.340492	0.333454	0.338585	0.3375	0.33403	0.33892	0.34077	0.344931	0.345666	0.341394	0.339592	0.341733	0.345288	0.343286	0.340277	0.351695	0.352182	0.351021	0.348458	0.347108	0.343892	0.32853	0.340442	0.288066	0.350449	0.353517	0.339946	0.342477	0.351441	0.344905	0.350084	0.346918	0.347588	0.347225	0.344416	0.346023	0.343455	0.339192	0.348866	0.345157	0.337876	0.345905	0.34019
96	G1A_ET13327	0.331759	0.341642	0.345273	0.338048	0.345336	0.342755	0.333033	0.337679	0.337894	0.331298	0.338811	0.341851	0.344794	0.346399	0.33992	0.339037	0.34064	0.345503	0.343666	0.340022	0.353099	0.353275	0.351019	0.349656	0.347575	0.345101	0.329154	0.338948	0.291562	0.349764	0.354865	0.338079	0.341381	0.352793	0.345831	0.349416	0.347153	0.348173	0.347016	0.345314	0.345234	0.34391	0.340864	0.349179	0.345212	0.339207	0.347081	0.34057
97	G1A_ET13328	0.34404	0.34507	0.340087	0.338737	0.326517	0.339979	0.337313	0.330776	0.333994	0.338957	0.33158	0.334022	0.337229	0.343562	0.338944	0.33088	0.319186	0.333307	0.340255	0.332389	0.345914	0.35009	0.346575	0.348982	0.337211	0.346932	0.33562	0.331224	0.312061	0.326065	0.335613	0.313225	0.326602	0.341566	0.33475	0.34601	0.349397	0.347514	0.347103	0.34094	0.346234	0.332104	0.326869	0.341981	0.349969	0.324262	0.344344	0.338913
98	G1A_ET13329	0.343012	0.347908	0.341162	0.344386	0.320829	0.32888	0.329469	0.323621	0.33243	0.326165	0.314825	0.329454	0.341694	0.341942	0.344657	0.322619	0.319262	0.326223	0.329769	0.320966	0.345362	0.343214	0.349497	0.344892	0.34951	0.343281	0.341288	0.300534	0.342903	0.320656	0.294169	0.256353	0.321129	0.345673	0.325328	0.347725	0.351234	0.348499	0.350877	0.346536	0.337405	0.32388	0.329511	0.350356	0.349397	0.319486	0.344038	0.335802
99	G1A_ET13330	0.344638	0.347914	0.349575	0.347395	0.323543	0.326195	0.332917	0.321497	0.327584	0.32159	0.320792	0.325071	0.337661	0.343823	0.342651	0.312366	0.322854	0.320606	0.32456	0.308252	0.347134	0.348434	0.348653	0.347721	0.352106	0.344303	0.349129	0.301976	0.340631	0.327526	0.300854	0.25584	0.325741	0.345697	0.316516	0.346736	0.354169	0.351634	0.352723	0.349397	0.34574	0.326334	0.322273	0.349556	0.350214	0.311724	0.349419	0.338637
100	G1A_ET13331	0.349649	0.348125	0.353752	0.345107	0.33357	0.34426	0.335248	0.32398	0.3313	0.326941	0.329939	0.333541	0.334481	0.340764	0.346762	0.318562	0.338303	0.324173	0.333896	0.31249	0.343916	0.345594	0.351604	0.351119	0.35715	0.346129	0.347012	0.305046	0.342922	0.332606	0.309211	0.245941	0.330193	0.347603	0.324451	0.349532	0.351728	0.35066	0.350888	0.347901	0.347879	0.332033	0.333415	0.352215	0.353543	0.321593	0.348586	0.334783
101	G1A_ET13332	0.319871	0.337237	0.324312	0.326502	0.337666	0.340681	0.341209	0.339955	0.33805	0.34074	0.338509	0.337129	0.341812	0.341746	0.338455	0.337489	0.333409	0.341214	0.334461	0.336896	0.33577	0.337272	0.339953	0.336826	0.324997	0.339929	0.320879	0.340938	0.329906	0.3357	0.352678	0.342233	0.341142	0.32841	0.334346	0.341261	0.335855	0.339614	0.337479	0.331298	0.338972	0.335735	0.336613	0.336905	0.337396	0.331924	0.333622	0.339679
102	G1A_ET13333	0.325308	0.332804	0.32933	0.33357	0.336094	0.343781	0.340037	0.341757	0.343653	0.337166	0.345238	0.33792	0.338153	0.338683	0.33355	0.344016	0.348134	0.345916	0.33407	0.342255	0.342075	0.343159	0.343601	0.341438	0.336785	0.334587	0.328719	0.347288	0.34257	0.34007	0.352893	0.349325	0.345884	0.335041	0.34701	0.341809	0.327376	0.327456	0.326726	0.334646	0.334094	0.345384	0.344862	0.335326	0.339157	0.345101	0.33874	0.33347
103	G1C_ET13334	0.328413	0.330013	0.287538	0.331552	0.33947	0.34489	0.340727	0.34199	0.34466	0.341803	0.342973	0.338257	0.339283	0.338683	0.335335	0.348103	0.352169	0.344077	0.347247	0.350117	0.335383	0.336785	0.338809	0.336096	0.317427	0.329411	0.32586	0.347525	0.344416	0.343981	0.352736	0.344799	0.340492	0.3377	0.349462	0.339313	0.327595	0.315942	0.316975	0.307826	0.322097	0.349771	0.345277	0.341281	0.337516	0.341675	0.299887	0.348636
104	G1C_ET13335	0.317257	0.273645	0.319819	0.319751	0.34456	0.34496	0.334815	0.344879	0.344125	0.339979	0.346371	0.33947	0.334876	0.335915	0.333983	0.346988	0.351088	0.343692	0.340172	0.346508	0.335905	0.334435	0.341066	0.336355	0.329702	0.218595	0.337213	0.348532	0.349129	0.350714	0.349775	0.348736	0.346568	0.333676	0.335735	0.338394	0.313581	0.311255	0.313912	0.329308	0.329089	0.341316	0.344162	0.337626	0.337713	0.345449	0.32766	0.34466
105	G1C_ET13336	0.315327	0.260427	0.318871	0.31909	0.347127	0.345468	0.336263	0.345853	0.346992	0.34162	0.347505	0.340977	0.336118	0.337496	0.335607	0.347855	0.350854	0.346342	0.340594	0.348788	0.336689	0.334528	0.341359	0.335839	0.328797	0.214567	0.335202	0.35063	0.346768	0.351341	0.351686	0.349447	0.345351	0.333124	0.338759	0.338463	0.31322	0.312085	0.315283	0.322777	0.330745	0.342085	0.343331	0.339485	0.338274	0.344564	0.320497	0.347151
106	G1A_ET13337	0.336626	0.341722	0.336309	0.336383	0.334454	0.325743	0.325449	0.32306	0.327634	0.330611	0.320279	0.324943	0.330948	0.336813	0.337509	0.308496	0.329311	0.316542	0.335068	0.32653	0.329426	0.33173	0.34364	0.331769	0.337359	0.348301	0.334059	0.325799	0.341018	0.339377	0.330376	0.319727	0.334228	0.336265	0.309583	0.342133	0.348153	0.345303	0.346886	0.337872	0.334848	0.333337	0.324421	0.341398	0.337879	0.331693	0.335189	0.336392
107	G1A_ET13338	0.333133	0.339396	0.33887	0.331922	0.338722	0.321758	0.330954	0.338818	0.335305	0.326552	0.326869	0.329052	0.337398	0.34142	0.326515	0.332467	0.333209	0.314629	0.327676	0.318808	0.342464	0.343718	0.346214	0.33824	0.328093	0.345953	0.33455	0.330802	0.337442	0.340646	0.335539	0.32723	0.330145	0.338696	0.3286	0.345979	0.342035	0.342418	0.339194	0.344727	0.341925	0.33258	0.310729	0.347031	0.345627	0.323445	0.346058	0.329726
108	G1A_ET13339	0.338218	0.342894	0.342807	0.343729	0.336452	0.337616	0.32738	0.332893	0.337368	0.334137	0.334415	0.335183	0.3362	0.339222	0.342009	0.339448	0.337855	0.331217	0.344875	0.341894	0.344751	0.344562	0.346225	0.343966	0.342446	0.342481	0.334761	0.336111	0.308876	0.339948	0.340844	0.341972	0.335911	0.342836	0.331889	0.343805	0.34696	0.345525	0.34901	0.33894	0.339472	0.33497	0.331804	0.34494	0.343131	0.330421	0.339283	0.339648
109	G1A_ET13340	0.339881	0.342579	0.346129	0.337044	0.327895	0.332248	0.327369	0.329071	0.33307	0.335502	0.328852	0.334065	0.329587	0.339285	0.340983	0.331356	0.337292	0.328106	0.332061	0.334544	0.346966	0.346927	0.343983	0.346344	0.343483	0.34371	0.3351	0.338448	0.316383	0.328213	0.338107	0.329556	0.330565	0.346553	0.327832	0.34224	0.347188	0.348014	0.347353	0.334898	0.339622	0.328606	0.327121	0.339135	0.34424	0.326958	0.334872	0.339559
110	G1A_ET13341	0.343129	0.351045	0.33612	0.337857	0.325445	0.325249	0.321293	0.324501	0.331108	0.321395	0.312942	0.318592	0.337803	0.342799	0.336909	0.302467	0.324451	0.30021	0.31712	0.311859	0.337716	0.33902	0.347805	0.332106	0.344105	0.347512	0.345773	0.324265	0.337866	0.324417	0.330726	0.292866	0.32136	0.333011	0.235771	0.345816	0.352962	0.349843	0.349577	0.33869	0.342816	0.332517	0.326036	0.343373	0.343144	0.318264	0.339977	0.329589
111	G1A_ET13342	0.340868	0.351323	0.353154	0.343333	0.29811	0.337137	0.331141	0.316427	0.249139	0.335376	0.319147	0.32706	0.3327	0.337018	0.337087	0.330037	0.262199	0.314872	0.337937	0.326017	0.341431	0.344564	0.339296	0.345149	0.334578	0.350949	0.335957	0.320027	0.337913	0.301006	0.312955	0.318358	0.336318	0.333491	0.323888	0.338683	0.34681	0.348214	0.346301	0.335883	0.342688	0.325169	0.326297	0.341416	0.341714	0.323143	0.337563	0.313429
112	G1A_ET13343	0.340918	0.350132	0.35188	0.341142	0.296795	0.333163	0.330304	0.316327	0.230781	0.330215	0.315199	0.329584	0.329378	0.337298	0.338607	0.32046	0.266412	0.309348	0.330056	0.321212	0.341803	0.34541	0.339422	0.344094	0.326991	0.35201	0.331898	0.319449	0.336639	0.293773	0.310859	0.318471	0.331559	0.333926	0.31801	0.339055	0.34869	0.34874	0.347401	0.336733	0.338796	0.327906	0.320927	0.343046	0.341816	0.315273	0.337329	0.304583
113	G1A_ET13344	0.34994	0.355504	0.348458	0.350856	0.321825	0.3354	0.337379	0.339961	0.322164	0.34107	0.338783	0.336324	0.337737	0.330178	0.33835	0.338644	0.327	0.328952	0.3362	0.324925	0.332154	0.334252	0.342703	0.341516	0.338885	0.35576	0.319062	0.335131	0.333598	0.320264	0.33582	0.338727	0.338574	0.327193	0.332917	0.342001	0.360291	0.358276	0.35793	0.341066	0.349425	0.315927	0.334426	0.349777	0.347012	0.329006	0.343966	0.327978
114	G1A_ET13345	0.319566	0.336102	0.323095	0.326452	0.336181	0.33927	0.340927	0.342216	0.337002	0.34007	0.338368	0.337724	0.339572	0.340083	0.336626	0.337294	0.333307	0.340394	0.334978	0.335561	0.335433	0.336848	0.339168	0.336998	0.324234	0.338383	0.320827	0.341035	0.329824	0.335528	0.352854	0.342912	0.340916	0.328278	0.334222	0.340427	0.334113	0.338222	0.336424	0.330306	0.338798	0.33505	0.336202	0.335844	0.336257	0.331385	0.332685	0.342433
115	G1A_ET13346	0.340681	0.342642	0.338535	0.337905	0.319866	0.319923	0.316205	0.282639	0.315679	0.322243	0.256557	0.276606	0.332748	0.337994	0.33358	0.298817	0.310633	0.298519	0.327004	0.325762	0.328134	0.334891	0.338709	0.335352	0.338992	0.342488	0.34481	0.241562	0.337144	0.32413	0.303776	0.315575	0.324291	0.338194	0.312201	0.336378	0.350193	0.347427	0.344251	0.34052	0.338877	0.329439	0.325802	0.33839	0.341838	0.322632	0.340481	0.312161
116	G1A_ET13347	0.342355	0.337394	0.33045	0.337107	0.326462	0.323132	0.33368	0.332985	0.325589	0.319364	0.318053	0.326989	0.338416	0.33827	0.332993	0.318142	0.30767	0.320086	0.324156	0.320579	0.338187	0.338492	0.331756	0.332767	0.33782	0.345038	0.342538	0.328137	0.344768	0.323558	0.330519	0.332263	0.32199	0.326328	0.322364	0.330756	0.349462	0.345014	0.343825	0.337626	0.342429	0.325069	0.330143	0.331552	0.333452	0.327765	0.339981	0.318147
117	G1A_ET13348	0.33772	0.338813	0.342405	0.342203	0.33053	0.324017	0.3276	0.332674	0.330665	0.340481	0.320877	0.32983	0.339918	0.342066	0.339403	0.32059	0.334546	0.312166	0.331961	0.337309	0.33817	0.340581	0.345971	0.336613	0.338772	0.340381	0.342494	0.336213	0.342225	0.334152	0.32543	0.338161	0.337444	0.33874	0.250352	0.34471	0.35146	0.347582	0.347408	0.334848	0.344386	0.346227	0.32821	0.340968	0.342249	0.325108	0.334263	0.340603
118	G1A_ET13349	0.336031	0.337422	0.34089	0.339653	0.331417	0.323217	0.32686	0.333444	0.328513	0.340264	0.32096	0.329658	0.340829	0.342429	0.339818	0.319866	0.334204	0.311805	0.337174	0.334465	0.340405	0.34244	0.345266	0.339042	0.33542	0.340605	0.339094	0.335187	0.340794	0.336509	0.326978	0.337805	0.337055	0.336463	0.259612	0.343886	0.352447	0.34749	0.350864	0.332696	0.343542	0.346608	0.3288	0.341605	0.341842	0.326493	0.332204	0.340705
119	G1A_ET13350	0.335268	0.336807	0.341422	0.340877	0.331389	0.323462	0.326956	0.332187	0.330404	0.337342	0.32026	0.328524	0.338977	0.341872	0.338122	0.31899	0.335668	0.311659	0.335422	0.333828	0.33602	0.338329	0.34511	0.334346	0.335833	0.339633	0.339248	0.335744	0.340383	0.335685	0.328615	0.3374	0.337433	0.337974	0.260438	0.343086	0.350312	0.346325	0.347838	0.332698	0.342614	0.344805	0.329395	0.339194	0.340907	0.327347	0.332665	0.339177
120	G1A_ET13351	0.333763	0.338837	0.340085	0.337568	0.331117	0.326597	0.327556	0.328519	0.331413	0.337772	0.323567	0.32821	0.338722	0.340714	0.335091	0.318016	0.333835	0.31534	0.335061	0.332383	0.336463	0.339279	0.343925	0.335222	0.3337	0.339716	0.338355	0.334037	0.34042	0.336792	0.328643	0.336515	0.337611	0.335578	0.266182	0.34262	0.35099	0.346986	0.349095	0.332874	0.341138	0.346705	0.330317	0.340685	0.340881	0.326417	0.331811	0.341057
121	G1A_ET13353	0.338016	0.346068	0.338059	0.340368	0.33727	0.33577	0.337502	0.340272	0.338546	0.328437	0.334081	0.327919	0.339129	0.338974	0.335757	0.328397	0.325569	0.326545	0.332343	0.321523	0.346879	0.347232	0.348966	0.339787	0.343736	0.34531	0.343918	0.33245	0.349956	0.340729	0.346597	0.341314	0.333363	0.336629	0.32968	0.347625	0.345625	0.344916	0.344216	0.337929	0.343777	0.32905	0.329361	0.351884	0.35029	0.324436	0.339548	0.330482
122	G1A_ET13354	0.339327	0.340883	0.336883	0.339666	0.3332	0.326302	0.333883	0.336824	0.326667	0.327691	0.334635	0.325941	0.332709	0.328147	0.326497	0.336355	0.327387	0.330163	0.324678	0.318197	0.344297	0.344953	0.340553	0.337709	0.341796	0.343305	0.33702	0.335352	0.341466	0.336033	0.337696	0.334452	0.330593	0.333633	0.32856	0.339133	0.345275	0.34419	0.344236	0.338237	0.342986	0.326526	0.327584	0.341496	0.340801	0.320692	0.340242	0.335591
123	G1A_ET13356	0.342085	0.349762	0.335096	0.335722	0.326276	0.324808	0.320997	0.324449	0.333048	0.319103	0.313477	0.317964	0.337057	0.341751	0.336233	0.301804	0.326678	0.30051	0.31559	0.313312	0.338083	0.339374	0.344499	0.33178	0.343655	0.347332	0.345781	0.324988	0.337898	0.325365	0.332041	0.293075	0.318649	0.332072	0.235564	0.34337	0.351447	0.348442	0.347262	0.337968	0.341466	0.333246	0.328124	0.341907	0.341996	0.320219	0.338705	0.331161
124	G1B_ET13367	0.336598	0.344357	0.34332	0.341281	0.327341	0.340933	0.328137	0.323017	0.327395	0.329348	0.32321	0.334496	0.329097	0.339842	0.337918	0.3344	0.329465	0.331767	0.343725	0.3304	0.344255	0.345044	0.34337	0.34287	0.343955	0.346284	0.344231	0.332365	0.346908	0.33083	0.32933	0.329069	0.34029	0.339707	0.323121	0.343259	0.343864	0.343036	0.343031	0.342403	0.342214	0.339631	0.334913	0.336787	0.339164	0.333311	0.342359	0.335859
125	G1B_ET13368	0.337387	0.345725	0.339977	0.342855	0.32785	0.334276	0.331141	0.329004	0.329428	0.328882	0.322756	0.33535	0.330282	0.339203	0.334117	0.329906	0.327595	0.332326	0.342085	0.329485	0.345503	0.344907	0.34194	0.343679	0.34422	0.347532	0.345894	0.332715	0.348049	0.3295	0.33303	0.332593	0.335081	0.339068	0.326663	0.342035	0.343805	0.342851	0.344081	0.34124	0.341877	0.337289	0.332265	0.339646	0.339994	0.333439	0.341866	0.333976
126	G1B_ET13369	0.340911	0.345457	0.33725	0.344744	0.327576	0.330037	0.331432	0.332172	0.327369	0.31889	0.330332	0.332361	0.337748	0.342416	0.336896	0.328158	0.327276	0.317029	0.333298	0.319258	0.345838	0.346905	0.343977	0.3392	0.344816	0.346597	0.34319	0.341014	0.344918	0.328576	0.338044	0.321762	0.325019	0.333348	0.331978	0.342012	0.34204	0.34177	0.342233	0.338487	0.339455	0.32748	0.337446	0.341359	0.340968	0.333628	0.337957	0.335544
127	G1B_ET13370	0.332428	0.335698	0.340266	0.337283	0.323873	0.3322	0.33243	0.325849	0.332267	0.330976	0.329715	0.334757	0.330163	0.340377	0.33885	0.330711	0.332854	0.325469	0.334665	0.322923	0.342873	0.342683	0.345718	0.339396	0.33617	0.337459	0.336507	0.334317	0.339366	0.327282	0.332798	0.323767	0.332385	0.335655	0.323843	0.343299	0.33887	0.337296	0.33842	0.3351	0.33855	0.33315	0.33028	0.34152	0.341131	0.325582	0.335035	0.333657
128	G1B_ET13371	0.335428	0.340853	0.341518	0.336102	0.326139	0.336476	0.335646	0.323256	0.326291	0.336781	0.329745	0.335157	0.331552	0.340037	0.338444	0.335435	0.338592	0.326917	0.336689	0.325641	0.343931	0.345114	0.348256	0.341814	0.336226	0.342014	0.340659	0.334944	0.342986	0.324484	0.332648	0.332378	0.328726	0.337	0.328889	0.346605	0.341101	0.338555	0.340803	0.336355	0.340294	0.33455	0.330687	0.343214	0.343181	0.32785	0.337842	0.332769
129	G1B_ET13372	0.339624	0.34234	0.343949	0.34047	0.334974	0.335531	0.337387	0.334972	0.341255	0.334663	0.340155	0.33515	0.33512	0.334761	0.335387	0.339294	0.343944	0.342099	0.339153	0.337442	0.34182	0.342899	0.342131	0.341333	0.347027	0.344303	0.348923	0.341672	0.345142	0.336618	0.338029	0.336063	0.342588	0.339637	0.33113	0.340646	0.343312	0.343044	0.343742	0.341772	0.3378	0.346486	0.338022	0.339972	0.340466	0.331291	0.342255	0.340579
130	G1B_ET13373	0.338681	0.344601	0.347177	0.341535	0.328782	0.33787	0.334698	0.328232	0.333774	0.333507	0.329776	0.336126	0.33363	0.335126	0.336883	0.332065	0.335715	0.337105	0.34154	0.328269	0.341718	0.343329	0.336796	0.342772	0.345377	0.343442	0.346253	0.336879	0.340505	0.330245	0.328911	0.328456	0.333963	0.34344	0.328069	0.335528	0.346105	0.345599	0.344792	0.339105	0.34172	0.337461	0.332691	0.337083	0.336694	0.325156	0.339307	0.336326
131	G1B_ET13374	0.336144	0.340757	0.344683	0.340555	0.333191	0.336779	0.336359	0.333583	0.338274	0.335874	0.336987	0.336392	0.335152	0.337792	0.340346	0.339361	0.342118	0.34064	0.344147	0.33695	0.344144	0.342912	0.340629	0.343222	0.343781	0.33902	0.342805	0.340401	0.343296	0.337622	0.336987	0.328619	0.339635	0.343377	0.334524	0.33882	0.343481	0.342166	0.340472	0.339901	0.338866	0.340155	0.335359	0.341879	0.341366	0.332387	0.340288	0.342386
132	G1B_ET13375	0.337657	0.341635	0.341888	0.339296	0.332011	0.334607	0.334165	0.330102	0.329261	0.332854	0.332106	0.335459	0.338363	0.342003	0.337424	0.330717	0.334233	0.332063	0.336959	0.320634	0.344673	0.346018	0.336342	0.343073	0.339485	0.34449	0.33268	0.340005	0.343227	0.333302	0.334639	0.328502	0.329445	0.337644	0.321564	0.336602	0.344331	0.342699	0.34292	0.341275	0.342407	0.329482	0.332943	0.334172	0.333907	0.328258	0.340959	0.325808
133	G1B_ET13376	0.334767	0.338468	0.341925	0.33787	0.329461	0.343686	0.331217	0.331478	0.334594	0.330102	0.341542	0.337803	0.332365	0.339348	0.337131	0.329854	0.339666	0.331511	0.334648	0.329576	0.343496	0.342342	0.339659	0.340864	0.340087	0.336972	0.33882	0.336609	0.342262	0.329404	0.341933	0.319012	0.329752	0.338307	0.330452	0.338285	0.332774	0.332798	0.33337	0.33707	0.3354	0.329517	0.334037	0.338581	0.338896	0.324025	0.336198	0.330056
134	G1B_ET13377	0.340277	0.340701	0.339735	0.340487	0.332652	0.340822	0.32905	0.332252	0.336502	0.327921	0.337685	0.335715	0.334167	0.334539	0.341379	0.334496	0.337916	0.339505	0.340105	0.33258	0.344181	0.343857	0.343836	0.340018	0.339205	0.341764	0.345214	0.340398	0.33797	0.333307	0.330545	0.324543	0.329569	0.343281	0.334561	0.343099	0.338933	0.335855	0.336709	0.337529	0.342607	0.343866	0.335846	0.340977	0.341996	0.331572	0.338796	0.338137
135	G1B_ET13378	0.338135	0.343288	0.343814	0.338776	0.331904	0.341507	0.332963	0.329145	0.325452	0.32333	0.337339	0.337376	0.330378	0.3331	0.337098	0.328058	0.338509	0.330306	0.339698	0.319334	0.341894	0.342851	0.335789	0.337418	0.343105	0.341788	0.340685	0.336522	0.345805	0.333143	0.332822	0.319734	0.336163	0.341792	0.327745	0.334752	0.339827	0.340931	0.340953	0.33845	0.338411	0.330311	0.337166	0.339274	0.334902	0.332409	0.338085	0.328741
136	G1B_ET13379	0.336307	0.340446	0.344936	0.340261	0.328813	0.341609	0.331189	0.329682	0.333548	0.329032	0.336781	0.336648	0.329691	0.331259	0.336635	0.333189	0.342038	0.336011	0.344892	0.335333	0.334317	0.332215	0.340214	0.337163	0.34269	0.341135	0.339207	0.334865	0.342585	0.332541	0.332948	0.324156	0.336089	0.340459	0.33545	0.338079	0.342516	0.341559	0.342255	0.33567	0.338381	0.340779	0.336939	0.342618	0.341251	0.330541	0.336048	0.330345
137	G1B_ET13380	0.338898	0.343151	0.340603	0.343183	0.341755	0.344177	0.338116	0.340366	0.34159	0.341759	0.347286	0.338033	0.336989	0.3378	0.338385	0.34941	0.348403	0.34639	0.354378	0.350623	0.342653	0.343629	0.342651	0.341222	0.343699	0.332306	0.340361	0.349684	0.347045	0.348706	0.351336	0.352371	0.348064	0.339681	0.345749	0.339714	0.34202	0.336944	0.338613	0.341559	0.339405	0.350686	0.347429	0.337703	0.336052	0.345955	0.340455	0.348371
138	G1B_ET13381	0.341698	0.342583	0.338648	0.34267	0.346038	0.34499	0.340353	0.345081	0.345781	0.345816	0.35206	0.33727	0.338533	0.341744	0.334498	0.355265	0.349423	0.351154	0.356034	0.353667	0.340701	0.341301	0.34387	0.339942	0.344781	0.342753	0.347197	0.352217	0.345884	0.351949	0.355067	0.357822	0.350488	0.342075	0.348436	0.342103	0.337948	0.334926	0.336446	0.342888	0.340335	0.353741	0.350084	0.336113	0.338318	0.350604	0.342362	0.351412
139	G1B_ET13382	0.33934	0.341392	0.339285	0.343646	0.343153	0.343201	0.340609	0.341781	0.342096	0.343523	0.350182	0.337942	0.339372	0.341459	0.333409	0.35093	0.350736	0.346895	0.353834	0.352758	0.344307	0.344655	0.345797	0.343166	0.342727	0.342327	0.342581	0.351056	0.346879	0.35038	0.352884	0.351708	0.348579	0.341066	0.346605	0.343549	0.340535	0.336342	0.338046	0.340294	0.338874	0.351814	0.348471	0.339031	0.338068	0.348073	0.33942	0.352456
140	G1B_ET13383	0.336911	0.341212	0.337879	0.342022	0.341651	0.343586	0.337216	0.341922	0.342114	0.343746	0.348164	0.337281	0.334083	0.338909	0.333363	0.350899	0.348271	0.346818	0.353078	0.351038	0.341794	0.342238	0.342051	0.341038	0.340248	0.341311	0.337624	0.351588	0.344855	0.347077	0.35201	0.353906	0.347905	0.340068	0.342879	0.340544	0.339177	0.335331	0.336811	0.33655	0.33987	0.350095	0.346979	0.33587	0.336081	0.346473	0.335428	0.349962
141	G1B_ET13384	0.336561	0.339707	0.339583	0.340651	0.345366	0.346445	0.340494	0.339046	0.343666	0.344081	0.346105	0.337283	0.340879	0.340538	0.332833	0.35291	0.35341	0.347132	0.353902	0.351123	0.343116	0.342333	0.342688	0.342264	0.341059	0.337739	0.340898	0.352825	0.345623	0.352117	0.353312	0.354649	0.343314	0.343251	0.344425	0.340664	0.33338	0.332024	0.331976	0.335987	0.341477	0.349877	0.351141	0.338205	0.337233	0.34951	0.336159	0.350577
142	G1B_ET13385	0.321951	0.333598	0.335733	0.338761	0.341644	0.347101	0.338798	0.342692	0.337498	0.343083	0.345788	0.333491	0.333957	0.336568	0.331841	0.352588	0.350621	0.347549	0.352778	0.348762	0.337337	0.339422	0.337568	0.338092	0.344092	0.319908	0.343957	0.352125	0.346062	0.348797	0.351356	0.349186	0.344888	0.339211	0.345747	0.336413	0.32923	0.325828	0.32521	0.338881	0.325856	0.349008	0.348088	0.331589	0.332815	0.346821	0.339048	0.348708
143	G1B_ET13386	0.33303	0.334735	0.33712	0.337918	0.341466	0.341292	0.337233	0.339094	0.338905	0.3365	0.342577	0.335422	0.335933	0.338148	0.334972	0.346042	0.346331	0.344357	0.347668	0.344736	0.339222	0.339414	0.340359	0.338927	0.339822	0.335674	0.341257	0.347314	0.34401	0.344416	0.351341	0.345079	0.341809	0.337866	0.343142	0.337235	0.339507	0.338479	0.339977	0.336324	0.336163	0.346179	0.342485	0.336846	0.338072	0.341409	0.335737	0.34889
144	G1B_ET13387	0.330254	0.335411	0.339772	0.33827	0.344377	0.344623	0.336309	0.340246	0.33929	0.336085	0.34379	0.335433	0.332609	0.335731	0.335441	0.348497	0.346494	0.343253	0.34949	0.345847	0.340953	0.341859	0.338635	0.343003	0.342292	0.334533	0.343701	0.351091	0.342922	0.348173	0.347803	0.347273	0.339701	0.340657	0.345494	0.335883	0.333989	0.332646	0.332054	0.333289	0.337746	0.344768	0.347171	0.336309	0.336868	0.34671	0.332676	0.348106
145	G1B_ET13388	0.334968	0.341625	0.342612	0.338937	0.344812	0.341629	0.337333	0.338609	0.33218	0.343842	0.34421	0.337759	0.339422	0.335668	0.333115	0.349736	0.342679	0.346503	0.349169	0.347412	0.337368	0.338298	0.332598	0.335235	0.345618	0.34034	0.338892	0.351845	0.343418	0.350138	0.347045	0.349951	0.343349	0.339805	0.344242	0.33033	0.33297	0.332115	0.331291	0.340951	0.340211	0.345868	0.347012	0.326295	0.326554	0.346021	0.341692	0.347725
146	G1B_ET13389	0.340288	0.340716	0.343999	0.339346	0.34417	0.343601	0.338261	0.339548	0.335768	0.342655	0.346077	0.336474	0.339057	0.33632	0.332356	0.34869	0.345934	0.348636	0.352421	0.349649	0.337013	0.338107	0.337187	0.335181	0.34421	0.342449	0.340909	0.350758	0.346425	0.350532	0.349514	0.349686	0.342616	0.341503	0.345557	0.334554	0.334372	0.332193	0.3328	0.339444	0.338183	0.349003	0.348803	0.329798	0.33028	0.348192	0.340279	0.346932
147	G1B_ET13390	0.335678	0.339579	0.339566	0.341205	0.340516	0.342196	0.334307	0.334928	0.339285	0.340409	0.342375	0.33482	0.334939	0.330554	0.333511	0.34761	0.345442	0.345551	0.344173	0.348406	0.341409	0.341994	0.338866	0.339387	0.343153	0.335818	0.340053	0.351062	0.346451	0.344551	0.349532	0.350203	0.342149	0.341575	0.341814	0.336685	0.335892	0.333141	0.333722	0.338039	0.342231	0.34791	0.342401	0.341564	0.337566	0.341805	0.337759	0.345386
148	G1B_ET13391	0.334135	0.336887	0.344431	0.339024	0.335281	0.343288	0.333722	0.330945	0.329417	0.339031	0.332515	0.336387	0.329487	0.339074	0.332804	0.338122	0.339572	0.33867	0.348625	0.341533	0.343216	0.343088	0.341842	0.340594	0.342057	0.336261	0.344018	0.345686	0.347964	0.342009	0.344055	0.341618	0.335124	0.340788	0.338933	0.340494	0.336483	0.334285	0.334285	0.341344	0.332539	0.347842	0.338503	0.34139	0.337524	0.340931	0.340927	0.338946
149	G1B_ET13392	0.335091	0.343188	0.340574	0.341418	0.344918	0.346366	0.340646	0.343949	0.335815	0.343638	0.343251	0.337876	0.337257	0.340933	0.330141	0.34974	0.348388	0.34339	0.346595	0.349599	0.343644	0.343555	0.339961	0.339435	0.343159	0.341455	0.345464	0.351175	0.35001	0.350014	0.353123	0.350971	0.345186	0.341229	0.344344	0.33959	0.341079	0.338961	0.34007	0.339974	0.33885	0.348362	0.346544	0.343255	0.341105	0.349162	0.338737	0.346601
150	G1B_ET13393	0.331752	0.340118	0.338557	0.341044	0.338311	0.346484	0.336518	0.33797	0.335122	0.342672	0.340227	0.336737	0.335889	0.340218	0.330098	0.34911	0.345964	0.33965	0.340142	0.346434	0.341227	0.34194	0.336583	0.339829	0.337713	0.338783	0.340535	0.347053	0.343536	0.34594	0.350721	0.345344	0.338072	0.341914	0.339916	0.336152	0.341485	0.339203	0.338479	0.334267	0.336244	0.348519	0.343612	0.337798	0.337363	0.343677	0.334528	0.344518
151	G1B_ET13394	0.334633	0.342585	0.339592	0.340157	0.34214	0.341705	0.335505	0.340361	0.331706	0.339342	0.338781	0.331582	0.333128	0.337994	0.325634	0.348464	0.341918	0.339787	0.343712	0.345929	0.340153	0.339931	0.336059	0.335291	0.340311	0.34069	0.342075	0.348027	0.34522	0.345851	0.349862	0.348453	0.340581	0.338233	0.34057	0.335789	0.342964	0.341475	0.340844	0.336128	0.336637	0.345921	0.342914	0.339177	0.338994	0.344929	0.335444	0.345064
152	G1B_ET13395	0.334126	0.335494	0.343546	0.340114	0.331748	0.343714	0.334557	0.334439	0.333609	0.340729	0.337159	0.334783	0.331372	0.337289	0.330769	0.342638	0.342307	0.336218	0.343349	0.337209	0.341072	0.34094	0.341746	0.337402	0.334363	0.337048	0.339629	0.344147	0.344701	0.339594	0.345275	0.343473	0.339901	0.342957	0.335476	0.340159	0.335796	0.332378	0.332222	0.336542	0.333359	0.345397	0.33567	0.340901	0.340401	0.337855	0.337266	0.345575
153	G1B_ET13396	0.336581	0.338187	0.345888	0.340683	0.329769	0.343612	0.333596	0.331682	0.335028	0.336776	0.334965	0.333678	0.330882	0.33902	0.33303	0.338118	0.34274	0.330565	0.339703	0.331078	0.345631	0.345938	0.342851	0.341794	0.335676	0.336679	0.34037	0.340533	0.34719	0.339457	0.342431	0.338244	0.339327	0.343086	0.335785	0.341098	0.338618	0.334587	0.334528	0.3371	0.330189	0.346399	0.335846	0.34087	0.339842	0.338179	0.338581	0.346073
154	G1B_ET13397	0.336022	0.33677	0.338081	0.341618	0.337779	0.343403	0.336687	0.334109	0.331576	0.341818	0.336131	0.333572	0.33293	0.337863	0.333935	0.342235	0.341035	0.340451	0.348793	0.340701	0.342801	0.340553	0.342807	0.340781	0.341398	0.336922	0.341801	0.34524	0.346677	0.343512	0.344527	0.347569	0.343012	0.34436	0.337361	0.340942	0.335063	0.336431	0.333933	0.343851	0.342212	0.345418	0.340475	0.342838	0.342409	0.341244	0.343538	0.341051
155	G1B_ET13398	0.337094	0.340744	0.338703	0.343429	0.33864	0.342727	0.337111	0.334428	0.332396	0.341512	0.337705	0.33348	0.334502	0.337242	0.332328	0.343079	0.340653	0.340107	0.349734	0.343253	0.339655	0.338529	0.343005	0.340668	0.34159	0.337187	0.34204	0.34696	0.348392	0.346679	0.345516	0.348725	0.344929	0.343783	0.339231	0.340994	0.334989	0.336309	0.33625	0.345544	0.343336	0.346003	0.341431	0.342157	0.340792	0.342057	0.344457	0.342133
156	G1B_ET13399	0.335491	0.337383	0.339429	0.340907	0.336907	0.342266	0.333217	0.332296	0.328052	0.339618	0.334333	0.332413	0.333593	0.33435	0.331341	0.340103	0.337444	0.337605	0.34671	0.337783	0.341301	0.339833	0.338703	0.33944	0.340503	0.334724	0.340733	0.345323	0.345694	0.345068	0.343301	0.346127	0.341357	0.340338	0.335876	0.336994	0.334154	0.336029	0.333935	0.343831	0.339494	0.344757	0.339637	0.339227	0.339855	0.338924	0.342646	0.33879
157	G1B_ET13400	0.337413	0.342214	0.343166	0.337696	0.337857	0.344407	0.33413	0.337489	0.339629	0.343362	0.343814	0.338609	0.334033	0.338979	0.335926	0.349112	0.348029	0.342359	0.345929	0.340731	0.348247	0.347208	0.346021	0.347721	0.342175	0.33987	0.343688	0.35116	0.347566	0.344325	0.347419	0.345273	0.347277	0.345399	0.33967	0.345136	0.339159	0.335602	0.336552	0.341981	0.339594	0.352699	0.343094	0.345092	0.343868	0.34129	0.339966	0.346523
158	G1B_ET13401	0.337102	0.337057	0.336065	0.337316	0.339185	0.34232	0.336739	0.339424	0.333994	0.342072	0.340992	0.334991	0.331519	0.335113	0.333626	0.352169	0.345727	0.345036	0.348188	0.347453	0.343581	0.343288	0.342018	0.343186	0.339094	0.339524	0.342166	0.348956	0.344749	0.344286	0.346329	0.352312	0.341196	0.342618	0.341707	0.341044	0.3339	0.329608	0.331002	0.337209	0.338109	0.350395	0.342318	0.338018	0.337011	0.342175	0.336407	0.34434
159	G1B_ET13402	0.333148	0.341031	0.337861	0.336089	0.336309	0.339011	0.335431	0.335792	0.334609	0.34416	0.338337	0.33332	0.330963	0.336144	0.332287	0.35206	0.34474	0.344088	0.343994	0.344566	0.344255	0.343775	0.342829	0.342512	0.339764	0.338337	0.344255	0.349556	0.346981	0.343112	0.34471	0.350895	0.339503	0.339983	0.338322	0.342314	0.3381	0.334267	0.335337	0.340879	0.335448	0.349077	0.342166	0.339777	0.339694	0.340653	0.339031	0.344044
160	G1B_ET13403	0.335863	0.338909	0.339024	0.337879	0.338616	0.340255	0.336442	0.33497	0.334707	0.337942	0.336509	0.331435	0.331017	0.3342	0.331156	0.343638	0.341498	0.339953	0.344599	0.340048	0.340242	0.340503	0.342431	0.33955	0.341198	0.341151	0.342457	0.345571	0.345416	0.344049	0.345038	0.343744	0.335441	0.341151	0.338609	0.340272	0.337048	0.335663	0.335761	0.335774	0.33879	0.34466	0.338881	0.337348	0.338111	0.338803	0.334735	0.344403
161	G1B_ET13404	0.333089	0.339644	0.342873	0.337679	0.332204	0.344627	0.334618	0.334909	0.336865	0.33949	0.338113	0.337109	0.328332	0.338029	0.331346	0.342572	0.342922	0.340866	0.347958	0.33805	0.341833	0.343512	0.348169	0.343036	0.339433	0.340494	0.342342	0.342131	0.343977	0.338031	0.347595	0.33884	0.343544	0.340938	0.335578	0.346995	0.342707	0.340338	0.341174	0.340494	0.336389	0.346218	0.341438	0.345255	0.343694	0.340418	0.341311	0.343692
162	G1B_ET13405	0.339583	0.336668	0.344253	0.340894	0.340218	0.346392	0.335259	0.338105	0.332556	0.343946	0.341331	0.338631	0.337824	0.336996	0.331469	0.348203	0.34476	0.344523	0.34899	0.344731	0.342777	0.342322	0.343486	0.340481	0.34259	0.336948	0.340988	0.351021	0.346775	0.346579	0.350634	0.345964	0.34209	0.341792	0.346712	0.342238	0.334965	0.333398	0.333535	0.341959	0.339407	0.346286	0.342481	0.344707	0.343336	0.344062	0.342535	0.342596
163	G1B_ET13406	0.339403	0.338924	0.337011	0.341316	0.341022	0.344236	0.336037	0.342655	0.338874	0.339948	0.344531	0.335326	0.335987	0.335707	0.329424	0.351738	0.348314	0.337959	0.346095	0.348751	0.343351	0.343864	0.342836	0.341201	0.343118	0.3376	0.338544	0.353854	0.341385	0.348508	0.352906	0.348362	0.34204	0.339753	0.347945	0.341425	0.33405	0.332406	0.332402	0.337916	0.340261	0.344242	0.346932	0.339864	0.338974	0.34974	0.336815	0.344418
164	G1B_ET13407	0.331509	0.338524	0.333572	0.338592	0.344001	0.344518	0.337574	0.341464	0.340514	0.339031	0.341796	0.335598	0.335383	0.334511	0.336346	0.350121	0.348375	0.347297	0.354417	0.347547	0.33884	0.339181	0.337944	0.33602	0.332848	0.33832	0.337179	0.351949	0.346188	0.349145	0.352104	0.350288	0.345984	0.341116	0.342933	0.336394	0.335613	0.3336	0.334128	0.339892	0.339448	0.347031	0.34811	0.338557	0.337816	0.349432	0.33884	0.346864
165	G1B_ET13408	0.340627	0.338494	0.343179	0.341325	0.348192	0.345562	0.34079	0.342592	0.338016	0.339444	0.34769	0.335676	0.33587	0.33879	0.334328	0.353173	0.350497	0.351295	0.347403	0.346234	0.340253	0.341364	0.343199	0.339974	0.343646	0.341638	0.341222	0.349862	0.344286	0.353839	0.347836	0.350167	0.347073	0.339709	0.344714	0.340946	0.336946	0.333639	0.336196	0.342535	0.339566	0.347077	0.349769	0.341529	0.340131	0.350506	0.344081	0.348256
166	G1B_ET13409	0.337113	0.34029	0.342407	0.342942	0.342873	0.346201	0.338722	0.341311	0.339287	0.341918	0.34511	0.336694	0.333952	0.336228	0.33433	0.352219	0.345827	0.351117	0.353202	0.347292	0.341283	0.343272	0.344429	0.343044	0.34509	0.341209	0.343327	0.350884	0.349982	0.348923	0.34769	0.348425	0.342279	0.343514	0.344466	0.342466	0.33929	0.33922	0.337879	0.343214	0.341866	0.350097	0.346645	0.343879	0.34182	0.344912	0.342705	0.347453
167	G1B_ET13410	0.334067	0.339305	0.340777	0.341364	0.342929	0.342542	0.337739	0.342188	0.339283	0.338472	0.344868	0.336935	0.334981	0.335424	0.338124	0.351278	0.349662	0.348073	0.34996	0.348358	0.340472	0.341927	0.344714	0.339116	0.343927	0.333635	0.343053	0.352919	0.350471	0.350125	0.349151	0.349999	0.341633	0.346001	0.345568	0.341953	0.33492	0.334315	0.333285	0.339681	0.33952	0.347573	0.346627	0.343444	0.341775	0.344877	0.338544	0.346955
168	G1B_ET13411	0.332548	0.340233	0.346784	0.342666	0.343301	0.345618	0.335778	0.339798	0.339709	0.34139	0.342027	0.332191	0.334933	0.338276	0.332096	0.352465	0.348406	0.344738	0.351356	0.348169	0.345492	0.346108	0.342535	0.343999	0.342066	0.340005	0.342216	0.35081	0.347232	0.35076	0.351688	0.348788	0.344601	0.342275	0.343805	0.340564	0.343423	0.341649	0.341727	0.335578	0.341092	0.347414	0.347445	0.342227	0.339168	0.347314	0.336398	0.347195
169	G1B_ET13412	0.33855	0.341396	0.34182	0.336609	0.343107	0.343944	0.338824	0.344533	0.34259	0.339798	0.349208	0.339068	0.338198	0.336542	0.336726	0.356343	0.352141	0.35099	0.354595	0.354347	0.341368	0.342642	0.345336	0.341596	0.346575	0.340796	0.344083	0.354669	0.349521	0.350127	0.350656	0.352625	0.344275	0.342838	0.346077	0.343146	0.339542	0.337152	0.3395	0.34202	0.341803	0.350823	0.350419	0.344303	0.341766	0.347934	0.341605	0.34989
170	G1B_ET13413	0.337329	0.34194	0.342192	0.340292	0.343879	0.341857	0.337055	0.341925	0.339983	0.339737	0.343514	0.337229	0.335648	0.33862	0.337513	0.35256	0.349271	0.349136	0.350601	0.348599	0.342059	0.343073	0.344446	0.340192	0.34406	0.335405	0.341251	0.352669	0.351351	0.349762	0.34904	0.349645	0.342451	0.344973	0.346973	0.342351	0.335422	0.334609	0.333672	0.341133	0.339681	0.348479	0.347795	0.343012	0.342129	0.346494	0.340407	0.347301
171	G1B_ET13414	0.34014	0.339985	0.340925	0.338226	0.345699	0.343762	0.337435	0.345077	0.342655	0.339381	0.345273	0.335118	0.336844	0.336948	0.328845	0.351767	0.347866	0.349751	0.350914	0.349286	0.340853	0.341783	0.344464	0.341314	0.344299	0.336859	0.341418	0.351832	0.344873	0.351669	0.35044	0.348227	0.346492	0.341879	0.347247	0.342451	0.337387	0.336726	0.337789	0.339429	0.339979	0.352769	0.347623	0.341542	0.340124	0.347914	0.340553	0.349129
172	G1B_ET13415	0.323017	0.336944	0.336559	0.336228	0.339846	0.334204	0.33183	0.335009	0.340351	0.334172	0.335455	0.332724	0.334485	0.336689	0.339116	0.340659	0.343575	0.344973	0.348775	0.344114	0.34017	0.340174	0.342033	0.342431	0.33685	0.334822	0.33737	0.336796	0.343092	0.344362	0.340888	0.332587	0.339105	0.340979	0.339077	0.340107	0.339601	0.339672	0.339407	0.336139	0.327863	0.344623	0.343942	0.34044	0.340444	0.342399	0.335165	0.342155
173	G1B_ET13416	0.334154	0.339846	0.338683	0.339061	0.342812	0.344949	0.336818	0.342838	0.338831	0.339677	0.344194	0.333459	0.333487	0.336185	0.333783	0.350456	0.345786	0.346934	0.353199	0.345336	0.343579	0.344229	0.345697	0.344227	0.340881	0.337002	0.341279	0.350303	0.347521	0.350247	0.350688	0.344105	0.340864	0.34401	0.341698	0.343531	0.337879	0.338263	0.338009	0.339218	0.338183	0.345551	0.344294	0.345053	0.343455	0.343664	0.338585	0.346088
174	G1B_ET13417	0.337994	0.336679	0.337681	0.3395	0.342755	0.343966	0.33492	0.340085	0.337874	0.337618	0.34391	0.334615	0.334087	0.330937	0.332963	0.350901	0.34911	0.348573	0.347662	0.350662	0.34037	0.34077	0.343612	0.339966	0.339033	0.33622	0.340322	0.351484	0.345775	0.34998	0.348553	0.351001	0.346066	0.337346	0.345762	0.340679	0.334083	0.330458	0.333261	0.338437	0.338709	0.348799	0.346047	0.338874	0.338198	0.343655	0.337618	0.346044
175	G1B_ET13418	0.334881	0.338498	0.342446	0.339872	0.338107	0.342883	0.334591	0.333763	0.335452	0.3384	0.337076	0.332069	0.329663	0.33472	0.334954	0.34599	0.344268	0.343907	0.349525	0.345136	0.342875	0.344212	0.340805	0.341557	0.339711	0.33834	0.344679	0.345988	0.346616	0.345144	0.340824	0.34701	0.33705	0.343125	0.340103	0.338553	0.34232	0.341653	0.340879	0.339559	0.338455	0.347038	0.340081	0.338829	0.338657	0.340366	0.340231	0.342451
176	G1B_ET13419	0.332639	0.337466	0.339646	0.336833	0.339457	0.337596	0.335415	0.338729	0.337198	0.335626	0.341851	0.332009	0.334367	0.333604	0.332202	0.347175	0.346303	0.345227	0.349862	0.349995	0.34104	0.34197	0.341872	0.340824	0.337994	0.336424	0.338385	0.348677	0.343227	0.344886	0.349199	0.346708	0.341766	0.339511	0.341459	0.339366	0.336378	0.335309	0.334665	0.333974	0.337163	0.349525	0.344036	0.340781	0.338179	0.346362	0.33435	0.34684
177	G1A_ET13420	0.33762	0.343194	0.328395	0.342055	0.329376	0.322234	0.312287	0.309694	0.328937	0.305946	0.29861	0.320427	0.337822	0.340457	0.330408	0.297036	0.319538	0.303869	0.309063	0.325669	0.337479	0.342092	0.338403	0.334211	0.340633	0.34297	0.345049	0.3068	0.330569	0.332296	0.324519	0.315231	0.318886	0.332539	0.314057	0.336407	0.34454	0.343318	0.342272	0.340046	0.33925	0.319332	0.32154	0.33642	0.33894	0.322051	0.339494	0.325645
178	G1B_ET13421	0.336263	0.337713	0.341098	0.336926	0.342612	0.34014	0.337698	0.343159	0.339146	0.340066	0.345686	0.337957	0.334063	0.334791	0.331659	0.35191	0.350106	0.346821	0.350621	0.349497	0.339944	0.340009	0.344053	0.340072	0.341957	0.33605	0.340014	0.352256	0.347358	0.348701	0.350519	0.347477	0.344553	0.340509	0.342892	0.341931	0.339259	0.337805	0.337435	0.340207	0.335272	0.349906	0.347623	0.341098	0.338933	0.346825	0.338907	0.345631
179	G1B_ET13422	0.334226	0.342009	0.343299	0.341281	0.341272	0.343236	0.335778	0.336487	0.338209	0.340064	0.340918	0.333776	0.331367	0.335052	0.336233	0.346997	0.345534	0.346058	0.353847	0.348279	0.339948	0.342192	0.341298	0.343109	0.342027	0.341907	0.341081	0.347214	0.34669	0.347016	0.350388	0.349984	0.345638	0.340807	0.341255	0.338498	0.341481	0.339072	0.33914	0.33902	0.336963	0.349993	0.346292	0.338035	0.336081	0.345047	0.337898	0.34412
180	G1B_ET13423	0.332739	0.337572	0.341546	0.339883	0.340203	0.339557	0.336563	0.337098	0.334352	0.340153	0.34137	0.335448	0.333215	0.334289	0.333626	0.348901	0.346973	0.344683	0.352047	0.344814	0.342162	0.343638	0.338631	0.341635	0.337844	0.335926	0.337824	0.350732	0.346836	0.347177	0.34816	0.346892	0.338368	0.341192	0.343216	0.337163	0.33882	0.336452	0.337448	0.333376	0.337105	0.34496	0.345401	0.338716	0.338698	0.344264	0.332913	0.341975
181	G1B_ET13424	0.338468	0.340279	0.341822	0.340322	0.345484	0.34447	0.337087	0.341953	0.340253	0.338948	0.345844	0.336809	0.337405	0.336172	0.335772	0.352482	0.351304	0.349845	0.353743	0.348542	0.343551	0.344151	0.343553	0.344353	0.348449	0.340861	0.342031	0.351619	0.348079	0.35166	0.348269	0.348323	0.343988	0.344927	0.347745	0.342255	0.34019	0.337496	0.337489	0.343129	0.34297	0.351438	0.347958	0.341379	0.339059	0.347003	0.34267	0.34923
182	G1B_ET13425	0.339603	0.342264	0.341777	0.33722	0.343033	0.343779	0.338572	0.34474	0.342416	0.340935	0.349293	0.338953	0.338444	0.336574	0.337026	0.355617	0.350745	0.351221	0.352734	0.353834	0.340824	0.342162	0.345457	0.341657	0.34816	0.342777	0.345608	0.354717	0.348597	0.349801	0.349988	0.351971	0.344612	0.343601	0.345727	0.343651	0.340348	0.337494	0.339448	0.343623	0.341766	0.351038	0.349782	0.345351	0.343518	0.347153	0.342686	0.349584
183	G1B_ET13426	0.334196	0.340096	0.336333	0.333143	0.339364	0.340407	0.333396	0.343344	0.33869	0.336811	0.33832	0.333659	0.333033	0.333257	0.334337	0.343036	0.344233	0.341266	0.341805	0.344557	0.333796	0.335428	0.337737	0.332446	0.338885	0.336085	0.333828	0.345579	0.345736	0.342973	0.349595	0.348693	0.342262	0.331878	0.338055	0.33695	0.301434	0.301165	0.298273	0.331865	0.3355	0.336222	0.343227	0.341857	0.338092	0.34244	0.331637	0.337498
184	G1B_ET13427	0.333957	0.341801	0.340477	0.339207	0.341162	0.342025	0.336833	0.336409	0.337105	0.339257	0.340335	0.333	0.330154	0.334052	0.333372	0.346484	0.342625	0.344155	0.352147	0.347036	0.339316	0.340816	0.342649	0.340051	0.340927	0.342338	0.341659	0.346492	0.346771	0.347147	0.347808	0.349703	0.342127	0.338587	0.340298	0.340085	0.342614	0.339498	0.340155	0.338783	0.33722	0.347958	0.345162	0.338403	0.33807	0.344383	0.339174	0.341857
185	G1B_ET13428	0.333128	0.338831	0.342203	0.341361	0.33625	0.341275	0.336663	0.336387	0.334989	0.336946	0.338259	0.335068	0.329339	0.334191	0.334876	0.348534	0.341344	0.344238	0.349079	0.345407	0.342605	0.343564	0.34164	0.341251	0.339827	0.340518	0.341575	0.347384	0.344544	0.343675	0.34636	0.344542	0.339759	0.340844	0.340053	0.339259	0.339018	0.338505	0.337383	0.340098	0.339877	0.348966	0.342227	0.342566	0.342599	0.340685	0.340838	0.347462
186	G1B_ET13429	0.338163	0.337916	0.339603	0.340585	0.341498	0.338927	0.334533	0.338981	0.34037	0.33665	0.34052	0.331206	0.332346	0.336159	0.327123	0.349584	0.345203	0.345849	0.349549	0.351297	0.338524	0.339003	0.340118	0.337459	0.338603	0.337994	0.338731	0.349527	0.344044	0.348736	0.347245	0.350114	0.342955	0.338294	0.342227	0.337829	0.33607	0.334831	0.334581	0.337257	0.33727	0.349801	0.34447	0.335239	0.337203	0.343025	0.336809	0.343818
187	G1B_ET13430	0.339537	0.340768	0.343096	0.34337	0.344662	0.343122	0.338955	0.344203	0.344603	0.338248	0.346558	0.337335	0.336431	0.339392	0.333989	0.350351	0.351191	0.353336	0.351367	0.35206	0.341366	0.343118	0.344357	0.342214	0.34054	0.34094	0.342159	0.352015	0.349153	0.352012	0.351584	0.348323	0.345492	0.345344	0.345705	0.343275	0.342229	0.340392	0.340988	0.343749	0.341942	0.353299	0.348686	0.344892	0.345279	0.347373	0.342083	0.350671
188	G1B_ET13431	0.338068	0.340855	0.338811	0.338483	0.341651	0.342775	0.335511	0.342768	0.340516	0.339474	0.344794	0.334609	0.335861	0.336396	0.336029	0.350434	0.346399	0.344714	0.348806	0.349556	0.33922	0.339822	0.344736	0.339272	0.345851	0.340272	0.340268	0.349064	0.333233	0.346097	0.34953	0.350462	0.341977	0.341479	0.345594	0.342931	0.342414	0.339794	0.340764	0.341725	0.339957	0.346677	0.345842	0.344916	0.343738	0.344079	0.340881	0.345151
189	G1B_ET13432	0.33305	0.337481	0.339666	0.332909	0.336431	0.339259	0.333896	0.339542	0.336481	0.33433	0.33635	0.333241	0.333222	0.330776	0.334472	0.34084	0.343203	0.342157	0.339922	0.341512	0.334402	0.335191	0.334854	0.332583	0.339964	0.335459	0.329734	0.344964	0.343818	0.340988	0.347925	0.347045	0.340433	0.333952	0.335428	0.333939	0.312205	0.310457	0.303502	0.333146	0.334304	0.335663	0.34227	0.338959	0.335676	0.342612	0.331043	0.336605
Minimum	0.0230344
Maximum	0.360291
Average	0.33522
				Frequency	Count
			< 0.050	0.000337724	6
			0.051-0.100	0.000731735	13
			0.101-0.200	0.00512214	91
			0.201-0.300	0.0257233	457
			0.301-0.400	0.968085	17199
			>0.400	0	0
			Total	1	17766
			Expected		17766
			Difference		0
[truncated: 141 more columns]

## Sheet: G1_A
Supplementary Table S4 (c) Identity-by-state (IBS)-based genetic distance matrices computed using 218,208 of 235,019 SNPs that were polymorphic across 88 inbred lines that belong to Group-1A.
Unit	Taxa	1	2	3	4	5	6	7	8	9	10	11	12	13	14	15	16	17	18	19	20	21	22	23	24	25	26	27	28	29	30	31	32	33	34	35	36	37	38	39	40	41	42	43	44	45	46	47	48
1	G1_A-ET13137
2	G1_A-ET13138	0.336144
3	G1_A-ET13139	0.332465	0.339591
4	G1_A-ET13140	0.321631	0.348092	0.322436
5	G1_A-ET13141	0.316599	0.341338	0.335604	0.323576
6	G1_A-ET13142	0.350667	0.33364	0.323225	0.326323	0.348012
7	G1_A-ET13143	0.334306	0.333692	0.327271	0.29723	0.328594	0.317527
8	G1_A-ET13144	0.334397	0.333897	0.33499	0.320283	0.33437	0.333275	0.309024
9	G1_A-ET13148	0.347946	0.335975	0.320889	0.303539	0.340049	0.252478	0.31162	0.335467
10	G1_A-ET13149	0.336297	0.336117	0.343137	0.328179	0.334021	0.329431	0.319788	0.333642	0.321163
11	G1_A-ET13150	0.339531	0.333065	0.324297	0.324913	0.321816	0.325025	0.312925	0.33699	0.293982	0.336929
12	G1_A-ET13151	0.338941	0.325641	0.340159	0.342782	0.344508	0.321451	0.336071	0.340181	0.314841	0.325319	0.324632
13	G1_A-ET13153	0.335407	0.324746	0.340302	0.326213	0.335788	0.325584	0.326756	0.336762	0.319391	0.322005	0.320219	0.320627
14	G1_A-ET13161	0.332661	0.345854	0.331347	0.314523	0.332789	0.329876	0.30412	0.322009	0.311435	0.323211	0.327276	0.347387	0.331794
15	G1_A-ET13162	0.352063	0.348425	0.340175	0.353609	0.346011	0.353933	0.358157	0.348192	0.354581	0.364215	0.34793	0.353924	0.358267	0.349647
16	G1_A-ET13163	0.176389	0.340797	0.338758	0.328179	0.32229	0.352266	0.334915	0.338963	0.342861	0.339223	0.340161	0.33986	0.334885	0.335446	0.350924
17	G1_A-ET13164	0.323408	0.305721	0.334048	0.314149	0.322986	0.348726	0.319156	0.33434	0.335515	0.317936	0.335024	0.331183	0.325116	0.327287	0.360105	0.324854
18	G1_A-ET13165	0.32299	0.350997	0.336682	0.322983	0.331425	0.316939	0.324701	0.340006	0.313461	0.331258	0.307571	0.313367	0.318602	0.292656	0.359487	0.321968	0.32349
19	G1_A-ET13167	0.336067	0.331915	0.337807	0.335321	0.335946	0.328184	0.330342	0.333779	0.326676	0.312911	0.328553	0.326336	0.331995	0.344219	0.346636	0.332613	0.321106	0.32708
20	G1_A-ET13169	0.333578	0.317051	0.326491	0.329936	0.331817	0.325853	0.324327	0.330604	0.293767	0.3294	0.305033	0.31651	0.323002	0.340359	0.351554	0.335695	0.318139	0.318198	0.332467
21	G1_A-ET13177	0.344474	0.336174	0.34756	0.344458	0.335736	0.330376	0.334876	0.339981	0.326035	0.33546	0.322655	0.324283	0.235558	0.337182	0.352293	0.341908	0.341142	0.337948	0.328017	0.33361
22	G1_A-ET13178	0.335642	0.336021	0.341653	0.335261	0.343505	0.338195	0.326224	0.339194	0.321752	0.323939	0.332654	0.321455	0.324126	0.333336	0.347861	0.337777	0.326975	0.338092	0.332572	0.32552	0.330807
23	G1_A-ET13181	0.331352	0.334926	0.3377	0.330034	0.34699	0.335195	0.326414	0.340503	0.316401	0.321051	0.328275	0.313759	0.323166	0.328286	0.349857	0.332933	0.317251	0.326548	0.324886	0.316754	0.333533	0.21443
24	G1_A-ET13183	0.330038	0.348561	0.340058	0.338703	0.318209	0.354781	0.34145	0.338151	0.334251	0.329812	0.317445	0.345678	0.348561	0.328884	0.351597	0.324774	0.338192	0.330789	0.33801	0.342401	0.34152	0.342962	0.3398
25	G1_A-ET13184	0.325645	0.344013	0.339867	0.332431	0.3161	0.354521	0.341976	0.338979	0.328914	0.32304	0.319735	0.341044	0.340977	0.322365	0.349508	0.321457	0.329906	0.32148	0.332401	0.33562	0.343087	0.340993	0.335435	0.145216
26	G1_A-ET13186	0.337168	0.334798	0.340562	0.326231	0.333763	0.330549	0.318905	0.333421	0.321886	0.0923608	0.334527	0.328818	0.320613	0.322835	0.363479	0.337613	0.319519	0.329748	0.313887	0.327201	0.33556	0.321307	0.316309	0.328008	0.319252
27	G1_A-ET13188	0.337132	0.192844	0.342556	0.347994	0.349401	0.33845	0.337757	0.334518	0.333067	0.33421	0.33163	0.320148	0.316875	0.345783	0.345236	0.338756	0.275128	0.348789	0.328122	0.321348	0.331733	0.331587	0.326129	0.340758	0.336397	0.332255
28	G1_A-ET13190	0.331671	0.342798	0.326792	0.314127	0.331747	0.305318	0.320253	0.334137	0.300368	0.32757	0.328553	0.324906	0.317454	0.292013	0.361661	0.333827	0.324286	0.19939	0.337914	0.327682	0.333074	0.340013	0.331055	0.339333	0.336281	0.326713	0.344627
29	G1_A-ET13191	0.345954	0.351561	0.335823	0.347457	0.352334	0.346041	0.350874	0.347585	0.355301	0.35063	0.351185	0.355801	0.356994	0.348974	0.307708	0.347197	0.35717	0.356155	0.353002	0.352977	0.355897	0.353842	0.351244	0.353942	0.353119	0.350498	0.353217	0.35373
30	G1_A-ET13192	0.34608	0.34884	0.348527	0.357548	0.350199	0.358353	0.355171	0.346477	0.363885	0.355904	0.354492	0.352909	0.356187	0.354688	0.354604	0.348703	0.355089	0.363536	0.353283	0.350847	0.355899	0.354045	0.355958	0.352104	0.348468	0.356517	0.348381	0.357847	0.358219
31	G1_A-ET13222	0.352904	0.345564	0.350954	0.35003	0.332219	0.346269	0.343929	0.345797	0.339976	0.353301	0.345772	0.344549	0.348593	0.346486	0.359314	0.354218	0.347889	0.356622	0.349779	0.352669	0.348491	0.35121	0.351581	0.348596	0.350927	0.354884	0.346928	0.355901	0.360148	0.344586
32	G1_A-ET13223	0.336778	0.339011	0.342679	0.34485	0.337887	0.343913	0.339198	0.342088	0.344581	0.324486	0.325999	0.350881	0.337401	0.337022	0.353212	0.344501	0.349072	0.341073	0.342163	0.343391	0.339369	0.3473	0.349207	0.33137	0.33231	0.322085	0.338874	0.341698	0.350466	0.34556	0.336942
33	G1_A-ET13224	0.342075	0.344702	0.345861	0.355379	0.349211	0.343103	0.355872	0.342757	0.353039	0.344675	0.358965	0.3518	0.343012	0.346027	0.352996	0.347905	0.349011	0.355922	0.348352	0.351595	0.346534	0.347147	0.348463	0.345733	0.346112	0.346119	0.345284	0.353511	0.351346	0.353721	0.336794	0.345202
34	G1_A-ET13225	0.348726	0.344271	0.342702	0.348673	0.349191	0.338167	0.339871	0.340756	0.351905	0.334522	0.33536	0.340407	0.341767	0.353867	0.357411	0.350021	0.353301	0.347451	0.335303	0.337745	0.334997	0.344629	0.347756	0.353627	0.355714	0.332342	0.34576	0.351718	0.354553	0.350947	0.344157	0.340697	0.342679
35	G1_A-ET13226	0.350149	0.347015	0.345963	0.342378	0.349417	0.346545	0.353078	0.342953	0.348637	0.343794	0.347514	0.354807	0.34569	0.353144	0.338895	0.35165	0.360014	0.344244	0.340498	0.347284	0.350192	0.348587	0.345446	0.346641	0.343204	0.341678	0.345763	0.343628	0.343792	0.345557	0.338756	0.346235	0.338051	0.338436
36	G1_A-ET13227	0.356652	0.340409	0.347321	0.351862	0.347893	0.340175	0.344896	0.346618	0.34509	0.358563	0.33575	0.351394	0.356408	0.352386	0.36109	0.36469	0.351399	0.348881	0.341224	0.342734	0.340503	0.358399	0.362537	0.353326	0.355301	0.36073	0.33856	0.355429	0.36133	0.358887	0.33728	0.343733	0.356697	0.310493	0.352986
37	G1_A-ET13228	0.356474	0.337684	0.34741	0.351917	0.349649	0.340261	0.34569	0.346668	0.343865	0.354357	0.334826	0.352058	0.356711	0.352667	0.359225	0.364149	0.344159	0.349396	0.339889	0.341046	0.341164	0.358175	0.363385	0.355988	0.353828	0.356508	0.334798	0.353308	0.359261	0.356784	0.346342	0.341545	0.356766	0.309321	0.352261	0.0482298
38	G1_A-ET13229	0.355546	0.339563	0.347026	0.349754	0.349045	0.339748	0.344305	0.346262	0.343714	0.353853	0.336317	0.352341	0.356508	0.350076	0.361599	0.36299	0.342925	0.348509	0.34017	0.33892	0.340631	0.357357	0.361738	0.353554	0.351424	0.35685	0.337782	0.354211	0.359117	0.357681	0.345635	0.342649	0.356041	0.309471	0.35188	0.0413802	0.0399364
39	G1_A-ET13232	0.359117	0.341237	0.350445	0.359592	0.355322	0.338345	0.352706	0.345003	0.348	0.357888	0.348215	0.34982	0.354022	0.360014	0.35394	0.365595	0.352954	0.367739	0.340293	0.341064	0.343438	0.352806	0.352181	0.364772	0.362413	0.356932	0.34189	0.361517	0.358221	0.356025	0.356504	0.356296	0.359482	0.306018	0.348956	0.144605	0.14489	0.148437
40	G1_A-ET13233	0.358431	0.340615	0.350359	0.359692	0.354971	0.338019	0.352872	0.345532	0.347307	0.357868	0.348149	0.349522	0.35196	0.360228	0.353696	0.364612	0.353002	0.366827	0.340722	0.341614	0.339967	0.352845	0.352535	0.36435	0.36206	0.357202	0.341901	0.361873	0.357856	0.355575	0.355742	0.355639	0.358595	0.306041	0.349296	0.144833	0.145029	0.148147	0.0239039
41	G1_A-ET13239	0.35914	0.342508	0.349227	0.360101	0.352948	0.338922	0.352888	0.345854	0.347188	0.357596	0.348461	0.351413	0.35435	0.360465	0.353048	0.365835	0.350808	0.36893	0.337953	0.342535	0.337075	0.35415	0.354601	0.365502	0.362774	0.357462	0.34298	0.361056	0.358399	0.356328	0.357496	0.355247	0.360858	0.305945	0.350106	0.136111	0.136417	0.139589	0.0428354	0.0453855
42	G1_A-ET13240	0.357407	0.347346	0.347058	0.356323	0.352288	0.34597	0.35584	0.34608	0.356392	0.361357	0.353664	0.356316	0.356811	0.360646	0.354677	0.364932	0.356118	0.3681	0.34785	0.348073	0.346253	0.357715	0.359293	0.364473	0.363631	0.360712	0.351944	0.36135	0.3561	0.355639	0.358899	0.354202	0.359268	0.324972	0.350605	0.220758	0.220484	0.222106	0.161668	0.162916	0.148936
43	G1_A-ET13258	0.334525	0.330969	0.338544	0.320365	0.338539	0.350968	0.330613	0.345856	0.338215	0.334636	0.350117	0.340843	0.331005	0.335969	0.341393	0.338954	0.206153	0.339892	0.336945	0.33577	0.349494	0.329509	0.318684	0.346128	0.338037	0.334671	0.315358	0.340391	0.344465	0.360682	0.368907	0.360231	0.360014	0.360075	0.343758	0.355771	0.347681	0.349773	0.340799	0.341785	0.340168	0.349834
44	G1_A-ET13259	0.339956	0.340298	0.334751	0.323903	0.339837	0.345268	0.337387	0.344166	0.333184	0.334392	0.34345	0.338904	0.334349	0.334153	0.343578	0.343553	0.257975	0.338906	0.335471	0.340679	0.345051	0.337953	0.333206	0.343562	0.335581	0.333327	0.327461	0.336979	0.34384	0.361328	0.368565	0.355509	0.352653	0.354102	0.342738	0.357505	0.350103	0.353871	0.348525	0.348929	0.347583	0.353598	0.197476
45	G1_A-ET13309	0.33265	0.346203	0.345129	0.343938	0.338817	0.34556	0.331231	0.341021	0.337903	0.321606	0.337631	0.329831	0.331051	0.341862	0.355092	0.334251	0.324977	0.348151	0.334142	0.339004	0.34246	0.297658	0.316617	0.310874	0.312124	0.320351	0.340389	0.353757	0.355632	0.359622	0.349659	0.344631	0.337755	0.327737	0.353935	0.357667	0.351004	0.351221	0.34998	0.34985	0.350781	0.358876	0.32882	0.338756
46	G1_A-ET13310	0.339048	0.347311	0.348338	0.356175	0.346883	0.343247	0.341589	0.340822	0.349542	0.334173	0.342699	0.332445	0.337599	0.351552	0.355952	0.344809	0.342081	0.355926	0.33991	0.348413	0.346639	0.31047	0.325408	0.323004	0.329076	0.333774	0.342907	0.359592	0.355637	0.357245	0.3459	0.342631	0.336434	0.329333	0.353144	0.357621	0.355555	0.353979	0.352975	0.35269	0.353812	0.36032	0.346737	0.35232	0.130828
47	G1_A-ET13311	0.338842	0.346769	0.345989	0.352099	0.347651	0.34116	0.34264	0.339933	0.3467	0.332287	0.34373	0.332597	0.334322	0.351632	0.355892	0.343746	0.340218	0.353379	0.340918	0.347578	0.345961	0.306417	0.324733	0.324142	0.331192	0.3308	0.34152	0.357322	0.35607	0.355999	0.347134	0.342394	0.336297	0.329181	0.352391	0.357938	0.35763	0.356123	0.353871	0.353623	0.354469	0.360935	0.346011	0.3492	0.135739	0.105052
48	G1_A-ET13312	0.339997	0.350039	0.351392	0.357788	0.349034	0.344276	0.344643	0.34301	0.350737	0.335898	0.35042	0.334315	0.340439	0.35042	0.355427	0.342795	0.342684	0.358009	0.341557	0.34741	0.346151	0.310071	0.331103	0.326599	0.329409	0.334707	0.344328	0.362486	0.356987	0.358041	0.349656	0.346611	0.335332	0.331215	0.354722	0.357493	0.356141	0.354528	0.35141	0.350847	0.352006	0.360018	0.342364	0.35105	0.128878	0.108562	0.113277
49	G1_A-ET13313	0.338808	0.347626	0.348388	0.355217	0.348324	0.344641	0.341543	0.341075	0.350954	0.333006	0.344312	0.335079	0.339456	0.350601	0.355892	0.342766	0.340421	0.357938	0.338327	0.350026	0.347042	0.31037	0.326437	0.324767	0.331035	0.332349	0.34347	0.361683	0.355676	0.3569	0.348863	0.344022	0.337812	0.328282	0.354458	0.35956	0.35626	0.354515	0.35245	0.352377	0.353034	0.359615	0.340384	0.349259	0.125769	0.104536	0.110188	0.101785
50	G1_A-ET13314	0.3435	0.359786	0.347873	0.344759	0.341057	0.359099	0.34553	0.351278	0.351269	0.345804	0.356066	0.350603	0.337173	0.351946	0.335376	0.336311	0.353853	0.332169	0.352706	0.352658	0.344768	0.342159	0.337581	0.359866	0.351887	0.34501	0.359049	0.347113	0.338024	0.360424	0.356066	0.360388	0.353598	0.36898	0.3423	0.365953	0.36578	0.367427	0.365538	0.364541	0.362888	0.365381	0.33166	0.331856	0.328891	0.342177	0.34587	0.340136
51	G1_A-ET13315	0.352288	0.362048	0.347692	0.350644	0.356198	0.355986	0.364856	0.356907	0.359298	0.358308	0.355245	0.360249	0.355381	0.359076	0.3068	0.348311	0.358885	0.35865	0.356431	0.357206	0.354679	0.348167	0.342184	0.365869	0.360073	0.358556	0.366293	0.362062	0.312861	0.361859	0.360899	0.360408	0.357662	0.356898	0.334842	0.362343	0.361503	0.361387	0.359647	0.358479	0.35573	0.358547	0.324667	0.325269	0.348648	0.349556	0.350683	0.349483
52	G1_A-ET13316	0.342259	0.360224	0.344045	0.34236	0.336142	0.354941	0.351002	0.352822	0.348707	0.348019	0.347321	0.356136	0.332376	0.351764	0.32328	0.340599	0.351885	0.334027	0.351971	0.349889	0.343968	0.340802	0.336067	0.361943	0.350459	0.347248	0.364192	0.343931	0.326377	0.359507	0.363878	0.361852	0.355156	0.368378	0.334253	0.366736	0.364532	0.367504	0.364578	0.363928	0.360737	0.361357	0.310292	0.311973	0.336612	0.349412	0.352681	0.347029
53	G1_A-ET13317	0.352731	0.360493	0.346	0.346696	0.353846	0.358634	0.350318	0.358486	0.357245	0.352409	0.351951	0.360655	0.347562	0.349116	0.291904	0.351837	0.353709	0.356805	0.353228	0.345008	0.353274	0.343475	0.339269	0.361337	0.352318	0.350368	0.357614	0.361079	0.303226	0.350963	0.361074	0.355735	0.358007	0.351586	0.336701	0.354882	0.350133	0.350382	0.350491	0.349905	0.350507	0.355993	0.325495	0.318953	0.343023	0.348272	0.350457	0.347455
54	G1_A-ET13318	0.346258	0.360719	0.342159	0.344547	0.352382	0.354827	0.34605	0.357035	0.351568	0.350238	0.347045	0.35881	0.344994	0.347058	0.296201	0.345884	0.354396	0.353561	0.349741	0.342524	0.348317	0.339652	0.335989	0.358534	0.350318	0.348491	0.359574	0.356184	0.303082	0.351096	0.361423	0.355014	0.359197	0.351385	0.336192	0.355881	0.350997	0.351616	0.3512	0.350995	0.351045	0.355655	0.3225	0.315151	0.341023	0.347895	0.350197	0.347243
55	G1_A-ET13319	0.355892	0.359565	0.344761	0.354512	0.359841	0.356882	0.355021	0.358269	0.362352	0.36286	0.355762	0.361542	0.359044	0.354204	0.285574	0.354314	0.365908	0.365661	0.357562	0.349661	0.355641	0.35146	0.346842	0.363969	0.359765	0.361111	0.357224	0.363659	0.294885	0.353725	0.361674	0.353876	0.35709	0.346312	0.334632	0.354604	0.34983	0.350087	0.349462	0.348874	0.349403	0.354042	0.337775	0.327579	0.351139	0.349839	0.351853	0.348609
56	G1_A-ET13320	0.354182	0.361319	0.345633	0.353561	0.358985	0.354102	0.355669	0.360066	0.362409	0.357681	0.357491	0.361604	0.358155	0.354275	0.289379	0.354216	0.358194	0.362422	0.35675	0.34975	0.353522	0.350256	0.345469	0.364963	0.36008	0.356289	0.358296	0.363187	0.302033	0.350865	0.361547	0.355103	0.360554	0.352829	0.337061	0.355505	0.351882	0.351216	0.349923	0.349339	0.349307	0.355313	0.331849	0.325107	0.354186	0.352111	0.354024	0.351663
57	G1_A-ET13321	0.354323	0.36008	0.343427	0.34462	0.354932	0.356636	0.348176	0.357154	0.355087	0.353333	0.352697	0.360269	0.353192	0.3467	0.296098	0.352726	0.354699	0.356342	0.353493	0.345076	0.355425	0.342024	0.335567	0.360881	0.352199	0.351164	0.359523	0.360707	0.304985	0.349932	0.360317	0.353199	0.357767	0.35146	0.335916	0.354389	0.349008	0.349579	0.350879	0.350418	0.350409	0.356212	0.325709	0.319423	0.343744	0.348863	0.351248	0.348183
58	G1_A-ET13322	0.34811	0.355986	0.343416	0.343721	0.351173	0.352496	0.347378	0.351011	0.358912	0.353331	0.353812	0.357623	0.351556	0.351711	0.322541	0.350304	0.351162	0.358618	0.349415	0.347254	0.35742	0.345893	0.343286	0.357044	0.352555	0.352783	0.355281	0.360025	0.327522	0.351075	0.354508	0.350831	0.353513	0.352685	0.346185	0.351011	0.347346	0.347718	0.34819	0.348037	0.348231	0.350911	0.337298	0.332155	0.351102	0.35204	0.353037	0.352986
59	G1_A-ET13323	0.344803	0.358974	0.342937	0.343297	0.346826	0.356978	0.346575	0.35472	0.353999	0.347845	0.349966	0.357516	0.341069	0.347688	0.297246	0.342779	0.347834	0.354225	0.348849	0.344264	0.352653	0.338683	0.332686	0.357076	0.352104	0.347193	0.353424	0.360062	0.312963	0.350594	0.355069	0.352008	0.355557	0.352318	0.33757	0.347446	0.343943	0.346979	0.343769	0.343311	0.343281	0.352425	0.3182	0.309013	0.347827	0.35123	0.352441	0.3524
60	G1_A-ET13324	0.350587	0.360274	0.345936	0.353347	0.351118	0.358075	0.356775	0.356942	0.365303	0.359731	0.355199	0.362007	0.349378	0.358221	0.288277	0.348324	0.35948	0.364462	0.357749	0.351711	0.350633	0.348103	0.342396	0.360602	0.360566	0.359544	0.35631	0.368047	0.309955	0.349686	0.355803	0.354259	0.355322	0.35175	0.338977	0.353034	0.351139	0.351659	0.347145	0.347483	0.347252	0.354184	0.336587	0.327992	0.356666	0.352567	0.354104	0.353151
61	G1_A-ET13325	0.352916	0.357699	0.343267	0.355288	0.355801	0.355137	0.353087	0.357024	0.360981	0.358404	0.355808	0.359957	0.354679	0.353979	0.285371	0.347218	0.363946	0.36349	0.357676	0.351832	0.351433	0.348338	0.343532	0.361681	0.36109	0.356955	0.354868	0.362349	0.295583	0.354886	0.356164	0.352259	0.357831	0.34949	0.339718	0.349645	0.345336	0.346504	0.345936	0.345847	0.345361	0.351123	0.3353	0.326731	0.35415	0.349836	0.351486	0.349547
62	G1_A-ET13326	0.361845	0.354731	0.346427	0.352592	0.351185	0.347654	0.353477	0.35412	0.354804	0.357243	0.361138	0.358816	0.356205	0.355192	0.300035	0.36604	0.369705	0.356362	0.357441	0.360351	0.358903	0.353454	0.352968	0.355286	0.354581	0.356472	0.355995	0.351823	0.300751	0.36398	0.357503	0.355917	0.356681	0.363919	0.3391	0.359423	0.357012	0.355596	0.355518	0.355557	0.35623	0.359478	0.336628	0.336783	0.347822	0.345646	0.349332	0.342788
63	G1_A-ET13327	0.359863	0.356926	0.345833	0.35141	0.351408	0.344666	0.35318	0.355071	0.354113	0.355974	0.361184	0.359031	0.355737	0.353486	0.30355	0.365144	0.370939	0.35425	0.35607	0.361118	0.359163	0.355037	0.354154	0.355527	0.354499	0.355274	0.357325	0.349419	0.303133	0.364231	0.356599	0.355395	0.356385	0.363346	0.33889	0.359793	0.357436	0.356551	0.356419	0.356141	0.357024	0.360021	0.337068	0.33723	0.349022	0.346712	0.350883	0.34444
64	G1_A-ET13328	0.339326	0.353178	0.34949	0.343464	0.346509	0.351771	0.344714	0.346046	0.344428	0.332538	0.347391	0.354476	0.346864	0.344499	0.324252	0.339433	0.349887	0.327224	0.339691	0.34871	0.345836	0.339559	0.337604	0.35295	0.340097	0.334773	0.354959	0.338852	0.338208	0.360404	0.352209	0.343733	0.349893	0.353896	0.333546	0.368061	0.36778	0.366601	0.361325	0.360639	0.36045	0.361959	0.320091	0.325267	0.331838	0.342934	0.345177	0.340441
65	G1_A-ET13329	0.334422	0.342617	0.3423	0.33699	0.345934	0.339486	0.328159	0.342259	0.337004	0.333635	0.341208	0.344609	0.335387	0.313144	0.357724	0.334935	0.307334	0.268244	0.334917	0.33999	0.337857	0.343418	0.333681	0.350728	0.349969	0.332962	0.338379	0.231257	0.352444	0.366051	0.361686	0.352222	0.351419	0.365896	0.352977	0.364945	0.363344	0.363467	0.366473	0.365988	0.364318	0.363604	0.313641	0.331122	0.345386	0.34811	0.351257	0.345304
66	G1_A-ET13330	0.336728	0.339283	0.345432	0.334183	0.340384	0.334114	0.333818	0.337218	0.325725	0.336892	0.334703	0.338678	0.32148	0.314131	0.354914	0.341539	0.313878	0.267468	0.339388	0.330102	0.33991	0.33523	0.324986	0.353157	0.342166	0.335341	0.336719	0.250909	0.356326	0.358778	0.36133	0.354823	0.358164	0.354029	0.350696	0.365196	0.364635	0.36315	0.361695	0.362422	0.363937	0.363948	0.298044	0.320924	0.34886	0.354065	0.353018	0.351547
67	G1_A-ET13331	0.34759	0.35854	0.34811	0.337079	0.344565	0.340033	0.34379	0.346369	0.332463	0.353472	0.338813	0.348689	0.326293	0.317712	0.35753	0.347145	0.322954	0.257232	0.344175	0.338724	0.34623	0.347225	0.335645	0.349456	0.344732	0.352943	0.351066	0.233337	0.359866	0.360274	0.359895	0.353228	0.363093	0.36086	0.352799	0.365643	0.36515	0.363761	0.364453	0.364911	0.36617	0.365613	0.308214	0.337597	0.351426	0.351191	0.352697	0.348486
68	G1_A-ET13332	0.351317	0.354344	0.353801	0.35344	0.351007	0.354074	0.352375	0.34969	0.351996	0.347838	0.356214	0.348837	0.351967	0.355069	0.343366	0.349827	0.368164	0.35813	0.355229	0.3486	0.350094	0.350215	0.346002	0.354207	0.35269	0.347501	0.353876	0.357744	0.357398	0.353846	0.360208	0.357662	0.359403	0.347907	0.343368	0.368072	0.368852	0.366658	0.362856	0.362803	0.36477	0.362906	0.355206	0.356693	0.365693	0.367534	0.368706	0.367876
69	G1_A-ET13333	0.348518	0.356367	0.351456	0.354179	0.355765	0.349063	0.358162	0.349223	0.35763	0.362069	0.359834	0.347341	0.356282	0.360383	0.355388	0.353326	0.367117	0.364284	0.359204	0.360668	0.358942	0.357509	0.358604	0.346397	0.350532	0.360951	0.358552	0.364772	0.355888	0.357395	0.355696	0.359939	0.350195	0.359507	0.349294	0.359409	0.361736	0.360429	0.356355	0.356748	0.358203	0.356006	0.360301	0.360842	0.359971	0.357147	0.354823	0.356371
70	G1_A-ET13337	0.345961	0.33647	0.33538	0.333612	0.33819	0.341235	0.331112	0.3347	0.319379	0.341331	0.328013	0.347535	0.338931	0.336979	0.352852	0.351622	0.342595	0.33226	0.345968	0.320454	0.345409	0.335163	0.343594	0.34847	0.34355	0.340656	0.33861	0.327041	0.353256	0.353851	0.355295	0.356127	0.345489	0.354282	0.345003	0.35932	0.358928	0.359286	0.357147	0.356118	0.358857	0.358639	0.340348	0.342122	0.321154	0.333293	0.330009	0.334114
71	G1_A-ET13338	0.352583	0.334541	0.343137	0.352172	0.348292	0.339173	0.340179	0.341089	0.346691	0.34774	0.328261	0.341773	0.332949	0.344495	0.351374	0.355192	0.350176	0.342332	0.343897	0.342512	0.346814	0.32304	0.337168	0.343699	0.34316	0.345156	0.335287	0.34649	0.353383	0.3531	0.343475	0.34183	0.349893	0.340083	0.347619	0.34079	0.338188	0.338142	0.338218	0.337896	0.339718	0.346372	0.35667	0.356275	0.289201	0.290104	0.292342	0.294677
72	G1_A-ET13339	0.348885	0.349878	0.338325	0.344866	0.349241	0.345941	0.346919	0.34647	0.35284	0.351273	0.344371	0.358508	0.356015	0.34881	0.320087	0.353091	0.354478	0.356549	0.348634	0.344887	0.348078	0.343956	0.34322	0.352936	0.353349	0.351178	0.353354	0.350555	0.305482	0.357503	0.358721	0.353048	0.351422	0.354645	0.341133	0.357633	0.355945	0.355315	0.351572	0.351043	0.351924	0.351488	0.341525	0.34785	0.340606	0.346648	0.346262	0.348956
73	G1_A-ET13340	0.339586	0.344018	0.338065	0.340444	0.344401	0.347095	0.340676	0.344948	0.343965	0.350418	0.34092	0.344855	0.347914	0.350863	0.3277	0.340544	0.351283	0.343199	0.342736	0.340289	0.341007	0.338674	0.339191	0.352462	0.34834	0.349487	0.345466	0.344036	0.336717	0.356551	0.357918	0.352621	0.353623	0.353826	0.336635	0.360751	0.360176	0.359845	0.361544	0.36115	0.361877	0.361043	0.32377	0.333293	0.329853	0.339766	0.338724	0.339718
74	G1_A-ET13341	0.339481	0.338993	0.333902	0.338058	0.344734	0.334632	0.326443	0.331058	0.316063	0.339429	0.31406	0.331544	0.326651	0.338443	0.352599	0.339061	0.346036	0.307158	0.335528	0.245877	0.34772	0.339926	0.332588	0.344456	0.345167	0.340067	0.33986	0.31284	0.360573	0.356266	0.349624	0.345058	0.350087	0.35553	0.35362	0.351048	0.354218	0.352993	0.35678	0.356588	0.357065	0.357847	0.355557	0.354768	0.35212	0.354359	0.354088	0.35594
75	G1_A-ET13342	0.310219	0.35097	0.34371	0.329019	0.258151	0.348801	0.332351	0.339388	0.34452	0.273383	0.328863	0.352868	0.340873	0.333446	0.352049	0.313846	0.32684	0.333412	0.350623	0.33804	0.339483	0.339698	0.337171	0.32695	0.32367	0.270817	0.355229	0.337385	0.353538	0.355039	0.343236	0.33663	0.340145	0.335599	0.347845	0.353605	0.356205	0.353755	0.35823	0.35776	0.358312	0.358556	0.347218	0.348199	0.334187	0.344558	0.346082	0.344657
76	G1_A-ET13343	0.308511	0.346591	0.342681	0.328633	0.238711	0.343178	0.327972	0.341808	0.334313	0.277634	0.322917	0.344387	0.335601	0.332616	0.350534	0.306002	0.324375	0.333275	0.345284	0.331674	0.342221	0.333863	0.328672	0.317413	0.314083	0.275593	0.348062	0.335512	0.352642	0.355381	0.334623	0.337084	0.347038	0.338548	0.34962	0.355416	0.3575	0.355044	0.357943	0.357576	0.358369	0.360244	0.344198	0.345106	0.330522	0.340065	0.338952	0.341121
77	G1_A-ET13344	0.334798	0.34881	0.350017	0.353525	0.334475	0.354617	0.352717	0.348999	0.353401	0.341199	0.343397	0.350792	0.339488	0.349113	0.347286	0.33377	0.350642	0.354476	0.352829	0.347291	0.329628	0.347971	0.343099	0.341945	0.341137	0.34069	0.345827	0.355769	0.355178	0.348137	0.349143	0.345847	0.347996	0.333836	0.332173	0.347599	0.346484	0.347889	0.34517	0.343906	0.34446	0.353027	0.346338	0.351602	0.33921	0.337547	0.337205	0.338626
78	G1_A-ET13345	0.349814	0.352884	0.3536	0.355869	0.349957	0.353381	0.352252	0.35035	0.351857	0.347781	0.35537	0.349394	0.35066	0.355197	0.343299	0.349679	0.368387	0.358889	0.355019	0.348548	0.349456	0.349754	0.345466	0.357117	0.355137	0.34649	0.354563	0.35919	0.357696	0.35652	0.359558	0.35862	0.360454	0.347706	0.341523	0.367929	0.368485	0.366708	0.361998	0.361898	0.363994	0.362566	0.353823	0.354752	0.363232	0.365659	0.36599	0.365246
79	G1_A-ET13346	0.332629	0.332397	0.327552	0.293037	0.32762	0.334625	0.266123	0.285923	0.311326	0.323843	0.311287	0.341028	0.340216	0.250733	0.350911	0.337736	0.316686	0.330013	0.337469	0.325285	0.343445	0.338751	0.336251	0.325168	0.32572	0.322931	0.328453	0.315602	0.352587	0.355192	0.348094	0.343074	0.350122	0.347191	0.352336	0.345783	0.345731	0.344107	0.356583	0.356417	0.35633	0.358949	0.333254	0.334979	0.340143	0.345211	0.345804	0.348561
80	G1_A-ET13347	0.339867	0.336156	0.346107	0.346274	0.338386	0.331822	0.331112	0.339264	0.331943	0.320992	0.334408	0.338142	0.335031	0.341878	0.359268	0.337376	0.345033	0.347918	0.335407	0.336274	0.339125	0.343676	0.341935	0.33169	0.337294	0.31812	0.334303	0.352856	0.356091	0.353506	0.348354	0.348108	0.347175	0.33423	0.349312	0.347647	0.346611	0.34597	0.343534	0.343603	0.345966	0.352044	0.349524	0.351773	0.342282	0.344381	0.344086	0.344374
81	G1_A-ET13348	0.345003	0.337862	0.340722	0.346805	0.344469	0.354839	0.334926	0.342994	0.335398	0.350174	0.326781	0.347369	0.353522	0.351185	0.357352	0.349433	0.340633	0.35493	0.352491	0.261449	0.362302	0.342376	0.33994	0.356237	0.348046	0.348926	0.344403	0.35334	0.359494	0.354193	0.360055	0.352129	0.347978	0.357521	0.353308	0.359745	0.359587	0.358207	0.356497	0.356193	0.357927	0.357546	0.347065	0.354083	0.347275	0.355974	0.358248	0.35334
82	G1_A-ET13349	0.346005	0.337109	0.339981	0.34769	0.342346	0.354711	0.335127	0.342905	0.33476	0.349914	0.326528	0.352907	0.350658	0.350167	0.355917	0.352012	0.342337	0.354599	0.352195	0.271293	0.36279	0.343135	0.3415	0.35644	0.347731	0.348329	0.34444	0.352948	0.359314	0.352384	0.357482	0.352895	0.347325	0.359802	0.350352	0.358508	0.359473	0.357596	0.356711	0.356515	0.358148	0.357332	0.350774	0.356465	0.348906	0.356207	0.35753	0.355286
83	G1_A-ET13350	0.345662	0.337057	0.339791	0.346011	0.343965	0.351294	0.334037	0.341413	0.33346	0.351116	0.32599	0.350744	0.349652	0.350452	0.355206	0.350799	0.343733	0.35383	0.3523	0.2719	0.36052	0.3434	0.342077	0.354496	0.346438	0.350037	0.344305	0.35152	0.359763	0.352678	0.357172	0.354204	0.349364	0.358164	0.350108	0.358449	0.359165	0.357712	0.356063	0.355936	0.356923	0.356047	0.350614	0.35638	0.349638	0.356624	0.357826	0.355984
84	G1_A-ET13351	0.345197	0.340229	0.340298	0.342113	0.344903	0.351668	0.337364	0.340964	0.332358	0.349072	0.329758	0.350309	0.347998	0.348543	0.355103	0.351839	0.343671	0.352836	0.352309	0.277764	0.362438	0.344253	0.340973	0.356417	0.346876	0.347713	0.347567	0.351111	0.358912	0.355042	0.36198	0.357642	0.34741	0.361626	0.349084	0.361407	0.362263	0.360381	0.358248	0.358581	0.359606	0.357259	0.34636	0.352977	0.352327	0.358159	0.359261	0.358043
85	G1_A-ET13353	0.350904	0.349148	0.34995	0.353618	0.3517	0.34116	0.347667	0.339896	0.34243	0.339524	0.340834	0.346541	0.335314	0.345945	0.364409	0.355114	0.361736	0.357081	0.347104	0.343571	0.342674	0.34251	0.338163	0.344383	0.345888	0.33905	0.348988	0.346965	0.359268	0.360721	0.354357	0.348126	0.353048	0.350197	0.35529	0.36096	0.363878	0.361891	0.357537	0.357968	0.358705	0.359216	0.362895	0.362746	0.341365	0.340482	0.341066	0.342471
86	G1_A-ET13354	0.345459	0.337935	0.34512	0.348908	0.33811	0.339073	0.347086	0.336694	0.349583	0.340213	0.343434	0.337453	0.331062	0.348009	0.354186	0.348999	0.351143	0.34865	0.34309	0.341288	0.339191	0.339506	0.332978	0.348655	0.345083	0.340095	0.337212	0.34566	0.348746	0.352989	0.349711	0.345478	0.342453	0.342068	0.345656	0.354791	0.355388	0.354428	0.348584	0.348466	0.346185	0.350986	0.349935	0.351467	0.338149	0.337453	0.337764	0.336929
87	G1_A-ET13356	0.340259	0.338441	0.333526	0.337898	0.346684	0.332123	0.326904	0.330342	0.315335	0.341678	0.31432	0.329837	0.328063	0.339123	0.352517	0.339935	0.347325	0.307298	0.332581	0.245569	0.348368	0.342056	0.334582	0.346021	0.345393	0.341949	0.339766	0.312519	0.359437	0.355475	0.350158	0.342957	0.351449	0.354699	0.352615	0.350849	0.353595	0.353171	0.356346	0.356554	0.357382	0.358196	0.356825	0.355735	0.355436	0.355863	0.354761	0.357382
88	G1_A-ET13420	0.342319	0.334566	0.323175	0.321266	0.341244	0.317071	0.31006	0.331879	0.309143	0.332887	0.316597	0.321758	0.339796	0.318946	0.343838	0.345993	0.338215	0.329233	0.33161	0.327062	0.332609	0.333954	0.335268	0.339082	0.34204	0.331975	0.331808	0.322878	0.346347	0.347462	0.346527	0.33455	0.346351	0.331774	0.347601	0.337228	0.334219	0.335136	0.346367	0.345952	0.34399	0.349757	0.353103	0.347093	0.334525	0.335574	0.332547	0.339146
Minimum	0.0239039
Maximum	0.370939
Average	0.338982
				Frequency	Count
			< 0.050	0.0015674	6
			0.051-0.100	0.00261233	10
			0.101-0.200	0.0151515	58
			0.201-0.300	0.0344828	132
			0.301-0.400	0.946186	3622
			>0.400	0	0
			Total	1	3828
			Expected		3828
			Difference		0
[truncated: 40 more columns]

## Sheet: G1_B
Supplementary Table S4 (d) Identity-by-state (IBS)-based genetic distance matrices computed using 214,566 of 235,019 SNPs that were polymorphic across 69 inbred lines in Group-1B.
Unit	Taxa	1	2	3	4	5	6	7	8	9	10	11	12	13	14	15	16	17	18	19	20	21	22	23	24	25	26	27	28	29	30	31	32	33	34	35	36	37	38	39	40	41	42	43	44	45	46	47	48
1	G1_B-ET13242	0.136783
2	G1_B-ET13243	0.13566	0.0796158
3	G1_B-ET13244	0.340099	0.336479	0.337297
4	G1_B-ET13245	0.360158	0.361448	0.362207	0.354081
5	G1_B-ET13367	0.361285	0.363583	0.364081	0.357622	0.21673
6	G1_B-ET13368	0.363029	0.364199	0.365014	0.355632	0.297198	0.299289
7	G1_B-ET13369	0.362045	0.362809	0.363474	0.354803	0.31766	0.316844	0.320726
8	G1_B-ET13370	0.362214	0.36246	0.36312	0.352207	0.319327	0.31759	0.322817	0.22223
9	G1_B-ET13371	0.360957	0.362027	0.36331	0.357638	0.337825	0.335335	0.335497	0.327618	0.316965
10	G1_B-ET13372	0.358712	0.359984	0.36047	0.353879	0.321715	0.317449	0.330817	0.324149	0.312268	0.322039
11	G1_B-ET13373	0.356735	0.35642	0.356971	0.352249	0.338035	0.340481	0.345039	0.334066	0.327382	0.335641	0.28689
12	G1_B-ET13374	0.358645	0.360744	0.361322	0.355949	0.322164	0.326247	0.335025	0.334115	0.331507	0.332287	0.33342	0.340963
13	G1_B-ET13375	0.361197	0.362673	0.363039	0.358981	0.3376	0.336102	0.339372	0.320105	0.329983	0.341049	0.327665	0.338976	0.317139
14	G1_B-ET13376	0.365142	0.364959	0.365681	0.358858	0.336949	0.338918	0.335066	0.325867	0.316863	0.311594	0.336783	0.344555	0.333376	0.326738
15	G1_B-ET13377	0.35865	0.359699	0.36048	0.356021	0.316814	0.321689	0.311288	0.324932	0.319112	0.320562	0.310411	0.3309	0.320191	0.327685	0.333045
16	G1_B-ET13378	0.360035	0.361042	0.360567	0.354759	0.329223	0.332086	0.322535	0.334219	0.327882	0.330108	0.312775	0.33474	0.33899	0.338584	0.337582	0.292865
17	G1_B-ET13379	0.361015	0.359831	0.360982	0.357168	0.358159	0.356647	0.3579	0.355306	0.357182	0.354845	0.358641	0.358671	0.358335	0.358286	0.356897	0.353766	0.354666
18	G1_B-ET13380	0.359701	0.357846	0.358247	0.361834	0.361429	0.360338	0.365487	0.353918	0.355676	0.355725	0.36032	0.359945	0.360493	0.359039	0.357466	0.358557	0.360787	0.234313
19	G1_B-ET13381	0.359037	0.35736	0.358548	0.361554	0.360109	0.359085	0.360565	0.354064	0.355403	0.354335	0.35991	0.358928	0.358154	0.359379	0.357358	0.355882	0.356892	0.198784	0.194068
20	G1_B-ET13382	0.360109	0.358905	0.35991	0.358004	0.35836	0.356779	0.360176	0.352635	0.355433	0.354685	0.357242	0.357036	0.360144	0.357022	0.354636	0.356623	0.360306	0.218532	0.18596	0.199747
21	G1_B-ET13383	0.359993	0.360234	0.360896	0.357647	0.357724	0.359945	0.358523	0.355579	0.353413	0.354606	0.355998	0.357193	0.356857	0.357962	0.352962	0.355482	0.357837	0.333827	0.333726	0.328482	0.326553
22	G1_B-ET13384	0.355894	0.355257	0.356179	0.357953	0.35579	0.359259	0.356327	0.352061	0.351734	0.356841	0.35078	0.353986	0.357024	0.351514	0.358617	0.349358	0.352573	0.341097	0.333123	0.340609	0.335013	0.335365
23	G1_B-ET13385	0.357226	0.355241	0.356119	0.353094	0.353066	0.356837	0.351352	0.352239	0.35384	0.351	0.352608	0.352635	0.356728	0.353166	0.354393	0.350039	0.348932	0.322952	0.309461	0.314334	0.299382	0.338733	0.335534
24	G1_B-ET13386	0.357332	0.35666	0.357295	0.3545	0.352601	0.35644	0.352376	0.354287	0.354421	0.353187	0.352445	0.353036	0.354076	0.350829	0.352765	0.354592	0.355616	0.336556	0.330018	0.335368	0.325666	0.337186	0.335358	0.325219
25	G1_B-ET13387	0.358145	0.356656	0.358089	0.355482	0.355551	0.359227	0.35544	0.352089	0.356795	0.355653	0.348613	0.353237	0.354886	0.353395	0.354435	0.355841	0.353622	0.324957	0.312599	0.323494	0.327896	0.335731	0.329145	0.333093	0.321439
26	G1_B-ET13388	0.359562	0.358356	0.359002	0.356704	0.354493	0.357478	0.356478	0.352299	0.354546	0.355669	0.351257	0.352346	0.35698	0.353805	0.356239	0.358377	0.353578	0.335615	0.323487	0.332577	0.337558	0.340657	0.338617	0.338163	0.327966	0.188809
27	G1_B-ET13389	0.360125	0.361232	0.362587	0.356786	0.357142	0.357341	0.358268	0.349967	0.350116	0.349798	0.356491	0.356186	0.353173	0.354715	0.351575	0.352941	0.35103	0.36048	0.358895	0.358164	0.357684	0.349113	0.351211	0.353687	0.350801	0.349361	0.352008
28	G1_B-ET13390	0.360269	0.359773	0.360081	0.356253	0.343647	0.342843	0.355447	0.339504	0.345947	0.353143	0.347772	0.351903	0.353256	0.350553	0.352538	0.347538	0.352005	0.355306	0.359729	0.35666	0.357038	0.35748	0.349451	0.35264	0.349041	0.347089	0.344397	0.312653
29	G1_B-ET13391	0.359548	0.359372	0.360771	0.35745	0.354903	0.353599	0.362365	0.355998	0.356945	0.356739	0.354412	0.357781	0.357281	0.358275	0.363286	0.358634	0.358912	0.356642	0.360387	0.361536	0.355445	0.356501	0.352962	0.347705	0.354525	0.351452	0.353659	0.308361	0.301267
30	G1_B-ET13392	0.357022	0.357733	0.358703	0.357325	0.351973	0.351547	0.359826	0.351042	0.354704	0.352557	0.351341	0.355709	0.351968	0.353291	0.361913	0.35689	0.355806	0.356799	0.358777	0.3589	0.354409	0.352672	0.348728	0.346121	0.35242	0.349805	0.351144	0.308331	0.30989	0.198821
31	G1_B-ET13393	0.356992	0.357434	0.358842	0.35393	0.351512	0.352015	0.356994	0.354683	0.355764	0.352934	0.35097	0.355908	0.354106	0.355185	0.357008	0.35409	0.356202	0.352663	0.355278	0.357557	0.352237	0.354613	0.351366	0.346225	0.351971	0.351102	0.352225	0.321115	0.30164	0.183299	0.204527
32	G1_B-ET13394	0.362978	0.363205	0.364294	0.355628	0.346565	0.344749	0.353585	0.34153	0.344747	0.353237	0.348983	0.349872	0.352612	0.344622	0.349706	0.347063	0.350488	0.353573	0.356656	0.35465	0.350806	0.356714	0.347047	0.352418	0.352388	0.349722	0.349995	0.30501	0.302743	0.318542	0.307226	0.309679
33	G1_B-ET13395	0.361596	0.362867	0.3628	0.357047	0.345363	0.342128	0.348656	0.341973	0.343849	0.349643	0.349101	0.350095	0.349641	0.345593	0.352385	0.339228	0.346623	0.353902	0.36025	0.358409	0.351941	0.357663	0.351209	0.352288	0.354141	0.350834	0.352881	0.313083	0.303982	0.317203	0.307066	0.307803	0.175242
34	G1_B-ET13396	0.359173	0.360484	0.360926	0.360155	0.350081	0.349458	0.360873	0.343835	0.349122	0.353979	0.351521	0.355456	0.352144	0.354168	0.34864	0.349574	0.352239	0.356955	0.35541	0.354317	0.356505	0.352941	0.350676	0.352411	0.350299	0.349606	0.352179	0.305448	0.304322	0.313255	0.325543	0.312131	0.317722	0.320888
35	G1_B-ET13397	0.360118	0.360264	0.361207	0.363194	0.352624	0.350734	0.361642	0.345757	0.351711	0.356149	0.352265	0.357749	0.353643	0.354143	0.350975	0.353108	0.353085	0.353747	0.353967	0.353022	0.355382	0.352872	0.351216	0.351334	0.349439	0.349407	0.350942	0.300985	0.298812	0.30982	0.323989	0.307043	0.310638	0.317363	0.182
36	G1_B-ET13398	0.358708	0.358511	0.358837	0.359493	0.347443	0.348318	0.358729	0.343138	0.347274	0.350238	0.350292	0.353541	0.350569	0.35185	0.346656	0.347589	0.352084	0.354259	0.354639	0.351538	0.356098	0.353015	0.345495	0.351917	0.346392	0.346535	0.350361	0.304405	0.294871	0.308903	0.321805	0.308222	0.307859	0.31675	0.184814	0.178473
37	G1_B-ET13399	0.362339	0.361684	0.363902	0.359264	0.353184	0.354845	0.354046	0.349493	0.349826	0.353092	0.350217	0.355401	0.357865	0.356885	0.356105	0.346873	0.348527	0.357297	0.354988	0.35488	0.352457	0.353219	0.35302	0.353207	0.354301	0.357874	0.357659	0.299479	0.304285	0.321645	0.311191	0.307256	0.295825	0.293812	0.307754	0.298025	0.305197
38	G1_B-ET13400	0.356438	0.356095	0.358159	0.356253	0.350836	0.353944	0.359152	0.349893	0.351575	0.356769	0.351948	0.356496	0.357371	0.351964	0.356484	0.35261	0.352693	0.350208	0.346271	0.350048	0.34653	0.354467	0.345328	0.347165	0.351447	0.351128	0.349319	0.306529	0.300246	0.322132	0.315911	0.312081	0.292566	0.314804	0.311342	0.305987	0.309883	0.179735
39	G1_B-ET13401	0.359926	0.360058	0.362696	0.356931	0.348483	0.34953	0.356774	0.348765	0.349991	0.355352	0.350975	0.355426	0.353228	0.355289	0.354388	0.353073	0.350509	0.354442	0.357758	0.356445	0.352726	0.349305	0.346952	0.349979	0.354266	0.353045	0.353671	0.312166	0.291061	0.30347	0.30592	0.300195	0.304202	0.307532	0.303599	0.305142	0.306779	0.199048	0.182405
40	G1_B-ET13402	0.356709	0.356281	0.357404	0.353131	0.349903	0.348835	0.355648	0.345294	0.348314	0.351257	0.346053	0.35016	0.354435	0.349854	0.352137	0.351142	0.350658	0.353687	0.35188	0.352904	0.350713	0.348902	0.345852	0.344875	0.343267	0.330298	0.327579	0.332813	0.316576	0.327204	0.327442	0.323318	0.312136	0.323957	0.331549	0.323593	0.3219	0.295825	0.292112	0.301763
41	G1_B-ET13403	0.362043	0.363171	0.363787	0.356075	0.349418	0.347626	0.35852	0.348122	0.346734	0.354379	0.348124	0.350104	0.350954	0.348969	0.351906	0.347299	0.348272	0.354685	0.357751	0.355864	0.354129	0.350447	0.352763	0.351364	0.350081	0.352902	0.352181	0.328677	0.322382	0.334288	0.333804	0.3327	0.324788	0.326474	0.335226	0.326303	0.330189	0.307889	0.316045	0.316583	0.324311
42	G1_B-ET13404	0.355875	0.35453	0.35578	0.357228	0.35248	0.352591	0.357304	0.347216	0.349933	0.352218	0.352867	0.354796	0.352341	0.350801	0.353643	0.352705	0.354662	0.34786	0.348689	0.345931	0.355665	0.352212	0.351202	0.353258	0.350646	0.351968	0.355208	0.305475	0.293182	0.306462	0.31681	0.309684	0.302564	0.306677	0.295084	0.287781	0.276987	0.294468	0.298382	0.298354	0.323202	0.328295
43	G1_B-ET13405	0.35799	0.35623	0.357585	0.358059	0.357119	0.357205	0.355206	0.346625	0.354238	0.3545	0.357564	0.357747	0.355491	0.354036	0.354713	0.35406	0.357138	0.350752	0.350991	0.34984	0.351336	0.351859	0.344969	0.34585	0.349215	0.346889	0.35141	0.307928	0.292318	0.304246	0.312701	0.310063	0.305047	0.309503	0.3058	0.297673	0.292958	0.297339	0.294472	0.288039	0.320381	0.320374	0.184684
44	G1_B-ET13406	0.35887	0.357378	0.358847	0.354226	0.348309	0.348335	0.353515	0.346679	0.347355	0.345743	0.344597	0.345919	0.346866	0.346401	0.341998	0.348673	0.350067	0.346396	0.342466	0.342591	0.340891	0.343573	0.343587	0.345451	0.348411	0.341433	0.344643	0.341364	0.340613	0.350125	0.347362	0.34562	0.343135	0.344594	0.344993	0.340984	0.340553	0.348816	0.345755	0.343256	0.343948	0.339071	0.34821	0.345076
45	G1_B-ET13407	0.356146	0.356339	0.356278	0.353629	0.334673	0.331924	0.347001	0.339358	0.334578	0.337792	0.342454	0.344661	0.349576	0.340914	0.346396	0.347901	0.34412	0.344916	0.350713	0.346591	0.347904	0.344305	0.34625	0.34789	0.344682	0.347813	0.34952	0.344722	0.348735	0.351519	0.354782	0.351686	0.345938	0.344659	0.346744	0.348256	0.342443	0.347994	0.347763	0.344817	0.352133	0.346123	0.346072	0.343341	0.322435
46	G1_B-ET13408	0.359699	0.359602	0.360088	0.356723	0.346933	0.351202	0.359597	0.350067	0.355009	0.352529	0.347431	0.350162	0.356804	0.345328	0.351072	0.352538	0.349863	0.347325	0.345734	0.344613	0.344175	0.352086	0.349127	0.346549	0.343904	0.348907	0.346357	0.347415	0.349414	0.349425	0.349921	0.348154	0.348606	0.351496	0.349944	0.350834	0.34908	0.349578	0.348474	0.348214	0.344939	0.3459	0.351769	0.348515	0.347739	0.34518
47	G1_B-ET13409	0.359053	0.358499	0.359539	0.352577	0.354027	0.355588	0.357937	0.350507	0.348927	0.352677	0.34474	0.350954	0.35695	0.346382	0.353328	0.354097	0.352737	0.351975	0.354646	0.350431	0.349134	0.348233	0.348559	0.344678	0.345046	0.347109	0.347434	0.346975	0.344972	0.350222	0.34906	0.346111	0.344305	0.347281	0.351077	0.350305	0.349789	0.347031	0.342714	0.346987	0.342403	0.345863	0.345493	0.34808	0.335685	0.340703	0.305714
48	G1_B-ET13410	0.357369	0.356711	0.357798	0.351218	0.347056	0.349594	0.353078	0.351526	0.350838	0.348833	0.342702	0.353881	0.352232	0.350405	0.346445	0.347823	0.349634	0.349673	0.352077	0.347908	0.350484	0.353119	0.341044	0.347899	0.345829	0.340301	0.342816	0.34952	0.342732	0.344745	0.346016	0.339555	0.338059	0.344221	0.348149	0.348163	0.340268	0.351111	0.343406	0.34314	0.340935	0.348497	0.346283	0.344539	0.343381	0.342167	0.322847	0.319663
49	G1_B-ET13411	0.35487	0.356742	0.357728	0.353793	0.35235	0.351037	0.357647	0.348978	0.352355	0.351132	0.347765	0.35447	0.357754	0.355014	0.35169	0.35166	0.354446	0.35544	0.35339	0.354046	0.353425	0.349548	0.348659	0.348071	0.344312	0.344379	0.34424	0.348682	0.347941	0.350058	0.351602	0.348235	0.352733	0.354493	0.350488	0.349884	0.344756	0.352881	0.352288	0.347112	0.348119	0.353733	0.351403	0.348446	0.345558	0.343244	0.299581	0.31876
50	G1_B-ET13412	0.358057	0.358893	0.359426	0.352605	0.354615	0.354981	0.357812	0.350838	0.351227	0.353569	0.34736	0.352174	0.356535	0.348775	0.355072	0.354495	0.354829	0.350736	0.35538	0.351385	0.348726	0.35213	0.349671	0.347269	0.346264	0.349252	0.348045	0.348226	0.343258	0.349314	0.347813	0.345187	0.344724	0.344064	0.349377	0.348812	0.348392	0.347946	0.344143	0.346885	0.344773	0.350224	0.344265	0.34764	0.339184	0.345303	0.311254	0.156814
51	G1_B-ET13413	0.355012	0.357559	0.358465	0.354345	0.35264	0.351341	0.356475	0.353219	0.353775	0.351091	0.349754	0.356112	0.359201	0.356336	0.352885	0.355396	0.351392	0.354521	0.346039	0.3471	0.349425	0.350261	0.347649	0.348499	0.34717	0.344305	0.345722	0.348031	0.347369	0.352686	0.349266	0.348161	0.348172	0.348506	0.349787	0.348362	0.349187	0.346913	0.345234	0.347244	0.346262	0.347367	0.340958	0.348974	0.346398	0.344309	0.3146	0.321391
52	G1_B-ET13414	0.357133	0.358029	0.358131	0.352899	0.350859	0.352564	0.353594	0.350736	0.353497	0.353768	0.353094	0.347633	0.353722	0.354159	0.352411	0.353615	0.349238	0.353173	0.355417	0.354472	0.35368	0.354657	0.351774	0.348631	0.348142	0.353759	0.35399	0.355815	0.352371	0.356359	0.353937	0.353251	0.353089	0.35472	0.352445	0.353237	0.352487	0.359704	0.355926	0.354398	0.35081	0.346141	0.354585	0.352427	0.350773	0.351804	0.333228	0.339302
53	G1_B-ET13415	0.357353	0.358525	0.359282	0.353932	0.349242	0.351274	0.350706	0.347624	0.35015	0.350771	0.348999	0.353847	0.353969	0.350123	0.347895	0.3493	0.34987	0.353777	0.355317	0.353207	0.350261	0.352691	0.350426	0.348689	0.344092	0.348439	0.347881	0.348376	0.346081	0.347925	0.348527	0.345833	0.345792	0.349879	0.343673	0.344106	0.347304	0.354078	0.351396	0.350611	0.343179	0.341929	0.34694	0.349997	0.340838	0.344087	0.287202	0.304033
54	G1_B-ET13416	0.359159	0.359386	0.36082	0.350549	0.354071	0.354896	0.356795	0.350259	0.348853	0.352848	0.348629	0.351436	0.356473	0.350201	0.351862	0.35223	0.352485	0.352885	0.35163	0.350715	0.35028	0.348483	0.345586	0.344453	0.343571	0.346213	0.345132	0.349036	0.347413	0.350528	0.349476	0.347772	0.349215	0.350016	0.350224	0.350827	0.346216	0.348068	0.342906	0.346137	0.345722	0.348223	0.34824	0.34459	0.34867	0.345435	0.306643	0.329508
55	G1_B-ET13417	0.357793	0.35858	0.359815	0.354157	0.347353	0.346783	0.357763	0.347899	0.347216	0.348112	0.34093	0.348985	0.353291	0.347394	0.349187	0.348084	0.34776	0.347688	0.348988	0.346334	0.3455	0.348849	0.344358	0.343744	0.345403	0.350653	0.35047	0.350539	0.337399	0.347316	0.346181	0.344335	0.343763	0.346882	0.347255	0.347019	0.345203	0.350127	0.344643	0.345185	0.343124	0.343226	0.347033	0.34503	0.338744	0.342394	0.313086	0.299382
56	G1_B-ET13418	0.353008	0.353541	0.354541	0.347846	0.348443	0.349106	0.353955	0.350878	0.352624	0.350998	0.351153	0.351375	0.352364	0.353555	0.349678	0.35512	0.348694	0.348219	0.349245	0.348969	0.346656	0.347438	0.345183	0.343985	0.346762	0.342735	0.344191	0.347658	0.346665	0.348594	0.348999	0.344759	0.346702	0.345275	0.340435	0.339814	0.345551	0.349372	0.345146	0.342869	0.346132	0.347554	0.345579	0.342549	0.346209	0.345938	0.329923	0.328651
57	G1_B-ET13419	0.35488	0.356042	0.35591	0.353184	0.355658	0.353548	0.353905	0.350192	0.351204	0.347818	0.349015	0.352427	0.355611	0.351535	0.351702	0.349903	0.352967	0.347712	0.348066	0.34587	0.34521	0.344858	0.340087	0.348518	0.347552	0.345379	0.345808	0.347658	0.347883	0.351572	0.353066	0.348494	0.347765	0.348525	0.345618	0.344608	0.344861	0.348624	0.34792	0.345766	0.345907	0.350438	0.348571	0.342531	0.341058	0.345597	0.304348	0.301117
58	G1_B-ET13421	0.358719	0.359894	0.360908	0.35157	0.346989	0.351998	0.356582	0.350336	0.349425	0.350945	0.345407	0.352114	0.354386	0.352841	0.357541	0.34893	0.346913	0.349861	0.351121	0.349701	0.349687	0.35078	0.350495	0.348874	0.345694	0.344567	0.345905	0.351142	0.343346	0.347121	0.346623	0.346016	0.344421	0.342832	0.349157	0.346246	0.344453	0.350648	0.347251	0.345947	0.342579	0.345097	0.342033	0.345201	0.343432	0.34773	0.309023	0.304565
59	G1_B-ET13422	0.354884	0.355908	0.356783	0.352237	0.347705	0.345606	0.352253	0.347545	0.348582	0.348073	0.345463	0.351327	0.35191	0.349544	0.352591	0.346433	0.349034	0.351051	0.353214	0.351482	0.351538	0.352202	0.347936	0.345352	0.348638	0.347202	0.346681	0.344592	0.343962	0.347996	0.346259	0.344221	0.341234	0.343089	0.348342	0.347695	0.348321	0.348159	0.343504	0.342545	0.342503	0.347235	0.349219	0.348893	0.345579	0.349777	0.303384	0.303845
60	G1_B-ET13423	0.3588	0.359016	0.359704	0.357395	0.351114	0.353082	0.35858	0.353187	0.356123	0.35191	0.351165	0.35289	0.356723	0.351392	0.353219	0.352293	0.353112	0.349124	0.352105	0.348186	0.348485	0.350021	0.349178	0.348782	0.344675	0.34804	0.347832	0.348126	0.35198	0.352714	0.352906	0.350912	0.351639	0.3534	0.348613	0.350213	0.348492	0.351507	0.350859	0.34912	0.348763	0.350185	0.3522	0.345129	0.345305	0.346521	0.184981	0.315601
61	G1_B-ET13424	0.356427	0.356774	0.358113	0.356058	0.352825	0.351968	0.358038	0.348566	0.352834	0.35063	0.348967	0.354013	0.358298	0.355058	0.353793	0.350567	0.354896	0.357791	0.35453	0.354108	0.355709	0.347193	0.348138	0.348543	0.346229	0.345664	0.345449	0.349923	0.349113	0.350222	0.351489	0.348043	0.352478	0.354416	0.350759	0.350542	0.346257	0.35135	0.352017	0.347311	0.34905	0.353117	0.352142	0.347651	0.345641	0.341331	0.295327	0.313549
62	G1_B-ET13425	0.355669	0.356512	0.357013	0.353082	0.353036	0.353791	0.355236	0.355871	0.356698	0.358175	0.35217	0.354562	0.356642	0.353432	0.354845	0.354752	0.350838	0.356929	0.354974	0.35686	0.353557	0.35314	0.352522	0.353087	0.351582	0.350755	0.352839	0.351732	0.350945	0.352228	0.3504	0.348325	0.354402	0.354752	0.350565	0.351271	0.351056	0.35663	0.349854	0.352929	0.351461	0.354724	0.349101	0.349134	0.348624	0.353043	0.34248	0.336292
63	G1_B-ET13426	0.358384	0.359359	0.360341	0.349687	0.343332	0.3521	0.355945	0.348487	0.348531	0.351593	0.348103	0.351776	0.352508	0.349791	0.356707	0.34726	0.347851	0.34981	0.350796	0.350113	0.351003	0.34896	0.350129	0.349467	0.345877	0.346693	0.348059	0.349351	0.343446	0.348969	0.348673	0.346385	0.343527	0.342288	0.348328	0.346612	0.344703	0.350625	0.346567	0.344923	0.342274	0.346505	0.342088	0.344358	0.345254	0.348061	0.309072	0.311103
64	G1_B-ET13427	0.355271	0.354254	0.356107	0.3482	0.346266	0.350843	0.357126	0.347466	0.346994	0.347758	0.346616	0.350442	0.353263	0.351382	0.348895	0.347255	0.349393	0.348207	0.350375	0.349041	0.34889	0.35038	0.346822	0.347278	0.347153	0.344036	0.345993	0.34754	0.34084	0.346563	0.34726	0.341227	0.338902	0.338144	0.346514	0.346405	0.342725	0.348745	0.347661	0.344562	0.342582	0.345898	0.34396	0.342616	0.342408	0.347642	0.32011	0.325402
65	G1_B-ET13428	0.351394	0.350632	0.352019	0.351123	0.349212	0.353082	0.355285	0.349437	0.351929	0.349553	0.351827	0.353803	0.349898	0.352885	0.355185	0.349388	0.350234	0.346811	0.343272	0.343893	0.343557	0.348087	0.342667	0.344284	0.34543	0.335979	0.335099	0.347056	0.344073	0.347383	0.346171	0.342285	0.343077	0.34641	0.345398	0.342969	0.342132	0.352489	0.347691	0.347695	0.342964	0.349824	0.342938	0.342281	0.33964	0.348443	0.325393	0.31426
66	G1_B-ET13429	0.355806	0.356093	0.356088	0.354609	0.353467	0.355442	0.355025	0.352425	0.354294	0.352631	0.354451	0.355922	0.356244	0.357571	0.356584	0.355641	0.350447	0.352239	0.35544	0.354629	0.350099	0.351987	0.353671	0.349131	0.350639	0.34978	0.348353	0.345613	0.347415	0.35195	0.350595	0.348193	0.347221	0.344601	0.35144	0.346373	0.347406	0.347584	0.34805	0.345384	0.346033	0.350451	0.344312	0.345384	0.341676	0.348443	0.313426	0.321777
67	G1_B-ET13430	0.355827	0.356431	0.356966	0.355454	0.353536	0.356262	0.355713	0.352434	0.354094	0.354534	0.354715	0.355164	0.358604	0.355644	0.356181	0.352878	0.354629	0.356579	0.355475	0.355797	0.355081	0.354365	0.347985	0.351086	0.347292	0.349696	0.348309	0.35469	0.35405	0.356855	0.357056	0.354963	0.355431	0.355959	0.35462	0.354539	0.349898	0.357737	0.356084	0.353013	0.351028	0.353668	0.354845	0.354805	0.350393	0.35122	0.319033	0.343239
68	G1_B-ET13431	0.356614	0.357175	0.357337	0.350509	0.348983	0.348601	0.351237	0.350727	0.352772	0.35579	0.350933	0.353115	0.353182	0.352943	0.353603	0.352251	0.349147	0.354256	0.355276	0.354131	0.352348	0.351545	0.349539	0.350125	0.346774	0.348754	0.351232	0.349678	0.35015	0.350651	0.348448	0.34547	0.350681	0.352436	0.35063	0.351098	0.350456	0.354662	0.350942	0.351575	0.349694	0.352445	0.347142	0.347304	0.348284	0.351341	0.342459	0.332259
Minimum	0.0796158
Maximum	0.365681
Average	0.34303
				Frequency	Count
			< 0.050	0	0
			0.051-0.100	0.000426257	1
			0.101-0.200	0.00895141	21
			0.201-0.300	0.0204604	48
			0.301-0.400	0.970162	2276
			>0.400	0	0
			Total	1	2346
			Expected		2346
			Difference		0
[truncated: 21 more columns]

## Sheet: G1_C
Supplementary Table S4 (e) Identity-by-state (IBS)-based genetic distance matrices computed using 200,864 of 235,019 SNPs that were polymorphic across 32 inbred lines in Group-1C.
Unit	Taxa	1	2	3	4	5	6	7	8	9	10	11	12	13	14	15	16	17	18	19	20	21	22	23	24	25	26	27	28	29	30	31	32
1	G1_C-ET13132
2	G1_C-ET13133	0.363085
3	G1_C-ET13134	0.353831	0.354457
4	G1_C-ET13136	0.345617	0.36302	0.351898
5	G1_C-ET13145	0.369871	0.374718	0.372807	0.366167
6	G1_C-ET13146	0.379177	0.372299	0.374742	0.369056	0.315114
7	G1_C-ET13147	0.377545	0.367237	0.367044	0.372604	0.353085	0.361011
8	G1_C-ET13154	0.381883	0.372978	0.36753	0.378414	0.355937	0.368285	0.335907
9	G1_C-ET13155	0.380401	0.372847	0.366482	0.377168	0.364041	0.370052	0.343226	0.116422
10	G1_C-ET13156	0.372701	0.377242	0.387356	0.366623	0.375999	0.363402	0.36083	0.367599	0.365483
11	G1_C-ET13157	0.377049	0.375322	0.361544	0.372996	0.370364	0.373149	0.342867	0.161338	0.165191	0.354205
12	G1_C-ET13158	0.351259	0.36253	0.360302	0.352324	0.364222	0.369413	0.354361	0.377916	0.375411	0.382847	0.374133
13	G1_C-ET13159	0.350664	0.249445	0.355121	0.365852	0.370751	0.371358	0.365882	0.375277	0.37968	0.376328	0.380151	0.368662
14	G1_C-ET13160	0.365756	0.370946	0.363241	0.360121	0.375121	0.370676	0.370466	0.380305	0.377842	0.382916	0.381442	0.353984	0.368823
15	G1_C-ET13168	0.366831	0.371073	0.369269	0.373057	0.370156	0.367376	0.34664	0.34748	0.354398	0.344321	0.343873	0.370815	0.36107	0.359772
16	G1_C-ET13170	0.372879	0.374936	0.386023	0.367225	0.372611	0.361068	0.360421	0.366449	0.364205	0.113129	0.353769	0.382413	0.374128	0.380592	0.341192
17	G1_C-ET13171	0.360818	0.335156	0.342334	0.344001	0.374886	0.375711	0.369713	0.38613	0.384978	0.381264	0.380193	0.374378	0.346586	0.375632	0.377071	0.377215
18	G1_C-ET13172	0.365818	0.33081	0.338811	0.346754	0.37413	0.371593	0.367475	0.383479	0.383201	0.383437	0.380156	0.369633	0.339128	0.370136	0.376777	0.379998	0.137641
19	G1_C-ET13173	0.359789	0.337118	0.347733	0.346615	0.37444	0.375518	0.372004	0.382309	0.381519	0.375535	0.377074	0.37414	0.351784	0.3622	0.371643	0.371194	0.157919	0.152899
20	G1_C-ET13174	0.34975	0.366152	0.363779	0.362859	0.354215	0.36113	0.36662	0.365595	0.363179	0.38639	0.374011	0.282525	0.353598	0.350709	0.369106	0.382587	0.369725	0.363997	0.362507
21	G1_C-ET13175	0.33169	0.355892	0.353278	0.332812	0.366702	0.369985	0.372849	0.373092	0.368682	0.384294	0.366682	0.361623	0.356893	0.363003	0.369472	0.381764	0.360458	0.360567	0.361033	0.362535
22	G1_C-ET13179	0.367123	0.375104	0.381799	0.362666	0.372433	0.364814	0.363446	0.364752	0.365619	0.229324	0.35581	0.386147	0.38003	0.38301	0.355956	0.237914	0.375808	0.374589	0.369001	0.384063	0.380074
23	G1_C-ET13180	0.366088	0.376221	0.383533	0.370984	0.375845	0.359794	0.361036	0.368684	0.370025	0.225852	0.359616	0.383285	0.379393	0.3689	0.35165	0.229202	0.378429	0.378221	0.375448	0.378407	0.37689	0.166918
24	G1_C-ET13182	0.347614	0.365624	0.361791	0.360835	0.354884	0.361658	0.369831	0.365753	0.364111	0.384118	0.372488	0.289834	0.351534	0.349901	0.364742	0.380684	0.372148	0.36499	0.363214	0.121338	0.358038	0.382639	0.37523
25	G1_C-ET13185	0.348253	0.253828	0.34754	0.365025	0.375099	0.371008	0.372017	0.379653	0.377934	0.378102	0.376883	0.3633	0.169274	0.367223	0.358984	0.375134	0.337649	0.331848	0.349827	0.361326	0.353831	0.380391	0.380909	0.36078
26	G1_C-ET13187	0.302926	0.346866	0.352554	0.35689	0.369016	0.376078	0.372624	0.383756	0.381794	0.376578	0.375989	0.354138	0.35328	0.368352	0.368682	0.376482	0.361219	0.356863	0.35302	0.365979	0.327616	0.372401	0.373072	0.367857	0.354968
27	G1_C-ET13189	0.106378	0.365679	0.350206	0.346898	0.372205	0.37838	0.37829	0.380181	0.378454	0.3742	0.377574	0.348853	0.353645	0.366692	0.367582	0.374024	0.364041	0.368471	0.36331	0.35056	0.335959	0.369435	0.367304	0.347862	0.351945	0.30635
28	G1_C-ET13257	0.352599	0.354633	0.361241	0.363385	0.36472	0.364403	0.369418	0.369195	0.36833	0.372428	0.366202	0.357341	0.355387	0.338285	0.356152	0.373095	0.377599	0.368657	0.369051	0.349554	0.366881	0.373687	0.363942	0.348402	0.349054	0.363793	0.352654
29	G1_C-ET13308	0.380565	0.383075	0.368766	0.36887	0.376264	0.373927	0.373451	0.38226	0.382064	0.39028	0.371521	0.376083	0.384926	0.302289	0.372282	0.388144	0.371618	0.368669	0.373305	0.375275	0.383669	0.383065	0.38032	0.376306	0.382614	0.372998	0.379762	0.334485
30	G1_C-ET13334	0.369014	0.368858	0.319559	0.369846	0.375191	0.374611	0.37169	0.377393	0.378831	0.380758	0.377265	0.354698	0.370144	0.364229	0.37639	0.381021	0.367721	0.354609	0.355538	0.344794	0.359794	0.38282	0.378858	0.336001	0.364388	0.365961	0.367371	0.367626	0.366786
31	G1_C-ET13335	0.359244	0.307532	0.359547	0.359428	0.373033	0.374556	0.373134	0.381085	0.3792	0.386286	0.380639	0.371809	0.246611	0.380235	0.374901	0.383048	0.354832	0.352483	0.355112	0.37247	0.37087	0.381821	0.382193	0.370927	0.260468	0.35255	0.361558	0.364809	0.378333	0.334574
32	G1_C-ET13336	0.357039	0.292376	0.358469	0.358704	0.374477	0.376331	0.374938	0.38199	0.379333	0.386648	0.380116	0.37081	0.24194	0.377978	0.374294	0.383142	0.354447	0.353437	0.356648	0.365074	0.372763	0.383954	0.382877	0.362797	0.25055	0.355639	0.358917	0.367438	0.378608	0.336804	0.139844
Minimum	0.106378
Maximum	0.39028
Average	0.357953
				Frequency	Count
			< 0.050	0	0
			0.051-0.100	0	0
			0.101-0.200	0.0241935	12
			0.201-0.300	0.0262097	13
			0.301-0.400	0.949597	471
			>0.400	0	0
			Total	1	496
			Expected		496
			Difference		0

## Sheet: G2
Supplementary Table S4 (f) Identity-by-state (IBS)-based genetic distance matrices computed using 129,031 of 235,019 SNPs that were polymorphic across 71 inbred lines in Group-2.
Unit	Taxa	1	2	3	4	5	6	7	8	9	10	11	12	13	14	15	16	17	18	19	20	21	22	23	24	25	26	27	28	29	30	31	32	33	34	35	36	37	38	39	40	41	42	43	44	45	46	47	48
1	G2-ET13166
2	G2-ET13246	0.41807
3	G2-ET13247	0.374433	0.379804
4	G2-ET13248	0.376776	0.381254	0.157321
5	G2-ET13249	0.374707	0.372186	0.175191	0.149138
6	G2-ET13250	0.391359	0.390976	0.196414	0.196526	0.203495
7	G2-ET13251	0.394198	0.357939	0.222386	0.228299	0.236529	0.252837
8	G2-ET13252	0.400397	0.355329	0.214957	0.232723	0.251823	0.246997	0.189794
9	G2-ET13253	0.389542	0.351434	0.243138	0.232863	0.237523	0.2616	0.200135	0.168273
10	G2-ET13254	0.392349	0.345185	0.225778	0.227549	0.235887	0.257083	0.193007	0.158005	0.153183
11	G2-ET13255	0.367804	0.344346	0.253065	0.24301	0.241382	0.264836	0.232603	0.23248	0.223624	0.23048
12	G2-ET13256	0.389143	0.349713	0.209706	0.229127	0.229819	0.241529	0.202679	0.18465	0.210452	0.201395	0.189446
13	G2-ET13260	0.376401	0.368338	0.369158	0.364154	0.363341	0.379645	0.355228	0.348921	0.344365	0.346492	0.346044	0.342559
14	G2-ET13261	0.309483	0.41964	0.391955	0.391939	0.385338	0.393962	0.380821	0.396433	0.382438	0.388873	0.37468	0.398045	0.370882
15	G2-ET13262	0.367475	0.372132	0.366903	0.356311	0.354764	0.36654	0.348016	0.345483	0.344667	0.339759	0.351953	0.354025	0.305314	0.321205
16	G2-ET13263	0.361408	0.360368	0.326626	0.328904	0.325806	0.344497	0.330683	0.336391	0.334171	0.332532	0.321352	0.332953	0.303091	0.33897	0.230353
17	G2-ET13264	0.404562	0.391154	0.341519	0.346032	0.35575	0.353426	0.326104	0.321611	0.323393	0.319194	0.343723	0.335393	0.358894	0.41829	0.333201	0.340502
18	G2-ET13265	0.388207	0.386456	0.319484	0.328811	0.338065	0.339663	0.332655	0.306436	0.313814	0.31494	0.33105	0.308729	0.3317	0.400482	0.314607	0.312909	0.25216
19	G2-ET13266	0.408734	0.356303	0.370967	0.351299	0.344914	0.360677	0.337338	0.333413	0.327404	0.315659	0.357173	0.358894	0.330242	0.399933	0.293786	0.311026	0.31033	0.338549
20	G2-ET13267	0.423608	0.341032	0.385883	0.357324	0.357026	0.361408	0.353329	0.347111	0.34252	0.33559	0.365731	0.363384	0.337667	0.412706	0.308141	0.320655	0.32402	0.34119	0.150662
21	G2-ET13268	0.374197	0.375295	0.319673	0.320052	0.325625	0.335413	0.326974	0.309804	0.311053	0.295403	0.323312	0.317407	0.297375	0.372611	0.259202	0.273391	0.299247	0.287692	0.266229	0.293465
22	G2-ET13269	0.378791	0.372986	0.324739	0.324492	0.328862	0.337497	0.330084	0.312643	0.313076	0.297642	0.325501	0.323405	0.302936	0.375821	0.266147	0.275796	0.29567	0.290592	0.269083	0.295039	0.112264
23	G2-ET13270	0.37688	0.379487	0.332257	0.332257	0.336592	0.340308	0.336782	0.319244	0.319909	0.30557	0.3316	0.328807	0.30939	0.388474	0.27633	0.281577	0.292723	0.298964	0.259051	0.285785	0.12677	0.131612
24	G2-ET13271	0.376347	0.375295	0.329925	0.327071	0.329705	0.342841	0.333011	0.320323	0.315999	0.304463	0.328552	0.32226	0.302708	0.382492	0.270575	0.284567	0.301289	0.294475	0.268769	0.294432	0.124721	0.127083	0.129682
25	G2-ET13272	0.37548	0.380314	0.33612	0.334051	0.334604	0.345344	0.340923	0.326224	0.324739	0.312047	0.333989	0.332323	0.307809	0.383648	0.277911	0.292456	0.299544	0.302495	0.2652	0.290801	0.132896	0.135885	0.126987	0.120358
26	G2-ET13273	0.370588	0.38279	0.336333	0.334469	0.33305	0.343124	0.340714	0.323204	0.322574	0.30951	0.331592	0.328409	0.305136	0.377263	0.271933	0.289277	0.302449	0.300616	0.268851	0.300032	0.126128	0.12812	0.135239	0.123332	0.127107
27	G2-ET13274	0.360352	0.370051	0.311745	0.3091	0.313002	0.332307	0.318513	0.304146	0.298748	0.291056	0.315705	0.306637	0.288078	0.368446	0.250485	0.269299	0.296195	0.285263	0.284107	0.313946	0.139184	0.146218	0.163296	0.157855	0.168656	0.157789
28	G2-ET13275	0.373129	0.371022	0.314255	0.310926	0.313613	0.340045	0.311626	0.305883	0.290909	0.285866	0.314611	0.30912	0.303207	0.37811	0.268441	0.268731	0.29229	0.285878	0.286261	0.313064	0.141206	0.144668	0.145081	0.145279	0.156304	0.155879	0.134574
29	G2-ET13276	0.373531	0.365341	0.308779	0.307484	0.307979	0.336963	0.308775	0.30417	0.287572	0.281191	0.311997	0.305279	0.301756	0.381823	0.268955	0.267764	0.289296	0.284899	0.285418	0.311935	0.147313	0.146481	0.149502	0.149003	0.159703	0.159019	0.131674	0.110497
30	G2-ET13277	0.402941	0.412509	0.324689	0.308791	0.302046	0.330076	0.321765	0.332976	0.323625	0.325745	0.335285	0.324619	0.320191	0.389418	0.34742	0.323908	0.338588	0.320833	0.346144	0.351825	0.346562	0.351678	0.363539	0.35196	0.354807	0.349555	0.344261	0.353612	0.355147
31	G2-ET13278	0.372019	0.310945	0.290662	0.285704	0.288585	0.31388	0.284768	0.277235	0.277652	0.263332	0.270076	0.27095	0.285375	0.377955	0.281202	0.261441	0.302816	0.278325	0.276496	0.291528	0.247121	0.250365	0.252044	0.253803	0.257771	0.257957	0.24388	0.248571	0.244147	0.341151
32	G2-ET13279	0.366833	0.321831	0.279311	0.272958	0.276848	0.302553	0.273917	0.264891	0.269667	0.254859	0.259411	0.257543	0.288384	0.367007	0.26928	0.261379	0.299951	0.277362	0.276179	0.295167	0.229487	0.237608	0.239019	0.240767	0.248146	0.24692	0.228953	0.231691	0.230167	0.329488	0.164522
33	G2-ET13280	0.372623	0.341689	0.325818	0.333085	0.32878	0.3437	0.308079	0.300662	0.317658	0.309363	0.320628	0.282397	0.278078	0.376571	0.289714	0.326302	0.311254	0.277471	0.305631	0.298063	0.292046	0.299657	0.311548	0.298767	0.301637	0.293311	0.28353	0.302758	0.303145	0.303856	0.277498	0.269709
34	G2-ET13281	0.36886	0.329565	0.328351	0.328162	0.327976	0.339957	0.312635	0.299726	0.307333	0.299394	0.312519	0.283163	0.274562	0.370256	0.278917	0.30987	0.305086	0.275146	0.290023	0.282049	0.277652	0.285874	0.297421	0.28961	0.292986	0.282943	0.270831	0.289826	0.290105	0.307333	0.263328	0.253072	0.118007
35	G2-ET13282	0.375979	0.324817	0.271306	0.295789	0.29838	0.307302	0.265618	0.246955	0.272764	0.254863	0.272845	0.234727	0.282742	0.400223	0.295608	0.281079	0.293906	0.25919	0.282107	0.299281	0.253552	0.262404	0.274149	0.271608	0.279888	0.267366	0.244344	0.258305	0.25255	0.33718	0.203093	0.200204	0.203727	0.200719
36	G2-ET13283	0.380941	0.342841	0.275823	0.289583	0.298574	0.303396	0.25885	0.244646	0.268568	0.258382	0.266538	0.235457	0.286597	0.398107	0.294316	0.280622	0.295612	0.256387	0.297158	0.313807	0.257342	0.26288	0.272741	0.271952	0.279068	0.269953	0.249739	0.257589	0.254774	0.334523	0.209277	0.204098	0.238164	0.236061	0.147483
37	G2-ET13284	0.37963	0.356701	0.276639	0.299498	0.308404	0.311258	0.275382	0.258061	0.286941	0.275104	0.298624	0.254813	0.306737	0.398649	0.313126	0.305697	0.295391	0.268344	0.316777	0.329337	0.280715	0.283701	0.295275	0.295171	0.301161	0.292398	0.279083	0.285851	0.283062	0.328757	0.244132	0.239951	0.240964	0.243432	0.183935	0.18793
38	G2-ET13285	0.379417	0.339612	0.2886	0.304084	0.305109	0.314383	0.271248	0.258688	0.281651	0.273723	0.279911	0.244719	0.293647	0.399322	0.293585	0.287815	0.296389	0.255416	0.290101	0.307105	0.25849	0.262601	0.272335	0.26723	0.272323	0.267369	0.258568	0.262717	0.261677	0.325149	0.219733	0.212192	0.218252	0.209868	0.15311	0.16137	0.187226
39	G2-ET13286	0.379785	0.337702	0.287815	0.303574	0.304959	0.311069	0.270881	0.255633	0.279942	0.273047	0.276388	0.239599	0.28792	0.396735	0.297445	0.285619	0.298524	0.254936	0.290754	0.304115	0.258695	0.266159	0.275773	0.27119	0.277173	0.268738	0.258842	0.265258	0.264175	0.321382	0.22263	0.21406	0.206399	0.202679	0.145437	0.161354	0.186808	0.122679
40	G2-ET13287	0.343189	0.329241	0.300213	0.293465	0.284919	0.318122	0.286814	0.280584	0.275297	0.267822	0.270734	0.265475	0.286338	0.365004	0.274721	0.276821	0.30282	0.294881	0.290662	0.310226	0.251696	0.258835	0.266039	0.26083	0.269477	0.25989	0.236254	0.249263	0.2439	0.344613	0.218546	0.216087	0.26298	0.252829	0.214037	0.216485	0.248695	0.231555	0.234058
41	G2-ET13288	0.35534	0.320601	0.292317	0.294304	0.284118	0.316711	0.28408	0.274373	0.263723	0.257732	0.265366	0.263754	0.294962	0.393521	0.313006	0.281875	0.311525	0.290213	0.283573	0.306641	0.259875	0.261952	0.266654	0.268731	0.275777	0.273743	0.245945	0.249546	0.245473	0.344064	0.224057	0.217332	0.265768	0.255428	0.199825	0.212691	0.246429	0.233864	0.230948	0.178706
42	G2-ET13289	0.402098	0.358368	0.340069	0.352908	0.349211	0.362425	0.311954	0.310647	0.332651	0.322094	0.322237	0.30055	0.342339	0.424938	0.356845	0.361052	0.31685	0.290027	0.315825	0.304638	0.322601	0.325795	0.32228	0.322608	0.323873	0.327872	0.326669	0.324963	0.326363	0.342648	0.29152	0.286033	0.292263	0.297193	0.278658	0.266712	0.29693	0.279021	0.279973	0.291679	0.306989
43	G2-ET13290	0.41556	0.377391	0.279857	0.280901	0.292642	0.301706	0.264829	0.249491	0.278855	0.267176	0.2949	0.241877	0.315005	0.426164	0.315137	0.305121	0.296176	0.247113	0.311993	0.32129	0.282057	0.287695	0.286961	0.289111	0.292177	0.292676	0.272528	0.273476	0.268309	0.311065	0.247361	0.224718	0.263332	0.26211	0.215425	0.213875	0.232743	0.218152	0.21551	0.264686	0.269257	0.250903
44	G2-ET13291	0.415924	0.371753	0.280104	0.285909	0.2921	0.305337	0.269856	0.252028	0.280541	0.269284	0.303036	0.25221	0.309502	0.429416	0.318308	0.305098	0.289505	0.246688	0.305473	0.319723	0.281593	0.283755	0.286616	0.288206	0.295573	0.294985	0.270022	0.273607	0.267145	0.323482	0.244383	0.228972	0.272768	0.269017	0.212981	0.213948	0.229958	0.217286	0.218597	0.259856	0.263874	0.258606	0.112353
45	G2-ET13292	0.394797	0.347389	0.292595	0.283372	0.285855	0.309147	0.277764	0.27138	0.273263	0.262048	0.272459	0.248192	0.288941	0.4137	0.300577	0.288995	0.27969	0.261259	0.286558	0.288523	0.254337	0.25967	0.25875	0.26257	0.267079	0.272598	0.259461	0.259453	0.26095	0.294084	0.221029	0.20278	0.255822	0.24074	0.222541	0.221369	0.246506	0.227653	0.227565	0.242832	0.238745	0.232255	0.17854	0.189945
46	G2-ET13293	0.401967	0.311881	0.354648	0.34817	0.347768	0.368253	0.341793	0.332605	0.331383	0.325037	0.325428	0.308296	0.321259	0.405498	0.321955	0.324379	0.339651	0.269508	0.30219	0.292993	0.284176	0.290638	0.289076	0.281589	0.289923	0.290611	0.284694	0.280093	0.279458	0.358183	0.273948	0.264102	0.283457	0.264709	0.277869	0.275139	0.288674	0.268019	0.267834	0.291953	0.286338	0.300403	0.271465	0.274837	0.246753
47	G2-ET13294	0.400443	0.318722	0.349833	0.341333	0.341306	0.363237	0.339724	0.331031	0.329275	0.324546	0.323188	0.307368	0.319337	0.403262	0.318528	0.325369	0.338816	0.274852	0.306065	0.294355	0.279969	0.28611	0.286137	0.278696	0.286477	0.286303	0.2822	0.277122	0.278824	0.355646	0.275665	0.267393	0.279188	0.261255	0.273093	0.273066	0.28507	0.264732	0.265451	0.288898	0.282873	0.309251	0.27592	0.277474	0.246603	0.108695
48	G2-ET13295	0.401924	0.317948	0.349926	0.341387	0.342323	0.362545	0.341175	0.332655	0.332125	0.326862	0.325482	0.310535	0.321232	0.402868	0.318625	0.325768	0.341233	0.274895	0.300944	0.291404	0.280348	0.284644	0.287572	0.280309	0.288314	0.285828	0.280506	0.277219	0.279246	0.357548	0.275928	0.266294	0.279857	0.260122	0.272103	0.27399	0.284176	0.265126	0.265494	0.289757	0.283708	0.307526	0.275607	0.276848	0.248776	0.106669	0.100841
49	G2-ET13296	0.403707	0.31646	0.356624	0.345997	0.345525	0.365229	0.347954	0.340653	0.335757	0.335362	0.325845	0.31533	0.327075	0.407284	0.329883	0.329937	0.345228	0.282792	0.305933	0.294722	0.290201	0.293972	0.296184	0.288817	0.296006	0.296161	0.290031	0.288159	0.289594	0.35722	0.285596	0.276423	0.287572	0.270506	0.285847	0.281284	0.294877	0.274415	0.275313	0.296756	0.276465	0.314178	0.283646	0.284664	0.254438	0.119945	0.115459	0.112025
50	G2-ET13297	0.40141	0.310168	0.355	0.346755	0.346028	0.366315	0.342196	0.335892	0.331047	0.326766	0.323065	0.309027	0.326019	0.406944	0.318223	0.326642	0.344122	0.279934	0.313339	0.298222	0.29229	0.296346	0.294919	0.290105	0.298137	0.2992	0.291934	0.286589	0.287084	0.351724	0.283295	0.275897	0.292456	0.272965	0.286702	0.281883	0.290727	0.274098	0.275765	0.293071	0.284126	0.314275	0.276705	0.280328	0.250555	0.110768	0.11349	0.115095
51	G2-ET13298	0.404639	0.300697	0.357831	0.352297	0.352475	0.375438	0.355708	0.348662	0.344821	0.339268	0.338634	0.322349	0.328285	0.421616	0.318644	0.322964	0.361017	0.306343	0.316367	0.294417	0.300039	0.300705	0.303686	0.29403	0.30275	0.303311	0.295588	0.292409	0.289706	0.359323	0.295735	0.288848	0.298636	0.281477	0.285642	0.286636	0.300368	0.28478	0.282761	0.29794	0.277552	0.326615	0.307437	0.310303	0.27039	0.1626	0.159282	0.15932
52	G2-ET13299	0.407597	0.305368	0.357401	0.351701	0.350177	0.373056	0.354373	0.34532	0.343789	0.33793	0.334798	0.322144	0.34377	0.431934	0.330606	0.337687	0.360445	0.312879	0.311966	0.291253	0.300248	0.301099	0.298141	0.295952	0.304529	0.301753	0.303798	0.299096	0.298001	0.361957	0.301981	0.291106	0.316927	0.296358	0.307105	0.299978	0.315106	0.300542	0.302526	0.301343	0.288975	0.321108	0.304645	0.31347	0.271484	0.171282	0.16994	0.168687
53	G2-ET13300	0.409098	0.309278	0.353909	0.349922	0.34696	0.368585	0.353453	0.344659	0.340405	0.334662	0.332098	0.317121	0.334809	0.428674	0.328224	0.329767	0.352362	0.310821	0.305798	0.278638	0.300882	0.302491	0.30246	0.295816	0.303849	0.303106	0.299486	0.294366	0.293311	0.351055	0.297924	0.286056	0.299073	0.280363	0.28181	0.291458	0.304073	0.288658	0.283275	0.293666	0.268332	0.324886	0.300821	0.306451	0.265567	0.177937	0.177183	0.176479
54	G2-ET13301	0.405799	0.343665	0.366489	0.368674	0.367897	0.375163	0.368864	0.357726	0.35906	0.353186	0.347389	0.336395	0.376204	0.431361	0.363659	0.365739	0.38709	0.336565	0.343487	0.321618	0.347041	0.350951	0.351887	0.347548	0.35389	0.352212	0.35179	0.349505	0.348778	0.364861	0.339991	0.326897	0.337497	0.322543	0.328684	0.342393	0.341705	0.337857	0.334968	0.344485	0.328208	0.329094	0.327094	0.334504	0.313702	0.238919	0.250625	0.24883
55	G2-ET13302	0.401816	0.322268	0.343468	0.343688	0.340993	0.356995	0.34853	0.333027	0.331468	0.325226	0.320671	0.305105	0.352506	0.42918	0.339384	0.34194	0.373075	0.304452	0.313083	0.289173	0.318683	0.322906	0.324847	0.318861	0.32624	0.324635	0.323239	0.321823	0.323026	0.339334	0.309174	0.294397	0.303868	0.284613	0.298087	0.315589	0.319692	0.307666	0.302286	0.318153	0.294942	0.297147	0.297692	0.303671	0.276376	0.185107	0.196511	0.19655
56	G2-ET13303	0.368906	0.341097	0.323393	0.322794	0.315195	0.336256	0.290333	0.283909	0.286052	0.276411	0.298705	0.286241	0.301428	0.378632	0.294594	0.301586	0.321108	0.273313	0.300314	0.302491	0.263553	0.266813	0.273951	0.265877	0.27392	0.269902	0.262694	0.26723	0.266024	0.305191	0.253285	0.246131	0.252922	0.255169	0.235995	0.225751	0.243787	0.227561	0.228524	0.254581	0.257025	0.272416	0.248969	0.249774	0.252968	0.27626	0.278635	0.281782
57	G2-ET13304	0.363639	0.336689	0.32513	0.317221	0.304529	0.334701	0.293156	0.290159	0.287835	0.27742	0.292417	0.283101	0.294111	0.363086	0.272521	0.283275	0.323103	0.260014	0.292982	0.313087	0.259778	0.265038	0.270096	0.261418	0.266878	0.264187	0.262276	0.263661	0.261341	0.295132	0.236525	0.230132	0.249271	0.253494	0.233698	0.23492	0.245968	0.226605	0.225894	0.244824	0.252624	0.284234	0.235496	0.237267	0.243022	0.260517	0.264798	0.26614
58	G2-ET13305	0.387001	0.369034	0.299815	0.303965	0.296803	0.325196	0.300627	0.282301	0.272807	0.260846	0.300813	0.288817	0.299606	0.368856	0.289876	0.287773	0.306962	0.279168	0.29256	0.311003	0.240206	0.247376	0.249391	0.247163	0.255211	0.253865	0.239793	0.24388	0.240291	0.310543	0.230469	0.232487	0.306726	0.295132	0.242817	0.249921	0.271465	0.263939	0.262624	0.249422	0.241305	0.304057	0.248026	0.249743	0.243799	0.281984	0.284285	0.285394
59	G2-ET13306	0.386463	0.372866	0.301637	0.300751	0.294622	0.32233	0.313787	0.286895	0.277355	0.273948	0.308234	0.296095	0.311142	0.380535	0.299529	0.286698	0.301563	0.271859	0.299664	0.31586	0.244901	0.249867	0.253328	0.25115	0.258459	0.257701	0.236536	0.240311	0.237577	0.329051	0.245276	0.243768	0.312519	0.300828	0.244306	0.248006	0.269353	0.263599	0.261696	0.251595	0.2419	0.310783	0.248424	0.245106	0.255555	0.283167	0.281612	0.281991
60	G2-ET13307	0.387376	0.377762	0.309058	0.305508	0.300496	0.328537	0.313203	0.287954	0.277006	0.273279	0.308454	0.29992	0.307437	0.381502	0.29857	0.292978	0.309085	0.283414	0.302375	0.314773	0.252964	0.259747	0.261955	0.25962	0.265188	0.264933	0.245369	0.249956	0.245938	0.329333	0.238497	0.245346	0.320381	0.309495	0.251696	0.253989	0.277362	0.268723	0.268305	0.257435	0.247299	0.318544	0.253888	0.253316	0.25914	0.287846	0.28611	0.288229
61	G2-ET13355	0.346276	0.372259	0.363183	0.35715	0.349683	0.368195	0.350502	0.345541	0.339566	0.334067	0.336731	0.336693	0.248846	0.375484	0.297634	0.299262	0.357761	0.331623	0.306459	0.327442	0.277954	0.284223	0.292293	0.278952	0.282494	0.275471	0.268151	0.287966	0.287757	0.362819	0.26107	0.26568	0.283302	0.278043	0.269578	0.281512	0.308199	0.285344	0.285619	0.271001	0.286222	0.33752	0.304525	0.305136	0.284006	0.325149	0.321131	0.319576
62	G2-ET13357	0.422737	0.414249	0.420788	0.407014	0.416654	0.425619	0.390737	0.396417	0.39576	0.390961	0.39866	0.405706	0.331395	0.433438	0.37108	0.360685	0.368624	0.379058	0.361365	0.378416	0.355897	0.359637	0.365306	0.362204	0.363867	0.360031	0.345394	0.35541	0.353136	0.404647	0.348035	0.350351	0.363067	0.354837	0.356671	0.35261	0.378791	0.363821	0.361659	0.35169	0.359246	0.389619	0.357846	0.360333	0.347737	0.386835	0.390539	0.386405
63	G2-ET13358	0.431079	0.419775	0.430561	0.419447	0.425387	0.429718	0.395358	0.402787	0.405355	0.402064	0.404693	0.411704	0.341209	0.441636	0.384974	0.371551	0.372174	0.382673	0.372132	0.384294	0.36543	0.366833	0.374784	0.371022	0.371555	0.367584	0.359795	0.365921	0.364679	0.408622	0.360197	0.364374	0.371432	0.365855	0.364544	0.356183	0.383141	0.366408	0.365024	0.363013	0.368036	0.393734	0.369649	0.369865	0.359269	0.396015	0.397531	0.393254
64	G2-ET13359	0.430503	0.418905	0.427363	0.416341	0.424613	0.428759	0.392891	0.399159	0.403301	0.397616	0.403839	0.40943	0.341995	0.441049	0.379893	0.36939	0.374262	0.383076	0.37072	0.384557	0.364022	0.364386	0.372596	0.369444	0.371783	0.367762	0.358024	0.36413	0.363488	0.408595	0.358082	0.360797	0.371319	0.364525	0.362916	0.354312	0.381741	0.365229	0.364335	0.360681	0.36558	0.392094	0.365159	0.367139	0.3565	0.395168	0.396889	0.394356
65	G2-ET13360	0.434181	0.423028	0.427231	0.417888	0.424609	0.429749	0.394932	0.400613	0.406507	0.400888	0.40501	0.410096	0.345316	0.447066	0.383327	0.370596	0.375384	0.384189	0.372611	0.386865	0.368373	0.369355	0.374815	0.373384	0.374332	0.371486	0.360677	0.36874	0.365155	0.413085	0.359482	0.363218	0.373365	0.3685	0.363152	0.356067	0.3833	0.365712	0.364057	0.365279	0.369699	0.392867	0.365855	0.366176	0.358001	0.395261	0.397578	0.395203
66	G2-ET13361	0.433794	0.422598	0.422382	0.413696	0.424095	0.427722	0.391104	0.395671	0.403792	0.395806	0.403073	0.406631	0.341121	0.44574	0.381092	0.368125	0.374796	0.38214	0.369842	0.385539	0.363063	0.364656	0.370635	0.370055	0.370701	0.366803	0.356848	0.363078	0.360959	0.411217	0.35546	0.359165	0.368705	0.362962	0.358275	0.352861	0.379599	0.363782	0.362394	0.361137	0.365952	0.391332	0.360004	0.362537	0.354145	0.394685	0.39738	0.394314
67	G2-ET13362	0.434722	0.423824	0.428457	0.419137	0.425727	0.43075	0.393741	0.399693	0.406143	0.400764	0.403583	0.41003	0.345734	0.445496	0.385218	0.374359	0.377132	0.387554	0.374715	0.388668	0.370182	0.369417	0.377886	0.374665	0.375643	0.370778	0.363202	0.370124	0.367715	0.412532	0.361176	0.365155	0.370735	0.366965	0.363554	0.35539	0.384251	0.365244	0.363856	0.365836	0.370588	0.392218	0.367951	0.368005	0.360143	0.398053	0.399395	0.395555
68	G2-ET13363	0.435824	0.423349	0.422768	0.414369	0.422799	0.428333	0.391587	0.397435	0.40421	0.397036	0.404434	0.407265	0.34177	0.444003	0.381219	0.367963	0.374885	0.383636	0.371107	0.386719	0.36456	0.365654	0.372132	0.370488	0.37159	0.36669	0.357015	0.363871	0.360642	0.409809	0.355572	0.358879	0.368171	0.363291	0.358217	0.352579	0.379615	0.364374	0.362634	0.361218	0.366984	0.390396	0.36024	0.362804	0.355193	0.396417	0.398869	0.395551
69	G2-ET13364	0.435712	0.423407	0.42609	0.417517	0.425592	0.429173	0.392972	0.399121	0.406275	0.398734	0.404713	0.408966	0.340568	0.444262	0.384135	0.371045	0.37463	0.383172	0.371184	0.38714	0.36396	0.365658	0.371869	0.370233	0.371045	0.366192	0.356709	0.363863	0.360294	0.411569	0.356713	0.360696	0.369212	0.365894	0.360611	0.354021	0.381834	0.365847	0.36302	0.361489	0.367557	0.38965	0.362611	0.364525	0.356852	0.396448	0.39979	0.395663
70	G2-ET13365	0.433608	0.422424	0.422699	0.415239	0.425499	0.428805	0.391433	0.397291	0.404492	0.397218	0.403413	0.406801	0.340989	0.444989	0.381219	0.367986	0.375504	0.38248	0.369649	0.38598	0.36287	0.365368	0.370461	0.369606	0.371145	0.365944	0.356106	0.362177	0.359497	0.411159	0.354223	0.358531	0.369308	0.363736	0.35802	0.353202	0.380442	0.364212	0.362467	0.362464	0.367402	0.391707	0.360503	0.362572	0.354907	0.394983	0.39822	0.395296
71	G2-ET13366	0.436393	0.42184	0.424435	0.416538	0.425874	0.429227	0.392411	0.398916	0.404716	0.398788	0.404334	0.408905	0.34078	0.445535	0.381216	0.3692	0.373798	0.382383	0.368906	0.384924	0.363102	0.364022	0.370971	0.369556	0.370097	0.366648	0.357224	0.363075	0.360681	0.410784	0.356872	0.35976	0.368547	0.364633	0.360333	0.353031	0.381049	0.363655	0.362634	0.360723	0.365298	0.390914	0.361593	0.362831	0.355599	0.394565	0.396383	0.39385
Minimum	0.0916368
Maximum	0.447066
Average	0.313046
				Frequency		Count
			< 0.050	0		0
			0.051-0.100	0.0028169		7
			0.101-0.200	0.0579477		144
			0.201-0.300	0.355332		883
			0.301-0.400	0.500201		1243
			>0.400	0.0837022		208
			Total	1		2485
			Expected			2485
			Difference			0
[truncated: 23 more columns]

## Sheet: G3
Supplementary Table S4 (g) Identity-by-state (IBS)-based genetic distance matrices computed using 171,163 of 235,019 SNPs that were polymorphic within 36 inbred lines in Group-3.
Unit	Taxa	1	2	3	4	5	6	7	8	9	10	11	12	13	14	15	16	17	18	19	20	21	22	23	24	25	26	27	28	29	30	31	32	33	34	35	36
1	G3-ET13194
2	G3-ET13195	0.330855
3	G3-ET13196	0.343769	0.318285
4	G3-ET13197	0.349802	0.313404	0.266824
5	G3-ET13198	0.320577	0.324752	0.323041	0.334398
6	G3-ET13199	0.36916	0.327796	0.340288	0.324872	0.281359
7	G3-ET13200	0.336179	0.316713	0.343113	0.341363	0.339652	0.34772
8	G3-ET13201	0.320632	0.336331	0.338795	0.364165	0.336654	0.353344	0.312071
9	G3-ET13202	0.335955	0.318314	0.306919	0.34469	0.329184	0.338343	0.317308	0.167845
10	G3-ET13203	0.334412	0.325338	0.327123	0.355735	0.324087	0.346035	0.331251	0.316022	0.312911
11	G3-ET13204	0.34795	0.304738	0.348845	0.347647	0.330633	0.341448	0.32772	0.343323	0.330161	0.321259
12	G3-ET13205	0.319195	0.293393	0.305234	0.314442	0.313083	0.319912	0.326534	0.315649	0.320559	0.283532	0.325598
13	G3-ET13206	0.366066	0.359634	0.368486	0.367002	0.372277	0.386165	0.368693	0.385707	0.388115	0.361541	0.376478	0.355313
14	G3-ET13207	0.333013	0.29022	0.305001	0.298793	0.321982	0.310406	0.306441	0.322717	0.315582	0.31548	0.314258	0.28557	0.355216
15	G3-ET13208	0.337943	0.296924	0.302525	0.333852	0.343177	0.356709	0.328776	0.348213	0.330228	0.344871	0.335608	0.318568	0.365594	0.28538
16	G3-ET13209	0.311876	0.318434	0.332164	0.338523	0.324353	0.328869	0.304931	0.310998	0.310164	0.321935	0.324157	0.300353	0.338296	0.301035	0.331435
17	G3-ET13210	0.357062	0.304709	0.292953	0.339448	0.31259	0.334756	0.321349	0.303656	0.255939	0.29893	0.317772	0.291984	0.360803	0.290448	0.301166	0.300099
18	G3-ET13211	0.350324	0.317299	0.355021	0.342617	0.343903	0.326936	0.333196	0.304464	0.282581	0.309922	0.328677	0.303251	0.379094	0.320903	0.344005	0.309742	0.298125
19	G3-ET13212	0.327417	0.310494	0.307575	0.307036	0.303167	0.324991	0.310683	0.315655	0.301679	0.309677	0.305135	0.310713	0.364401	0.287127	0.32444	0.293944	0.306514	0.31785
20	G3-ET13213	0.300615	0.252968	0.290769	0.299306	0.325569	0.307998	0.299624	0.303455	0.26292	0.294413	0.295959	0.293652	0.349157	0.273271	0.285625	0.279493	0.260567	0.280598	0.278624
21	G3-ET13214	0.354522	0.320772	0.326997	0.341827	0.346023	0.357368	0.333686	0.316151	0.274636	0.317025	0.33834	0.328152	0.377723	0.336348	0.329172	0.342034	0.270104	0.316395	0.315331	0.268445
22	G3-ET13215	0.348355	0.320163	0.330345	0.332164	0.339165	0.321078	0.350382	0.335876	0.317915	0.309718	0.326085	0.295285	0.374968	0.316573	0.331808	0.347702	0.303802	0.306633	0.320635	0.297507	0.317419
23	G3-ET13216	0.340366	0.315188	0.322816	0.329823	0.352169	0.359622	0.344501	0.345002	0.342401	0.34274	0.337698	0.331126	0.361229	0.325525	0.326872	0.336051	0.31783	0.343008	0.329566	0.299848	0.332508	0.349956
24	G3-ET13217	0.320241	0.286774	0.335669	0.32747	0.332217	0.3189	0.293247	0.302166	0.289952	0.290118	0.299073	0.284109	0.364442	0.275956	0.32828	0.275709	0.294967	0.281957	0.284363	0.237873	0.31676	0.32074	0.341597
25	G3-ET13218	0.332456	0.304517	0.337835	0.336838	0.33836	0.350125	0.324399	0.311867	0.313605	0.311926	0.343206	0.287372	0.35882	0.296763	0.327782	0.300414	0.283718	0.304697	0.311267	0.268888	0.308351	0.329782	0.33133	0.283695
26	G3-ET13219	0.347405	0.280004	0.314745	0.329269	0.336351	0.323653	0.337016	0.352059	0.318288	0.328082	0.310328	0.309832	0.354566	0.303228	0.303793	0.323927	0.303572	0.310068	0.326612	0.256657	0.331033	0.317827	0.31948	0.282103	0.329689
27	G3-ET13220	0.322151	0.258607	0.306374	0.316445	0.312518	0.307257	0.318139	0.307546	0.294087	0.287535	0.309864	0.245828	0.360529	0.287681	0.30144	0.296443	0.271233	0.259234	0.302595	0.261194	0.321524	0.286001	0.327134	0.251178	0.28359	0.279753
28	G3-ET13221	0.316877	0.281321	0.31613	0.33929	0.319999	0.333126	0.305371	0.30438	0.303371	0.287815	0.323632	0.263663	0.360284	0.294921	0.306797	0.312238	0.292495	0.313815	0.284788	0.263523	0.299793	0.299347	0.324262	0.269396	0.28287	0.297764	0.262366
29	G3-ET13230	0.283016	0.200341	0.237203	0.262048	0.275723	0.266591	0.274781	0.267192	0.223044	0.245323	0.258021	0.209727	0.326088	0.208698	0.231246	0.240524	0.196142	0.229954	0.235167	0.153441	0.240118	0.241121	0.257182	0.197559	0.230651	0.202884	0.182794	0.19714
30	G3-ET13231	0.286194	0.205187	0.241019	0.265264	0.2787	0.270078	0.277977	0.271475	0.227747	0.24856	0.261477	0.213357	0.328167	0.212777	0.235307	0.243894	0.200921	0.234602	0.239349	0.159526	0.244527	0.245667	0.260573	0.202059	0.235398	0.207441	0.187902	0.202715	0.0147247
31	G3-ET13234	0.342903	0.304108	0.313483	0.332809	0.335783	0.344311	0.346618	0.359882	0.337515	0.320297	0.335258	0.288652	0.365999	0.287267	0.31355	0.333112	0.311293	0.338185	0.328671	0.290774	0.334164	0.32642	0.335564	0.317052	0.326563	0.314401	0.29839	0.286955	0.211736	0.215754
32	G3-ET13235	0.344644	0.303204	0.315244	0.331893	0.332117	0.340734	0.34693	0.359797	0.337465	0.321405	0.32947	0.287369	0.363803	0.281549	0.310864	0.331167	0.309879	0.338544	0.329172	0.290774	0.333966	0.32586	0.33466	0.315346	0.326612	0.309593	0.296679	0.286722	0.207809	0.211885	0.0266095
33	G3-ET13236	0.345002	0.298624	0.323708	0.331633	0.333088	0.342299	0.348242	0.359471	0.338281	0.324898	0.326846	0.290433	0.3642	0.282561	0.317958	0.329275	0.312617	0.33431	0.330021	0.292883	0.337844	0.325878	0.339699	0.318859	0.324551	0.311861	0.294807	0.292495	0.213984	0.217894	0.0271635	0.0246122
34	G3-ET13237	0.348574	0.311462	0.326455	0.338538	0.339188	0.350181	0.351321	0.365261	0.348239	0.326907	0.336847	0.294967	0.366305	0.294862	0.319915	0.338663	0.322096	0.344425	0.337275	0.305447	0.340174	0.327172	0.343014	0.328904	0.332599	0.320396	0.30547	0.29586	0.227336	0.230867	0.0444862	0.0397218	0.0378849
35	G3-ET13238	0.343052	0.302178	0.320848	0.333637	0.331103	0.341486	0.348665	0.360797	0.339191	0.322557	0.325951	0.288754	0.364567	0.281875	0.314903	0.328167	0.312987	0.336226	0.329193	0.292224	0.337445	0.326519	0.337687	0.318209	0.324755	0.310663	0.295603	0.290034	0.211401	0.215646	0.0282394	0.0185619	0.0138092	0.0358642
36	G3-ET13241	0.272714	0.196609	0.230152	0.257978	0.265941	0.266964	0.273676	0.262442	0.215836	0.238503	0.250364	0.20461	0.323408	0.200432	0.226825	0.238191	0.19155	0.229126	0.226222	0.147979	0.237182	0.24197	0.253272	0.194387	0.227338	0.194128	0.176023	0.196883	0.023166	0.0318725	0.216681	0.213678	0.219472	0.232715	0.217192
Minimum	0.0138092
Maximum	0.388115
Average	0.300124
				Frequency		Count
			< 0.050	0.0206349		13
			0.051-0.100	0		0
			0.101-0.200	0.0238095		15
			0.201-0.300	0.301587		190
			0.301-0.400	0.653968		412
			>0.400	0		0
			Total	1		630
			Expected			630
			Difference			0
