# Supplementary material for: Molecular diversity and selective sweeps in maize inbred lines adapted to African highlands
Source: Sci Rep. 2019 Sep 17;9:13490. doi: 10.1038/s41598-019-49861-z (PMC6748982; doi:10.1038/s41598-019-49861-z)
Supplement: Supplementary file 6 — Supplementary Information [file 41598_2019_49861_MOESM6_ESM.xlsx]

## Sheet: FST
Supplementary Table S5 Pairwise FST values for different categorical variables based on 235,019 polymorphic SNPs.
a) FST between groups predicted based on model-based STRUCTURE at K=3
	Group-1	Group-2	Group-3
Group-1	0
Group-2	0.29365	0
Group-3	0.22147	0.49771	0
b) FST between groups predicted based on cluster analysis
	Group-1A	Group-1B	Group-1C	Group-2	Group-3
Group-1A	0
Group-1B	0.0797	0
Group-1C	0.08115	0.07698	0
Group-2	0.30097	0.36896	0.37297	0
Group-3	0.2117	0.29858	0.28255	0.48391	0
c) FST between groups based on genetic background of recurrent parents by merging Pool-9A and Pool-9A-SR
	Ecuador-573	Kitale-SYN	Pool-9A and Pool-9A-SR	Pop-502-SR	SADVLA	SUSUMA	Tuxpeno
Ecuador-573	0
Kitale-SYN	0.26394	0
Pool-9A and Pool-9A-SR	0.19252	0.08595	0
Pop-502-SR	0.36825	0.15047	0.17266	0
SADVLA	0.34909	0.1218	0.15209	0.20609	0
SUSUMA	0.33029	0.10886	0.12783	0.17167	0.15855	0
Tuxpeno	0.31316	0.10138	0.10183	0.18104	0.17753	0.14026	0
d) FST between groups based on genetic background of recurrent parents without merging Pool-9A and Pool-9A-SR
	Ecuador-573	Kitale-SYN	Pool-9A	Pool-9A-SR	Pop-502-SR	SADVLA	SUSUMA	Tuxpeno
Ecuador-573	0
Kitale-SYN	0.26394	0
Pool-9A	0.35492	0.21274	0
Pool-9A-SR	0.17566	0.07868	0.17722	0
Pop-502-SR	0.36825	0.15047	0.32105	0.16601	0
SADVLA	0.34909	0.1218	0.30304	0.14746	0.20609	0
SUSUMA	0.33029	0.10886	0.27952	0.12336	0.17167	0.15855	0
Tuxpeno	0.31316	0.10138	0.2641	0.09109	0.18104	0.17753	0.14026	0
e) FST between groups based on genetic background of QPM donor parents
	CML144	CML159	CML176
CML144	0
CML159	0.23284	0
CML176	0.20907	0.07068	0
