# Supplementary material for: Molecular diversity and selective sweeps in maize inbred lines adapted to African highlands
Source: Sci Rep. 2019 Sep 17;9:13490. doi: 10.1038/s41598-019-49861-z (PMC6748982; doi:10.1038/s41598-019-49861-z)
Supplement: Supplementary file 7 — Supplementary Information [file 41598_2019_49861_MOESM7_ESM.xlsx]

## Sheet: Candidate genes
Supplementary Table S6 Summary of candidate genes that were mapped within 19 of the 22 selective sweeps identified in the present study.
Selective sweep name	Selective sweep posistion	Chromosome	List of candidate genes in Zea mays	Candidate gene location in Zea mays	Oryza sativa homologue	Candidate gene location in O. sativa	Gene function(S)
Chr1-Reg-01	1:106060208-110288743	1	Zm00001d030169 (Zm00001d030169)	1:110061563-110078934	BLAST- AND WOUND- INDUCIBLE MAPK GENE 1(Os06g0708000)	6:29949898-29954873
Chr1-Reg-01	1:106060208-110288743	1	Zm00001d030168 (Zm00001d030168)	1:110015221-110015965	No homologues
Chr1-Reg-01	1:106060208-110288743	1	Zm00001d030167 (Zm00001d030167)	1:110010761-110013627	nuclear ankyrin like protein 1 (Os10g0580700)	10:23186433-23189470
Chr1-Reg-01	1:106060208-110288743	1	Zm00001d030166 (Zm00001d030166)	1:110002061-110007926	No homologues
Chr1-Reg-01	1:106060208-110288743	1	Zm00001d030164 (Zm00001d030164)	1:109844576-109871086	Os04g0218600(Os04g0218600)	4:7920042-7927561
Chr1-Reg-01	1:106060208-110288743	1	Zm00001d030163 (Zm00001d030163)	1:109742559-109745194	No homologues
Chr1-Reg-01	1:106060208-110288743	1	Zm00001d030162 (Zm00001d030162)	1:109712819-109716309	Oryza miR164-targeted gene 7 (Os03g0708100)	3:28551955-28555381
Chr1-Reg-01	1:106060208-110288743	1	Zm00001d030161 (Zm00001d030161)	1:109710093-109710714	Os07g0275300(Os07g0275300)	7:10274229-10277895
Chr1-Reg-01	1:106060208-110288743	1	Zm00001d030159 (Zm00001d030159)	1:109469384-109473198	Os10g0579600(Os10g0579600)	10:23114698-23117665
Chr1-Reg-01	1:106060208-110288743	1	Zm00001d030158 (Zm00001d030158)	1:109418604-109421962	Os10g0579800(Os10g0579800)	10:23128998-23131939
Chr1-Reg-01	1:106060208-110288743	1	Zm00001d030157 (Zm00001d030157)	1:109410589-109413669	ADP-RIBOSYLATION FACTOR B1C(Os10g0580200)	10:23146494-23148630
Chr1-Reg-01	1:106060208-110288743	1	Zm00001d030155 (Zm00001d030155)	1:109359801-109361667	No homologues
Chr1-Reg-01	1:106060208-110288743	1	Zm00001d030154 (Zm00001d030154)	1:109218162-109224977	No homologues
Chr1-Reg-01	1:106060208-110288743	1	Zm00001d030153 (Zm00001d030153)	1:109048438-109048917	Os02g0784900(Os02g0784900)	2:33321822-33322539
Chr1-Reg-01	1:106060208-110288743	1	Zm00001d030152 (Zm00001d030152)	1:109046445-109047845	No homologues
Chr1-Reg-01	1:106060208-110288743	1	Zm00001d030150 (Zm00001d030150)	1:108954398-108954927	No homologues
Chr1-Reg-01	1:106060208-110288743	1	Zm00001d030149 (Zm00001d030149)	1:108717575-108726921	CHLOROPLAST PROTEASE 4(Os10g0580800)	10:23190161-23192200
Chr1-Reg-01	1:106060208-110288743	1	Zm00001d030148 (Zm00001d030148)	1:108714459-108717659	Os10g0580900(Os10g0580900)	10:23192471-23194991
Chr1-Reg-01	1:106060208-110288743	1	Zm00001d030147 (Zm00001d030147)	1:108667392-108669981	No homologues
Chr1-Reg-01	1:106060208-110288743	1	Zm00001d030146 (Zm00001d030146)	1:108663640-108666094	Os10g0579500(Os10g0579500)	10:23112003-23113801
Chr1-Reg-01	1:106060208-110288743	1	Zm00001d030143 (Zm00001d030143)	1:108592134-108595742	No homologues
Chr1-Reg-01	1:106060208-110288743	1	Zm00001d030138 (Zm00001d030138)	1:108425304-108427389	Os10g0579300(Os10g0579300)	10:23100368-23103259
Chr1-Reg-01	1:106060208-110288743	1	Zm00001d030136 (Zm00001d030136)	1:108371939-108373055	No homologues
Chr1-Reg-01	1:106060208-110288743	1	Zm00001d030134 (Zm00001d030134)	1:108360901-108369330	No homologues
Chr1-Reg-01	1:106060208-110288743	1	Zm00001d030133 (Zm00001d030133)	1:108282883-108288994	HYPEROSMOLALITY-GATED CALCIUM-PERMEABLE CHANNEL 1.4 (Os10g0579100)	10:23088168-23093415
Chr1-Reg-01	1:106060208-110288743	1	Zm00001d030132 (Zm00001d030132)	1:108199942-108209147	acyl-CoA synthetase 2, type 2 ACS(Os10g0578950)	10:23083220-23086588
Chr1-Reg-01	1:106060208-110288743	1	Zm00001d030131 (Zm00001d030131)	1:108193722-108197646	Os10g0578900(Os10g0578900)	10:23079490-23082111
Chr1-Reg-01	1:106060208-110288743	1	Zm00001d030130 (Zm00001d030130)	1:107993630-108004988	Os10g0578800(Os10g0578800)	10:23075402-23079074
Chr1-Reg-01	1:106060208-110288743	1	Zm00001d030129 (Zm00001d030129)	1:107865921-107867117	Os10g0578600(Os10g0578600)	10:23073064-23075278
Chr1-Reg-01	1:106060208-110288743	1	Zm00001d030127 (Zm00001d030127)	1:107762967-107765646	Os10g0578800(Os10g0578800)	10:23075402-23079074
Chr1-Reg-01	1:106060208-110288743	1	Zm00001d030126 (Zm00001d030126)	1:107682051-107686329	19S REGULATORY PARTICLE NON-ATPASE SUBUNIT 9B(Os03g0214600)	3:5999908-6003768
Chr1-Reg-01	1:106060208-110288743	1	Zm00001d030124 (Zm00001d030124)	1:107460666-107465036	No homologues
Chr1-Reg-01	1:106060208-110288743	1	Zm00001d030123 (Zm00001d030123)	1:107336969-107338846	Os10g0578500(Os10g0578500)	10:23069756-23071651
Chr1-Reg-01	1:106060208-110288743	1	Zm00001d030120 (Zm00001d030120)	1:107119503-107119955	No homologues
Chr1-Reg-01	1:106060208-110288743	1	Zm00001d030117 (Zm00001d030117)	1:107088822-107096192	glycerol-3-phosphate acyltransferase(Os10g0577900)	10:23044693-23050709
Chr1-Reg-01	1:106060208-110288743	1	Zm00001d030116 (Zm00001d030116)	1:107042927-107056687	Os01g0819200(Os01g0819200)	1:34903696-34906955
Chr1-Reg-01	1:106060208-110288743	1	Zm00001d030114 (Zm00001d030114)	1:106840123-106842310	RIBOSOMAL PROTEIN L7(Os04g0605900)	4:30599917-30602262
Chr1-Reg-01	1:106060208-110288743	1	Zm00001d030110 (Zm00001d030110)	1:106378899-106383615	SRO protein 1a, SIMILAR to RCD1 a (Os10g0577800)	10:23035367-23039711
Chr1-Reg-01	1:106060208-110288743	1	Zm00001d030109 (Zm00001d030109)	1:106376178-106378884	Os10g0577700(Os10g0577700)	10:23032206-23034966
Chr1-Reg-01	1:106060208-110288743	1	Zm00001d030106 (Zm00001d030106)	1:106122816-106129515	No homologues
Chr1-Reg-01	1:106060208-110288743	1	WRKY-transcription factor 60 (Zm00001d030139)	1:108483337-108484748	No homologues		WRKY-transcription factors (1:108483337-108484748), which play crucial roles in plant growth and development, defense regulation and response to the biotic and abiotic stresses (Wei et al. 2012; Wang et al. 2018)
Chr1-Reg-01	1:106060208-110288743	1	stearoyl-acyl-carrier-protein desaturase3 (Zm00001d030165)	1:109910640-109911650	No homologues		The stearoyl–acyl carrier protein (ACP) desaturase (SAD) is a nuclear-encoded, plastid-localized soluble desaturase that catalyzes the conversion of stearoyl-ACP to oleoyl-ACP and plays a key role in the determination of the properties of the majority of cellular glycerolipids (Shilman et al. 2011)
Chr1-Reg-01	1:106060208-110288743	1	roothairless6 (Zm00001d030121)	1:107181209-107185354	CELLULOSE SYNTHASE LIKE D1 (Os10g0578200)	10:23062454-23066292	In maize, root hair elongation is controlled by at least four genes, including roothairless6 (rth6), which encodes a D-type cellulose synthase and controls the switch from bulge formation to tip growth (Li et al. 2016).
Chr1-Reg-01	1:106060208-110288743	1	JUMONJI-transcription factor 14 (Zm00001d030108)	1:106180425-106186974	Jumonji 706(Os10g0577600)	10:23025815-23031701	JUMONJI-transcription factor 14 (JMJ14) is involved in transcriptional gene silencing and flowering time regulation in Arabidopsis (Lu et al. 2010; Ning et al. 2015).
Chr1-Reg-01	1:106060208-110288743	1	CCAAT-DR1-transcription factor 9 (Zm00001d030151)	1:108955564-108956702	No homologues		A Putative CCAAT-Binding Transcription Factor Is a Regulator of Flowering Timing in Arabidopsis (Cai et al. 2007)
Chr1-Reg-02	1:218716421-218735459	1	Zm00001d032262 (Zm00001d032262)	1:219482430-219484802	metal tolerance protein 12(Os08g0422200)	8:20219418-20220108
Chr1-Reg-02	1:218716421-218735459	1	Zm00001d032261 (Zm00001d032261)	1:219333374-219346185	Os12g0267200(Os12g0267200)	12:9531874-9540793
Chr1-Reg-02	1:218716421-218735459	1	Zm00001d032260 (Zm00001d032260)	1:219248901-219250308	No homologues
Chr1-Reg-02	1:218716421-218735459	1	Zm00001d032257 (Zm00001d032257)	1:219226773-219232499	SCENTED KERNEL 2(Os08g0424500)	8:20379823-20385975
Chr1-Reg-02	1:218716421-218735459	1	Zm00001d032256 (Zm00001d032256)	1:219157413-219174593	dynamin-related protein 2C(Os08g0425100)	8:20408221-20418654
Chr1-Reg-02	1:218716421-218735459	1	Zm00001d032255 (Zm00001d032255)	1:219096372-219097134	No homologues
Chr1-Reg-02	1:218716421-218735459	1	Zm00001d032253 (Zm00001d032253)	1:219089997-219092203	Os08g0425500(Os08g0425500)	8:20450032-20452270
Chr1-Reg-02	1:218716421-218735459	1	Zm00001d032250 (Zm00001d032250)	1:218946249-218949077	No homologues
Chr1-Reg-02	1:218716421-218735459	1	KANADI1 (Zm00001d032249)	1:218790654-218795894	No homologues		Kanadi1 (KAN1) (1:218,790,654-218,795,894) acts upstream of several genes encoding auxin biosynthesis, which is required for both the initiation and polarization of leaf primordia. In addition, KAN1 has been required for adaptive developmental process, including strongly suppressing shade avoidance responses (Xie et al. 2015).
Chr3-Reg-01	3:25123538-25922284	3	Glycosyltransferase family 61 protein: Zm00001d040075 (Zm00001d040075)	3:25850590-25853929	Os01g0118400(Os01g0118400)	1:1057177-1059852
Chr3-Reg-01	3:25123538-25922284	3	Glycosyltransferase family 61 protein: Zm00001d040071 (Zm00001d040071)	3:25807741-25810352	Os12g0238900(Os12g0238900)	12:7665115-7669540
Chr3-Reg-01	3:25123538-25922284	3	UPF0451 C17orf61-like protein: Zm00001d040070 (Zm00001d040070)	3:25784833-25785893	Os03g0751000(Os03g0751000)	3:30949749-30950760
Chr3-Reg-01	3:25123538-25922284	3	Probable glucuronoxylan glucuronosyltransferase IRX7: Zm00001d040069 (Zm00001d040069)	3:25782277-25782778	Os03g0107900(Os03g0107900)	3:479277-481986	Probable glucuronoxylan glucuronosyltransferase IRX7 is involved in the synthesis of the hemicellulose glucuronoxylan, which is a major component of secondary cell walls (Zhong et al. 2005; Lee et al. 2007).
Chr3-Reg-01	3:25123538-25922284	3	Glycosyltransferase family 61 protein: Zm00001d040067 (Zm00001d040067)	3:25757941-25760426	Os01g0118700(Os01g0118700)	1:1071962-1074829
Chr3-Reg-01	3:25123538-25922284	3	Glycosyltransferase family 61 protein: Zm00001d040066 (Zm00001d040066)	3:25592413-25595079	Os01g0119000(Os01g0119000)	1:1078565-1081597
Chr3-Reg-01	3:25123538-25922284	3	Zm00001d040065 (Zm00001d040065)	3:25585787-25590704	No homologues
Chr3-Reg-01	3:25123538-25922284	3	Zm00001d040064 (Zm00001d040064)	3:25572404-25573429	No homologues
Chr3-Reg-01	3:25123538-25922284	3	Carboxylic ester hydrolase: Zm00001d040061 (Zm00001d040061)	3:25514772-25518392	No homologues
Chr3-Reg-01	3:25123538-25922284	3	Glycosyltransferase family 61 protein: Zm00001d040060 (Zm00001d040060)	3:25498657-25500782	No homologues
Chr3-Reg-01	3:25123538-25922284	3	Glycosyl transferases in family 61 protein: Zm00001d040059 (Zm00001d040059)	3:25411899-25415727	Os01g0119100(Os01g0119100)	1:1090194-1092825	Glycosyl transferases in family 61 protein, including XAX1s mediate arabinofuranosyl transfer onto xylan in grasses (Anders et al. 2012; Chiniquy et al. 2012). Xylans are polysaccharides and play an essential structural role in cell walls of all plants and are also valuable components of human and animal nutrition, constituting a major component of dietary fiber in cereals (Ebringerová and Heinze…
Chr3-Reg-01	3:25123538-25922284	3	Zm00001d040058 (Zm00001d040058)	3:25400406-25405798	No homologues
Chr3-Reg-01	3:25123538-25922284	3	DUF4228 domain protein: Zm00001d040057 (Zm00001d040057)	3:25371011-25371619	Os01g0121000(Os01g0121000)	1:1181317-1182147
Chr3-Reg-01	3:25123538-25922284	3	Zm00001d040056 (Zm00001d040056)	3:25353066-25358271	Os01g0121300(Os01g0121300)	1:1198687-1203502
Chr3-Reg-02	3:127512961-127518662	3	Zm00001d041569 (Zm00001d041569)	3:127515565-127518644	Os05g0103100(Os05g0103100)	5:182380-184740
Chr3-Reg-02	3:127512961-127518662	3	Zm00001d041568 (Zm00001d041568)	3:127512197-127514125	RIBOSOMAL PROTEIN L2(Os12g0567700)	12:23349996-23351824
Chr3-Reg-03	3:215786813-216005903	3	Zm00001d043994 (Zm00001d043994)	3:215948160-215950590	No homologues
Chr3-Reg-03	3:215786813-216005903	3	Zm00001d043993 (Zm00001d043993)	3:215926636-215931199	Os01g0658700(Os01g0658700)	1:26791783-26795939
Chr3-Reg-03	3:215786813-216005903	3	DNA binding activity2 (Zm00001d043991)	3:215828080-215837379	V-ATPASE SUBUNIT E(Os01g0659200)	1:26811872-26816519
Chr3-Reg-03	3:215786813-216005903	3	bZIP transcription factor1 (Zm00001d043992)	3:215850507-215866477	No homologues		Different studies have implicated members of the bZIP family of transcription factors as mediators of abscisic acid dependent gene expression through the ABRE cis-element (Nieva et al. 2005)..
Chr4-Reg-01	4:149724977-149899895	4	Zm00001d051240 (Zm00001d051240)	4:149735425-149737140	No homologues
Chr4-Reg-02	4:186912590-187083281	4	Zm00001d052320 (Zm00001d052320)	4:187038296-187044482	No homologues
Chr4-Reg-02	4:186912590-187083281	4	Zm00001d052319 (Zm00001d052319)	4:187031142-187035246	No homologues
Chr4-Reg-02	4:186912590-187083281	4	Zm00001d052318 (Zm00001d052318)	4:187010485-187013768	trichome birefringence-like 2 (Os11g0107000)	11:329049-332820
Chr4-Reg-02	4:186912590-187083281	4	Zm00001d052315 (Zm00001d052315)	4:186971650-186972263	No homologues
Chr4-Reg-02	4:186912590-187083281	4	LBD-transcription factor 25 (Zm00001d052317)	4:186984558-187006976	Os12g0106100(Os12g0106100)	12:324750-328087	The LATERAL ORGAN BOUNDARIES DOMAIN (LBD) proteins belong to a family of plant-specific transcription factors, which play critical roles in defining lateral organ boundaries and regulate diverse aspects of plant development, including root, leaf, inflorescence and embryo development (Fan et al. 2012).
Chr4-Reg-02	4:186912590-187083281	4	ferritin1 (Zm00001d052316)	4:186976119-186978547	FERRITIN 2(Os12g0106000)	12:320568-323716	Ferritin is the major iron storage protein, which is encoded by a multigene family (FER genes) (Theil 2004; Long et al. 2008).
Chr5-Reg-01	5:49802255-49836436	5
Chr5-Reg-02	5:179785894-179940120	5	Zm00001d016918 (Zm00001d016918)	5:179887272-179893070	Os02g0573400(Os02g0573400)	2:21986709-21991419
Chr5-Reg-03	5:184394549-184699627	5	Zm00001d017081 (Zm00001d017081)	5:184663843-184664951	No homologues
Chr5-Reg-03	5:184394549-184699627	5	Zm00001d017079 (Zm00001d017079)	5:184659751-184662560	Os02g0594700(Os02g0594700)	2:23046483-23047393
Chr5-Reg-03	5:184394549-184699627	5	Zm00001d017078 (Zm00001d017078)	5:184648994-184657183	BARD1 (Os05g0486600)	5:23931558-23936930
Chr5-Reg-03	5:184394549-184699627	5	Zm00001d017076 (Zm00001d017076)	5:184456716-184459239	No homologues
Chr5-Reg-03	5:184394549-184699627	5	Zm00001d017074 (Zm00001d017074)	5:184454498-184455926	No homologues
Chr5-Reg-03	5:184394549-184699627	5	red aleurone1 (Zm00001d017077)	5:184494219-184496209	FLAVONOID 3'-HYDROXYLASE(Os10g0320100)	10:8679311-8681266	The Maize Red Aleurone1 (5: 184,494,219-184,496,209) is required in the biosynthesis of anthocyanin, deoxyflavonoids and phlobaphenes that accumulate in maize pericarps, cob glumes, and silks (Sharma et al. 2012). Anthocyanins may have a protective role in plants against extreme temperatures.
Chr6-Reg-01	6:140675365-140726905	6	elongation factor alpha2 (Zm00001d037875)	6:140722761-140725875	ELONGATION FACTOR 1A2 (Os03g0178000)	3:4116932-4119755	elongation factor alpha2 (elfa2) (6: 140,722,761-140,725,875) and Elongation factor 1-alpha (6: 141,652,564-141,655,295). These Elongation factors are highly correlated with the protein-bound lysine (Lys) content (Sun et al. 1997; HABBEN et al 1995).
					ELONGATION FACTOR 1A4 (Os03g0177500)	3:4099985-4102960
					ELONGATION FACTOR 1A1 (Os03g0177400)	3:4094567-4097436
					ELONGATION FACTOR 1A3 (Os03g0177900)	3:4110375-4113592
Chr6-Reg-02	6:150939481-151135404	6	Zm00001d038190 (Zm00001d038190)	6:151016911-151026013	Os05g0411600(Os05g0411600)	5:20127157-20130395
Chr6-Reg-02	6:150939481-151135404	6	glutathione transferase41 (Zm00001d038192)	6:151106706-151108105	TAU GLUTATHIONE S-TRANSFERASE 16(Os05g0412800)	5:20192522-20193783	glutathione transferase41 (gst41) (6: 151,106,706-151,108,105) metabolic pathways responding to a changing environment are also involved in the adaptation process.
Chr6-Reg-02	6:150939481-151135404	6	G2-like-transcription factor 51 (Zm00001d038191)	6:151070539-151071477	Os05g0412000(Os05g0412000)	5:20154610-20156002	G2-like transcription factors play a central role in regulating chloroplast development, which contain the green pigment chlorophyll and are responsible for the light-powered reactions of photosynthesis (Liu et al. 2016). At least 59 G2-like genes have been reported in the maize genome.
Chr6-Reg-02	6:150939481-151135404	6	bZIP-transcription factor 34 (Zm00001d038189)	6:150913450-150943935	No homologues		Basic leucine zipper (bZIP) gene family play important roles in multiple biological processes, such as light signaling, seed maturation, flower development as well as abiotic and biotic stress responses (Wang et al. 2018b).
Chr7-Reg-01	7:32523-1269208	7	Zm00001d018623 (Zm00001d018623)	7:1246476-1247258	Os07g0105600(Os07g0105600)	7:306054-306968
Chr7-Reg-01	7:32523-1269208	7	Zm00001d018622 (Zm00001d018622)	7:1245544-1246146	Os07g0105300(Os07g0105300)	7:302259-303628
Chr7-Reg-01	7:32523-1269208	7	Zm00001d018621 (Zm00001d018621)	7:1242888-1244153	UCLACYANIN-LIKE PROTEIN 20(Os07g0105000)	7:291076-291795
Chr7-Reg-01	7:32523-1269208	7	Zm00001d018620 (Zm00001d018620)	7:1225807-1226820	No homologues
Chr7-Reg-01	7:32523-1269208	7	Zm00001d018619 (Zm00001d018619)	7:1162875-1177195	class III peroxidase 95(Os07g0104500)	7:259712-262742
Chr7-Reg-01	7:32523-1269208	7	Zm00001d018618 (Zm00001d018618)	7:1148023-1149778	Os07g0104233(Os07g0104233)	7:240466-240945
Chr7-Reg-01	7:32523-1269208	7	Zm00001d018616 (Zm00001d018616)	7:1055086-1058478	Os07g0103200(Os07g0103200)	7:196515-199802
Chr7-Reg-01	7:32523-1269208	7	Zm00001d018615 (Zm00001d018615)	7:1022757-1026799	Glutamate receptor homolog 3.6, GLUTAMATE RECEPTOR-LIKE 3.4(Os07g0103100)	7:191053-196429
Chr7-Reg-01	7:32523-1269208	7	Zm00001d018614 (Zm00001d018614)	7:908414-912556	Glutamate receptor homolog 3.6, GLUTAMATE RECEPTOR-LIKE 3.4(Os07g0103100)	7:191053-196429
Chr7-Reg-01	7:32523-1269208	7	Zm00001d018613 (Zm00001d018613)	7:871207-880116	Os07g0102500(Os07g0102500)	7:154906-158601
Chr7-Reg-01	7:32523-1269208	7	Zm00001d018611 (Zm00001d018611)	7:845376-846882	No homologues
Chr7-Reg-01	7:32523-1269208	7	Zm00001d018610 (Zm00001d018610)	7:839229-844730	SEMI-ROLLED LEAF 1(Os07g0102300)	7:134173-143578
Chr7-Reg-01	7:32523-1269208	7	Zm00001d018609 (Zm00001d018609)	7:835455-838221	OsSTA184 (Os07g0102200)	7:128713-131371
Chr7-Reg-01	7:32523-1269208	7	Zm00001d018608 (Zm00001d018608)	7:745804-746844	Os08g0178700(Os08g0178700)	8:4599751-4604714
Chr7-Reg-01	7:32523-1269208	7	Zm00001d018607 (Zm00001d018607)	7:741135-741789	No homologues
Chr7-Reg-01	7:32523-1269208	7	Zm00001d018606 (Zm00001d018606)	7:734955-735896	Os03g0749900(Os03g0749900)	3:30900071-30901770
Chr7-Reg-01	7:32523-1269208	7	Zm00001d018605 (Zm00001d018605)	7:729720-730607	Os07g0101800(Os07g0101800)	7:109286-110520
Chr7-Reg-01	7:32523-1269208	7	Zm00001d018604 (Zm00001d018604)	7:627882-630942	No homologues
Chr7-Reg-01	7:32523-1269208	7	Zm00001d018603 (Zm00001d018603)	7:557017-567922	No homologues
Chr7-Reg-01	7:32523-1269208	7	Zm00001d018602 (Zm00001d018602)	7:550230-556481	No homologues
Chr7-Reg-01	7:32523-1269208	7	Zm00001d018601 (Zm00001d018601)	7:474188-481301	LACCASE 16(Os07g0101000)	7:58808-60650
Chr7-Reg-01	7:32523-1269208	7	Zm00001d018600 (Zm00001d018600)	7:471985-474196	Os03g0100010(Os03g0100010)	3:4583-6476
Chr7-Reg-01	7:32523-1269208	7	Zm00001d018599 (Zm00001d018599)	7:469953-470948	Os07g0100900(Os07g0100900)	7:56872-58217
Chr7-Reg-01	7:32523-1269208	7	Zm00001d018598 (Zm00001d018598)	7:413119-416228	proline transporter 3(Os07g0100800)	7:48787-53212
Chr7-Reg-01	7:32523-1269208	7	Zm00001d018597 (Zm00001d018597)	7:412623-413114	No homologues
Chr7-Reg-01	7:32523-1269208	7	Zm00001d018596 (Zm00001d018596)	7:290154-295438	Os07g0100500(Os07g0100500)	7:36140-42289
Chr7-Reg-01	7:32523-1269208	7	Zm00001d018595 (Zm00001d018595)	7:180280-183084	Os07g0100300(Os07g0100300)	7:17519-21402
Chr7-Reg-01	7:32523-1269208	7	Zm00001d018594 (Zm00001d018594)	7:177173-178931	Os02g0539100(Os02g0539100)	2:19973187-19977396
Chr7-Reg-01	7:32523-1269208	7	Zm00001d018593 (Zm00001d018593)	7:174158-176726	No homologues
Chr7-Reg-01	7:32523-1269208	7	Zm00001d018591 (Zm00001d018591)	7:107948-111160	No homologues
Chr7-Reg-01	7:32523-1269208	7	kinesin-related protein11 (Zm00001d018624)	7:1247292-1253741	No homologues		Kinesin-related proteins (KRPs) constitute a large family of microtubule-based molecular motors that play central roles in the transport of various vesicles and organelles in eukaryotic cells (Hirokawa, 1998).
Chr7-Reg-01	7:32523-1269208	7	gibberellin 2-oxidase12 (Zm00001d018617)	7:1105512-1106576	GIBBERELLIN 2-OXIDASE 5 (Os07g0103500)	7:213778-219543	Gibberellin 2-oxidases (GA2oxs) regulate plant growth by inactivating endogenous bioactive Gibberellins (Lo et al. 2008).
Chr7-Reg-01	7:32523-1269208	7			proline transporter, proline transporter 2(Os03g0644400)	3:24850181-24854377
Chr7-Reg-01	7:32523-1269208	7			class III peroxidase 97(Os07g0104100)	7:236594-237329
Chr7-Reg-02	7:11953168-13065716	7	Zm00001d019020 (Zm00001d019020)	7:12943160-12946459	No homologues
Chr7-Reg-02	7:11953168-13065716	7	Zm00001d019018 (Zm00001d019018)	7:12873496-12875138	No homologues
Chr7-Reg-02	7:11953168-13065716	7	Zm00001d019017 (Zm00001d019017)	7:12871609-12872330	No homologues
Chr7-Reg-02	7:11953168-13065716	7	Zm00001d019016 (Zm00001d019016)	7:12864166-12869781	No homologues
Chr7-Reg-02	7:11953168-13065716	7	Zm00001d019015 (Zm00001d019015)	7:12860857-12861375	No homologues
Chr7-Reg-02	7:11953168-13065716	7	Zm00001d019014 (Zm00001d019014)	7:12859811-12860437	Os08g0130900(Os08g0130900)	8:1744492-1749089
Chr7-Reg-02	7:11953168-13065716	7	Zm00001d019012 (Zm00001d019012)	7:12829357-12832068	No homologues
Chr7-Reg-02	7:11953168-13065716	7	Zm00001d019008 (Zm00001d019008)	7:12772223-12773122	No homologues
Chr7-Reg-02	7:11953168-13065716	7	Zm00001d019006 (Zm00001d019006)	7:12740141-12741548	Os04g0606400(Os04g0606400)	4:30621163-30628349
Chr7-Reg-02	7:11953168-13065716	7	Zm00001d019005 (Zm00001d019005)	7:12725077-12728027	No homologues
Chr7-Reg-02	7:11953168-13065716	7	Zm00001d019004 (Zm00001d019004)	7:12723105-12734239	HISTONE ACETYLTRANSFERASE HAG704 (Os09g0347800)	9:10922427-10926901
Chr7-Reg-02	7:11953168-13065716	7	Zm00001d019002 (Zm00001d019002)	7:12662001-12662237	Os07g0185900(Os07g0185900)	7:4567730-4568349
Chr7-Reg-02	7:11953168-13065716	7	Zm00001d019001 (Zm00001d019001)	7:12632867-12634090	No homologues
Chr7-Reg-02	7:11953168-13065716	7	Zm00001d019000 (Zm00001d019000)	7:12626166-12627380	No homologues
Chr7-Reg-02	7:11953168-13065716	7	Zm00001d018998 (Zm00001d018998)	7:12460186-12461373	No homologues
Chr7-Reg-02	7:11953168-13065716	7	Zm00001d018995 (Zm00001d018995)	7:12377315-12378538	No homologues
Chr7-Reg-02	7:11953168-13065716	7	Zm00001d018994 (Zm00001d018994)	7:12291026-12292225	No homologues
Chr7-Reg-02	7:11953168-13065716	7	Zm00001d018990 (Zm00001d018990)	7:12269040-12270254	No homologues
Chr7-Reg-02	7:11953168-13065716	7	Zm00001d018989 (Zm00001d018989)	7:12246390-12247604	No homologues
Chr7-Reg-02	7:11953168-13065716	7	Zm00001d018988 (Zm00001d018988)	7:12176848-12179227	Os07g0185800(Os07g0185800)	7:4557242-4559678
Chr7-Reg-02	7:11953168-13065716	7	Zm00001d018987 (Zm00001d018987)	7:12164691-12175631	Os07g0185700(Os07g0185700)	7:4544924-4552953
Chr7-Reg-02	7:11953168-13065716	7	Zm00001d018986 (Zm00001d018986)	7:12037670-12043615	OsBIP116b(Os07g0185432)	7:4532354-4536461
Chr7-Reg-02	7:11953168-13065716	7	maternally expressed gene13 (Zm00001d019019)	7:12903625-12904375	No homologues		The Maternally expressed gene (Meg) family encodes cysteine-rich proteins (CRPs) (Xiong et al. 2014), which are involved in both cell-signaling and antimicrobial processes (Tailor et al. 1997; Wheeler et al. 2010).
Chr7-Reg-03	7:120966174-121400969	7	Zm00001d020536 (Zm00001d020536)	7:121382362-121384768	Os09g0423500(Os09g0423500)	9:15344684-15346841
Chr7-Reg-03	7:120966174-121400969	7	Zm00001d020535 (Zm00001d020535)	7:121358331-121377360	Os09g0423400(Os09g0423400)	9:15332960-15338795
Chr7-Reg-03	7:120966174-121400969	7	Zm00001d020534 (Zm00001d020534)	7:121250330-121258808	No homologues
Chr7-Reg-03	7:120966174-121400969	7	Zm00001d020533 (Zm00001d020533)	7:121237155-121241091	Os09g0423200(Os09g0423200)	9:15320490-15323851
Chr7-Reg-03	7:120966174-121400969	7	Zm00001d020532 (Zm00001d020532)	7:121214033-121220498	Os09g0422600(Os09g0422600)	9:15286328-15292578
Chr7-Reg-03	7:120966174-121400969	7	Zm00001d020530 (Zm00001d020530)	7:121046188-121056362	hydroxycinnamoyl CoA:shikimate/quinate hydroxycinnamoyl transferase 3(Os09g0422000)	9:15252011-15256325
Chr7-Reg-03	7:120966174-121400969	7	Zm00001d020529 (Zm00001d020529)	7:120995378-120995962	No homologues
Chr7-Reg-03	7:120966174-121400969	7	opaque endosperm5 (Zm00001d020537)	7:121388769-121395911	MGD1 (Os09g0423600)	9:15349074-15355640	o5 is one of the several mutants that affect different aspects ofstorage protein synthesis in maize. Comparison of gene expression in o5 and o2 showed moderate correlation (R2 = 0.66), which suggest that these two mutants are as dissimilar to one another as they are to the wild type (Hunter et al. 2002).
Chr7-Reg-03	7:120966174-121400969	7	cellulose synthase 12 (Zm00001d020531)	7:121208571-121213304	BRITTLE CULM 6(Os09g0422500)	9:15281320-15285893	The cellulose synthase (CesA) gene family are primary determinant of wall formation and stalk strength, which allow simultaneous improvements in stalk strength and harvest index (Appenzeller et al. 2004).
Chr7-Reg-04	7:131185931-132315208	7	Zm00001d020776 (Zm00001d020776)	7:132117347-132122646	phosphoenolpyruvate (PEP) carboxylase kinase-related kinase 2(Os09g0466900)	9:17734589-17738428
Chr7-Reg-04	7:131185931-132315208	7	Zm00001d020774 (Zm00001d020774)	7:132034507-132035328	zinc finger homeodomain class homeobox transcription factor 1(Os09g0466400)	9:17704077-17705245
Chr7-Reg-04	7:131185931-132315208	7	Zm00001d020773 (Zm00001d020773)	7:131952446-131953919	Os09g0466300(Os09g0466300)	9:17694162-17695486
Chr7-Reg-04	7:131185931-132315208	7	Zm00001d020771 (Zm00001d020771)	7:131824428-131829394	Os09g0465600(Os09g0465600)	9:17648509-17653621
Chr7-Reg-04	7:131185931-132315208	7	Zm00001d020770 (Zm00001d020770)	7:131820907-131823805	No homologues
Chr7-Reg-04	7:131185931-132315208	7	Zm00001d020769 (Zm00001d020769)	7:131678626-131700543	Os09g0464400(Os09g0464400)	9:17600530-17608513
Chr7-Reg-04	7:131185931-132315208	7	Zm00001d020768 (Zm00001d020768)	7:131675954-131676955	Os09g0464300(Os09g0464300)	9:17588153-17589518
Chr7-Reg-04	7:131185931-132315208	7	Zm00001d020765 (Zm00001d020765)	7:131564225-131568019	Os01g0526100(Os01g0526100)	1:18847970-18851815
Chr7-Reg-04	7:131185931-132315208	7	Zm00001d020761 (Zm00001d020761)	7:131547993-131548851	No homologues
Chr7-Reg-04	7:131185931-132315208	7	Zm00001d020760 (Zm00001d020760)	7:131540493-131548810	Os03g0244700(Os03g0244700)	3:7656198-7658476
Chr7-Reg-04	7:131185931-132315208	7	Zm00001d020757 (Zm00001d020757)	7:131304876-131305619	Os09g0463600(Os09g0463600)	9:17550269-17553889
Chr7-Reg-04	7:131185931-132315208	7	Zm00001d020755 (Zm00001d020755)	7:131254670-131257545	No homologues
Chr7-Reg-04	7:131185931-132315208	7	Zm00001d020754 (Zm00001d020754)	7:131221706-131227369	No homologues
Chr7-Reg-04	7:131185931-132315208	7	Zm00001d020752 (Zm00001d020752)	7:131210348-131213927	No homologues
Chr7-Reg-04	7:131185931-132315208	7	Zm00001d020751 (Zm00001d020751)	7:131207305-131209807	SERINE CARBOXYPEPTIDASE 42(Os09g0462875)	9:17506089-17509560
Chr7-Reg-04	7:131185931-132315208	7	GRMZM2G145152 (Zm00001d020762)	7:131549688-131551010	DnaJ domain protein C69(Os09g0463700)	9:17556989-17558591
Chr7-Reg-04	7:131185931-132315208	7	carbonic anhydrase5 (Zm00001d020764)	7:131557949-131561931	BETA-CARBONIC ANHYDRASE 2(Os09g0464000)	9:17567637-17571539	Carbonic anhydrase (CA) catalyzes the reversible hydration of CO2 into bicarbonate (Moroney et al. 2001), and implicated for different purposes, including photosynthesis (Ludwig 2012), stomatal conductance and guard cell movement in C3 plants (Hu et al. 2009), and providing bicarbonate to the initial carboxylating enzyme phosphoenolpyruvate carboxylase in C4 plants (Studer et al. 2014).
Chr7-Reg-04	7:131185931-132315208	7	bHLH-transcription factor 107 (Zm00001d020763)	7:131556875-131558045	No homologues		In plants, the basic helix-loop-helix (bHLH) transcription factors play key roles in diverse biological processes, including seed germination, shade avoidance response, flowering time regulation, stress responses and anthocyanins synthesis (Ludwig and Wessler 1990; Heim et al. 2003; Duek and Fankhauser 2005).
Chr7-Reg-04	7:131185931-132315208	7	Pentatricopeptide repeat-containing protein (asg49) (Zm00001d020775)	7:132100220-132104288	Os01g0228400(Os01g0228400)	1:7092034-7095315	Pentatricopeptide repeat (PPR) proteins are members of one of the largest nucleus-encoded protein families in plants and have been implicated in RNA editing, RNA processing, translation, photosynthesis, respiration and kernel development (Manavski et al. 2012; Hammani et al. 2016).
Chr7-Reg-04	7:131185931-132315208	7	asceapen1 (Zm00001d020772)	7:131855551-131857649	CYCLIN-D2-2(Os06g0217900)	6:6019597-6021841	The maize D-cyclin gene asceapen1 (asc1) plays a role in leaf and shoot development(Brooks et al. 2009), including in regulating progression through the G1 phase of the cell cycle (Sherr and Roberts 1999).
Chr8-Reg-01	8:27653451-28591523	8	Zm00001d008984 (Zm00001d008984)	8:28569168-28585487	Os01g0227500(Os01g0227500)	1:7053100-7056373
Chr8-Reg-01	8:27653451-28591523	8	Zm00001d008983 (Zm00001d008983)	8:28561971-28568265	Os01g0226400(Os01g0226400)	1:6970912-6976706
Chr8-Reg-01	8:27653451-28591523	8	Zm00001d008982 (Zm00001d008982)	8:28558735-28561301	Os01g0226300(Os01g0226300)	1:6968951-6970078
Chr8-Reg-01	8:27653451-28591523	8	Zm00001d008981 (Zm00001d008981)	8:28478158-28478832	No homologues
Chr8-Reg-01	8:27653451-28591523	8	Zm00001d008980 (Zm00001d008980)	8:28175415-28176542	Os01g0226200(Os01g0226200)	1:6957350-6958652
Chr8-Reg-01	8:27653451-28591523	8	Zm00001d008978 (Zm00001d008978)	8:28103919-28105234	No homologues
Chr8-Reg-01	8:27653451-28591523	8	Zm00001d008977 (Zm00001d008977)	8:28095940-28102364	No homologues
Chr8-Reg-01	8:27653451-28591523	8	Zm00001d008976 (Zm00001d008976)	8:28094117-28096573	Os01g0225400(Os01g0225400)	1:6909800-6910700
Chr8-Reg-01	8:27653451-28591523	8	Zm00001d008975 (Zm00001d008975)	8:27990096-27996516	Os02g0686400(Os02g0686400)	2:28113631-28118720
Chr8-Reg-01	8:27653451-28591523	8	Zm00001d008974 (Zm00001d008974)	8:27985490-27987794	Os01g0225000(Os01g0225000)	1:6879860-6881980
Chr8-Reg-01	8:27653451-28591523	8	Zm00001d008971 (Zm00001d008971)	8:27769005-27769361	Os01g0224500(Os01g0224500)	1:6841600-6843524
Chr8-Reg-01	8:27653451-28591523	8	Zm00001d008970 (Zm00001d008970)	8:27765896-27767872	Os01g0224200(Os01g0224200)	1:6830317-6832770
Chr8-Reg-01	8:27653451-28591523	8	Zm00001d008966 (Zm00001d008966)	8:27722101-27724506	Os01g0224000(Os01g0224000)	1:6790903-6793320
Chr8-Reg-01	8:27653451-28591523	8	Zm00001d008965 (Zm00001d008965)	8:27711392-27715492	Os01g0223600(Os01g0223600)	1:6766511-6769519
Chr8-Reg-01	8:27653451-28591523	8	AP2-EREBP-transcription factor 96 (Zm00001d008968)	8:27760205-27761182	No homologues		Several AP2/EREBP (APETALA2/ethylene responsive element-binding protein) transcription factors (genes) are involved in many different pathways, including drought and high salt concentration (Dubouzet et al. 2003), low temperature (Qin et al. 2007), diseases (Gutterson and Reuber 2004; Agarwal et al. 2006) and the control of flowering (Elliott et al. 1996).
Chr8-Reg-01	8:27653451-28591523	8			Os01g0223900(Os01g0223900)	1:6787094-6789730
Chr8-Reg-01	8:27653451-28591523	8			Os01g0227400(Os01g0227400)	1:7049941-7050874
Chr8-Reg-02	8:65750670-67244274	8	Zm00001d009496 (Zm00001d009496)	8:67222299-67226447	No homologues
Chr8-Reg-02	8:65750670-67244274	8	Zm00001d009495 (Zm00001d009495)	8:67221503-67222084	Os05g0554100(Os05g0554100)	5:27546982-27548785
Chr8-Reg-02	8:65750670-67244274	8	Zm00001d009494 (Zm00001d009494)	8:67185376-67188550	Multidrug and Toxic compound Extrusion protein 2 (Os05g0554000)	5:27542128-27545922
Chr8-Reg-02	8:65750670-67244274	8	Zm00001d009493 (Zm00001d009493)	8:67177148-67180676	Os05g0553800(Os05g0553800)	5:27534280-27539310
Chr8-Reg-02	8:65750670-67244274	8	Zm00001d009492 (Zm00001d009492)	8:67174771-67176756	Os04g0693300(Os04g0693300)	4:35499332-35499760
Chr8-Reg-02	8:65750670-67244274	8	Zm00001d009491 (Zm00001d009491)	8:67099421-67100192	No homologues
Chr8-Reg-02	8:65750670-67244274	8	Zm00001d009490 (Zm00001d009490)	8:67097844-67098227	No homologues
Chr8-Reg-02	8:65750670-67244274	8	Zm00001d009489 (Zm00001d009489)	8:67048188-67048496	No homologues
Chr8-Reg-02	8:65750670-67244274	8	Zm00001d009487 (Zm00001d009487)	8:67040741-67041274	Os05g0552800(Os05g0552800)	5:27498776-27499586
Chr8-Reg-02	8:65750670-67244274	8	Zm00001d009484 (Zm00001d009484)	8:67033318-67034715	Os05g0552700(Os05g0552700)	5:27485811-27487593
Chr8-Reg-02	8:65750670-67244274	8	Zm00001d009483 (Zm00001d009483)	8:66880016-66880399	No homologues
Chr8-Reg-02	8:65750670-67244274	8	Zm00001d009482 (Zm00001d009482)	8:66861002-66863797	Os11g0147100(Os11g0147100)	11:2145222-2148114
Chr8-Reg-02	8:65750670-67244274	8	Zm00001d009481 (Zm00001d009481)	8:66855857-66860091	Os05g0552100(Os05g0552100)	5:27449467-27454969
Chr8-Reg-02	8:65750670-67244274	8	Zm00001d009478 (Zm00001d009478)	8:66708001-66708900	Os01g0893400(Os01g0893400)	1:38843729-38846523
Chr8-Reg-02	8:65750670-67244274	8	Zm00001d009477 (Zm00001d009477)	8:66386483-66388258	No homologues
Chr8-Reg-02	8:65750670-67244274	8	Zm00001d009476 (Zm00001d009476)	8:66327073-66329752	RIBOSOMAL PROTEIN S11(Os03g0385900)	3:15321862-15323947
Chr8-Reg-02	8:65750670-67244274	8	Zm00001d009475 (Zm00001d009475)	8:66261505-66262884	No homologues
Chr8-Reg-02	8:65750670-67244274	8	Zm00001d009474 (Zm00001d009474)	8:66181870-66189883	Os05g0551100(Os05g0551100)	5:27383401-27387244
Chr8-Reg-02	8:65750670-67244274	8	Zm00001d009473 (Zm00001d009473)	8:66143320-66146867	Os05g0550800(Os05g0550800)	5:27360938-27367472
Chr8-Reg-02	8:65750670-67244274	8	Zm00001d009472 (Zm00001d009472)	8:66130625-66133282	No homologues
Chr8-Reg-02	8:65750670-67244274	8	Zm00001d009469 (Zm00001d009469)	8:65967573-65969427	Os07g0576600(Os07g0576600)	7:23328122-23329043
Chr8-Reg-02	8:65750670-67244274	8	Zm00001d009466 (Zm00001d009466)	8:65751139-65752318	No homologues
Chr8-Reg-02	8:65750670-67244274	8	receptor for activated C kinase2 (Zm00001d009480)	8:66824808-66826892	G-protein beta-subunit-like polypeptide, receptor for activated C kinase 1B(Os05g0552300)	5:27459362-27461861	Receptor for activated C kinase are plays a role in plant response to fungal phytopathogens (Wang et al. 2014), affect different signal transduction pathways and multiple developmental processes in plants (Islas-Flores et al. 2015).
Chr8-Reg-02	8:65750670-67244274	8	ATP synthase subunit beta or csu849(atpb) (Zm00001d009488)	8:67043287-67046926	mitochondrial ATP synthase complex, beta subunit, mitochondrial F1-ATPase beta subunit, H+-transporting ATP synthase beta chain, beta subunit(Os05g0553000)	5:27509817-27513335	ATP synthase subunit beta catalyses ATP synthesis and can alter mitochondrial and chloroplastic function and morphology (Lapaille et al. 2010)
Chr8-Reg-02	8:65750670-67244274	8	AP2-EREBP-transcription factor 49 (Zm00001d009468)	8:65782410-65783537	No homologues		Several AP2/EREBP (APETALA2/ethylene responsive element-binding protein) transcription factors (genes) are involved in many different pathways, including drought and high salt concentration (Dubouzet et al. 2003), low temperature (Qin et al. 2007), diseases (Gutterson and Reuber 2004; Agarwal et al. 2006) and the control of flowering (Elliott et al. 1996).
Chr8-Reg-02	8:65750670-67244274	8			Os12g0144000(Os12g0144000)	12:2171774-2174742
Chr8-Reg-03	8:111704655-112150258	8	Zm00001d010376 (Zm00001d010376)	8:111891316-111892444	Os03g0831500(Os03g0831500)	3:34923939-34926673
Chr8-Reg-03	8:111704655-112150258	8	Zm00001d010375 (Zm00001d010375)	8:111876535-111878884	Pyrophosphate-dependent phosphofructo-1-kinase, phosphofructokinase 4(Os05g0194900)	5:5814320-5815467
Chr8-Reg-03	8:111704655-112150258	8	Zm00001d010373 (Zm00001d010373)	8:111702614-111708099	No homologues
Chr8-Reg-04	8:157235205-157836943	8	Zm00001d011662 (Zm00001d011662)	8:157820250-157821177	No homologues
Chr8-Reg-04	8:157235205-157836943	8	Zm00001d011661 (Zm00001d011661)	8:157816116-157817894	No homologues
Chr8-Reg-04	8:157235205-157836943	8	Zm00001d011660 (Zm00001d011660)	8:157761148-157769182	OsSTA28 (Os01g0700200)	1:28978119-28983863
Chr8-Reg-04	8:157235205-157836943	8	Zm00001d011659 (Zm00001d011659)	8:157731356-157731685	No homologues
Chr8-Reg-04	8:157235205-157836943	8	Zm00001d011658 (Zm00001d011658)	8:157722173-157725722	Os01g0700000(Os01g0700000)	1:28970632-28974459
Chr8-Reg-04	8:157235205-157836943	8	Zm00001d011657 (Zm00001d011657)	8:157706090-157707520	Os01g0699900(Os01g0699900)	1:28955683-28957013
Chr8-Reg-04	8:157235205-157836943	8	Zm00001d011656 (Zm00001d011656)	8:157692739-157694157	MAPK KINASE KINASE6(Os01g0699500)	1:28939657-28941009
Chr8-Reg-04	8:157235205-157836943	8	Zm00001d011654 (Zm00001d011654)	8:157636613-157637983	Os01g0699100(Os01g0699100)	1:28921498-28922922
Chr8-Reg-04	8:157235205-157836943	8	Zm00001d011653 (Zm00001d011653)	8:157573651-157574058	No homologues
Chr8-Reg-04	8:157235205-157836943	8	Zm00001d011652 (Zm00001d011652)	8:157561939-157568005	Os01g0698100(Os01g0698100)	1:28885452-28890777
Chr8-Reg-04	8:157235205-157836943	8	Zm00001d011651 (Zm00001d011651)	8:157548296-157549076	No homologues
Chr8-Reg-04	8:157235205-157836943	8	Zm00001d011650 (Zm00001d011650)	8:157470984-157471706	Os01g0698000(Os01g0698000)	1:28881515-28882954
Chr8-Reg-04	8:157235205-157836943	8	Zm00001d011649 (Zm00001d011649)	8:157447787-157449229	Os01g0697100(Os01g0697100)	1:28847995-28849719
Chr8-Reg-04	8:157235205-157836943	8	Zm00001d011648 (Zm00001d011648)	8:157442417-157443844	Os05g0349500(Os05g0349500)	5:16502945-16506613
Chr8-Reg-04	8:157235205-157836943	8	Zm00001d011646 (Zm00001d011646)	8:157428446-157432723	No homologues
Chr8-Reg-04	8:157235205-157836943	8	Zm00001d011644 (Zm00001d011644)	8:157385847-157391117	No homologues
Chr8-Reg-04	8:157235205-157836943	8	Zm00001d011643 (Zm00001d011643)	8:157374297-157378344	No homologues
Chr8-Reg-04	8:157235205-157836943	8	Zm00001d011642 (Zm00001d011642)	8:157266444-157270844	No homologues
Chr8-Reg-04	8:157235205-157836943	8	Zm00001d011641 (Zm00001d011641)	8:157262559-157265938	Os01g0694000(Os01g0694000)	1:28666309-28668105
Chr8-Reg-04	8:157235205-157836943	8	MYB-transcription factor 10 (Zm00001d011645)	8:157426995-157428942	myb transcription factor 4, transcription factor MYB4, endosperm-specific gene 11, GLABRA1C, GLABRA 1C (Os01g0695900)	1:28796526-28797649	MYB are one of those transcription factors that are involved in controlling various processes, such as responses to biotic and abiotic stresses, development, differentiation, metabolism, hormone signal transduction (Katiyar et al. 2012; Ambawat et al. 2013).
Chr8-Reg-04	8:157235205-157836943	8	MAP kinase kinase kinase18 (Zm00001d011655)	8:157649540-157650979	No homologues		AP kinase kinase kinase18 (MAPKKK18) controls plant growth by adjusting the timing of senescence via its protein kinase activity in ABA dependent manners (Matsuoka et al. 2015).
Chr8-Reg-04	8:157235205-157836943	8			leucine-rich repeat receptor-like kinase(Os01g0694100)	1:28669652-28673566
Chr9-Reg-01	9:7105365-7663379	9	Zm00001d044933 (Zm00001d044933)	9:7628222-7629988	Os06g0212600(Os06g0212600)	6:5734479-5736153
Chr9-Reg-01	9:7105365-7663379	9	Zm00001d044931 (Zm00001d044931)	9:7600907-7606215	No homologues
Chr9-Reg-01	9:7105365-7663379	9	Zm00001d044930 (Zm00001d044930)	9:7568466-7568762	No homologues
Chr9-Reg-01	9:7105365-7663379	9	Zm00001d044929 (Zm00001d044929)	9:7558841-7563445	Os06g0213400(Os06g0213400)	6:5784199-5788998
Chr9-Reg-01	9:7105365-7663379	9	Zm00001d044928 (Zm00001d044928)	9:7472711-7473256	Os08g0163600(Os08g0163600)	8:3741345-3742419
Chr9-Reg-01	9:7105365-7663379	9	Zm00001d044925 (Zm00001d044925)	9:7355249-7355671	Os01g0303000(Os01g0303000)	1:11202609-11203331
Chr9-Reg-01	9:7105365-7663379	9	Zm00001d044923 (Zm00001d044923)	9:7307942-7308288	Os06g0213900(Os06g0213900)	6:5800188-5800849
Chr9-Reg-01	9:7105365-7663379	9	Zm00001d044922 (Zm00001d044922)	9:7295915-7298705	Os06g0214100(Os06g0214100)	6:5807276-5811142
Chr9-Reg-01	9:7105365-7663379	9	Zm00001d044921 (Zm00001d044921)	9:7253981-7254973	No homologues
Chr9-Reg-01	9:7105365-7663379	9	Zm00001d044920 (Zm00001d044920)	9:7244424-7253605	Os06g0214900(Os06g0214900)	6:5840158-5844481
Chr9-Reg-01	9:7105365-7663379	9	Zm00001d044918 (Zm00001d044918)	9:7219182-7220363	Os06g0215100(Os06g0215100)	6:5848330-5849957
Chr9-Reg-01	9:7105365-7663379	9	Zm00001d044917 (Zm00001d044917)	9:7205759-7209035	Os06g0215200(Os06g0215200)	6:5857237-5861125
Chr9-Reg-01	9:7105365-7663379	9	Zm00001d044915 (Zm00001d044915)	9:7169196-7174714	No homologues
Chr9-Reg-01	9:7105365-7663379	9	cyclin-dependent kinase inhibitor7 (Zm00001d044927)	9:7467236-7468913	KIP-RELATED PROTEIN 2(Os06g0213700)	6:5794738-5795810	The cell cycle in plant cells is controlled by highly conserved complexes formed by cyclin-dependent kinases (CDKs) with their regulatory cyclin subunits (CYCs), which are needed for ensuring correct temporal and unidirectional progression of the cell cycle phases (Vieira and de Almeida Engler 2017).
Chr9-Reg-01	9:7105365-7663379	9	acylaminoacyl-peptidase1 (Zm00001d044916)	9:7175186-7182490	Prolyl Oligopeptidase 12, PROLYL OLIGOPEPTIDASE 12(Os06g0215300)
Chr10-Reg-01	10:29222096-30868221	10	Zm00001d023943 (Zm00001d023943)	10:30683334-30695018	Os05g0310800(Os05g0310800)	5:14181444-14186266
Chr10-Reg-01	10:29222096-30868221	10	Zm00001d023941 (Zm00001d023941)	10:30402000-30405639	Os12g0512100(Os12g0512100)	12:19788367-19791483
Chr10-Reg-01	10:29222096-30868221	10	Zm00001d023940 (Zm00001d023940)	10:30400299-30400997	No homologues
Chr10-Reg-01	10:29222096-30868221	10	Zm00001d023939 (Zm00001d023939)	10:30314944-30317071	Os12g0514000(Os12g0514000)	12:19896368-19898637
Chr10-Reg-01	10:29222096-30868221	10	Zm00001d023936 (Zm00001d023936)	10:30082820-30083380	Os12g0514300(Os12g0514300)	12:19910584-19911475
Chr10-Reg-01	10:29222096-30868221	10	Zm00001d023934 (Zm00001d023934)	10:29997630-30002284	Os12g0514900(Os12g0514900)	12:19948105-19953205
Chr10-Reg-01	10:29222096-30868221	10	Zm00001d023933 (Zm00001d023933)	10:29995808-29996959	No homologues
Chr10-Reg-01	10:29222096-30868221	10	Zm00001d023932 (Zm00001d023932)	10:29361743-29363158	No homologues
Chr10-Reg-01	10:29222096-30868221	10	MYB-transcription factor 109 (Zm00001d023931)	10:29359954-29360247	MYB transcription factor 46 (Os12g0515300)	12:19991426-19992367	MYB are one of those transcription factors that are involved in controlling various processes, such as responses to biotic and abiotic stresses, development, differentiation, metabolism, hormone signal transduction (Katiyar et al. 2012; Ambawat et al. 2013).
Chr10-Reg-01	10:29222096-30868221	10			Os05g0311000(Os05g0311000)	5:14191542-14197286
Chr10-Reg-01	10:29222096-30868221	10			Os08g0368000(Os08g0368000)	8:17121810-17127723
